# Supplementary material for: Catalytic enantioselective nucleophilic desymmetrization of phosphonate esters
Source: Nat Chem. 2023 May 1;15(5):714–21. doi: 10.1038/s41557-023-01165-6 (PMC10159838; doi:10.1038/s41557-023-01165-6)
Supplement: Supplementary file 3 — Crystallographic data for compound 1; CCDC reference 2097043. [file 41557_2023_1165_MOESM3_ESM.cif]

#==============================================================================
data_global
#==============================================================================

_publ_contact_author      'Fernanda Duarte and Darren J. Dixon'
_publ_contact_author_email          darren.dixon@chem.ox.ac.uk

loop_
_publ_author_name
_publ_author_address
 'Formica, Michele'
;    
Chemistry Research Laboratory,
Department of Chemistry,
University of Oxford,
12 Mansfield Road, 
Oxford OX1 3TA. UK.
;
 'Rogova, Tatiana'
;    
Chemistry Research Laboratory,
Department of Chemistry,
University of Oxford,
12 Mansfield Road, 
Oxford OX1 3TA. UK.
;
 'Shi, Heyao'
;    
Chemistry Research Laboratory,
Department of Chemistry,
University of Oxford,
12 Mansfield Road, 
Oxford OX1 3TA. UK.
;
 'Sahara, Naoto'
;    
Chemistry Research Laboratory,
Department of Chemistry,
University of Oxford,
12 Mansfield Road, 
Oxford OX1 3TA. UK.
and
Graduate School of Engineering,
Nagoya Univeristy,
B2-3(611), Furo-cho, Chikusa,
Nagoya 464-8603, Japan.
;
 'Farley, Alistar J. M.'
;    
Chemistry Research Laboratory,
Department of Chemistry,
University of Oxford,
12 Mansfield Road, 
Oxford OX1 3TA. UK.
;
 'Christensen, Kirsten E.'
;    
Chemical Crystallography Department,
Chemistry Research Laboratory,
University of Oxford,
12 Mansfield Road, 
Oxford OX1 3TA. UK.
;
 'Duarte, Fernanda'
;    
Chemistry Research Laboratory,
Department of Chemistry,
University of Oxford,
12 Mansfield Road, 
Oxford OX1 3TA. UK.
;
 'Dixon, Darren J.'
;    
Chemistry Research Laboratory,
Department of Chemistry,
University of Oxford,
12 Mansfield Road, 
Oxford OX1 3TA. UK.
;

_publ_requested_journal
  'Nature'
_journal_volume                    '?'
_journal_page_first                '?'
_journal_page_last                 '?'
_journal_year                      '2023'

_publ_section_title
;
Catalytic Enantioselective Nucleophilic Desymmetrisation of Phosphonate Esters
;

_publ_section_abstract
;  
Compounds containing one or more stereogenic phosphorous atoms in the P(V) 
oxidation state are important to chemistry, biology and medicine. These include 
marketed antiviral drugs such as Tenofovir, alafenamide and Remdesivir, an 
effective treatment for Ebola which is currently also in Phase III clinical 
trials for use against SARS-CoV-2. Existing approaches for the stereoselective 
synthesis of P-stereogenic centers, while elegant, have however been limited, 
with catalytic enantioselective approaches remaining restricted in application. 
Accordingly, conceptually novel, broad-scope, catalytic strategies for the 
efficient stereoselective synthesis of diverse stereogenic P(V) containing 
compounds, are essential.

To this end, we describe a novel enantioselective two-stage strategy exploiting 
the first catalytic and highly enantioselective desymmetrisation of phosphonate 
esters. Pivoting on the stereocontrolled, sequential nucleophilic 
substitution of enantiotopic leaving groups from readily accessible pro-chiral 
P(V) precursors, a bifunctional iminophosphorane (BIMP)6�8 superbase catalyst 
was found to be essential in delivering reactive desymmetrised intermediates 
capable of downstream enantiospecific substitution. This uniquely modular and 
catalytic platform allows broad-scope access to a diverse library of P(V)-chiral 
compounds including O, N and S-linkages.
;


#==============================================================================
data_1 
#============================================================================== 
_audit_creation_date        "2021-01-13"
_audit_creation_method 'CRYSTALS_ver_14.61_build_7932 '

_oxford_structure_analysis_title  '7381'
_ccdc_journal_depnumber            '2097043'
_chemical_name_systematic         .
_chemical_melting_point           'not measured'

_cell_length_a                    7.85800(10)
_cell_length_b                    10.65460(10)
_cell_length_c                    12.0478(2)
_cell_angle_alpha                 90
_cell_angle_beta                  102.0500(14)
_cell_angle_gamma                 90
_cell_volume                      986.46(2)
 
_symmetry_cell_setting            'monoclinic' 
_symmetry_space_group_name_H-M    'P 21 ' 
_symmetry_space_group_name_Hall   'P 2yb' 
loop_
 _symmetry_equiv_pos_as_xyz
 'x,y,z'
 '-x,y+1/2,-z'

loop_
_atom_type_symbol
_atom_type_scat_dispersion_real
_atom_type_scat_dispersion_imag
_atom_type_scat_Cromer_Mann_a1
_atom_type_scat_Cromer_Mann_b1
_atom_type_scat_Cromer_Mann_a2
_atom_type_scat_Cromer_Mann_b2
_atom_type_scat_Cromer_Mann_a3
_atom_type_scat_Cromer_Mann_b3
_atom_type_scat_Cromer_Mann_a4
_atom_type_scat_Cromer_Mann_b4
_atom_type_scat_Cromer_Mann_c
_atom_type_scat_source  
 C       0.0181   0.0091   2.3100  20.8439   1.0200  10.2075   1.5886   0.5687
   0.8650  51.6512   0.2156 'International Tables Vol C 4.2.6.8 and 6.1.1.4'
 H       0.0000   0.0000   0.4930  10.5109   0.3229  26.1257   0.1402   3.1424
   0.0408  57.7998   0.0030 'International Tables Vol C 4.2.6.8 and 6.1.1.4'
 N       0.0311   0.0180  12.2126   0.0057   3.1322   9.8933   2.0125  28.9975
   1.1663   0.5826 -11.5290 'International Tables Vol C 4.2.6.8 and 6.1.1.4'
 O       0.0492   0.0322   3.0485  13.2771   2.2868   5.7011   1.5463   0.3239
   0.8670  32.9089   0.2508 'International Tables Vol C 4.2.6.8 and 6.1.1.4'
 P       0.2955   0.4335   6.4345   1.9067   4.1791  27.1570   1.7800   0.5260
   1.4908  68.1645   1.1149 'International Tables Vol C 4.2.6.8 and 6.1.1.4'
 
 
_cell_formula_units_Z                    2

# Given Formula = C21 H20 N1 O5 P1 
# Dc =      1.34 Fooo =    416.00 Mu =     15.15 M =    397.37
# Found Formula = C21 H20 N1 O5 P1 
# Dc =      1.34 FOOO =    416.00 Mu =     15.15 M =    397.37

_chemical_formula_sum             'C21 H20 N O5 P'
_chemical_formula_moiety          'C21 H20 N O5 P'
_chemical_compound_source                .
_chemical_formula_weight            397.37
 
 
_cell_measurement_reflns_used        14935
_cell_measurement_theta_min             5.55
_cell_measurement_theta_max            76.37
_cell_measurement_temperature          150
 
_exptl_crystal_description        'block' 
_exptl_crystal_colour             'clear_pale_colourless' 
_exptl_crystal_size_min           0.02 
_exptl_crystal_size_mid           0.05 
_exptl_crystal_size_max           0.10 
 
_exptl_crystal_density_diffrn     1.338 
_exptl_crystal_density_meas       'not measured' 
_exptl_crystal_density_method     'not measured' 
# Non-dispersive F(000): 
_exptl_crystal_F_000              416 
_exptl_absorpt_coefficient_mu     1.515 
 
# Sheldrick geometric approximatio 0.93 0.97 
_exptl_absorpt_correction_type    multi-scan 
_exptl_absorpt_process_details 
; 
 CrysAlisPro (Rigaku Oxford Diffraction, 2017) 
; 
_exptl_absorpt_correction_T_min   0.86 
_exptl_absorpt_correction_T_max   0.97 
_diffrn_measurement_device_type   'Oxford Diffraction SuperNova' 
_diffrn_measurement_device        'Area' 
_diffrn_radiation_monochromator   'focussing mirrors' 
_diffrn_radiation_type            'Cu K\a'
_diffrn_radiation_wavelength           1.54184
_diffrn_measurement_method        \w 
 
# If a reference occurs more than once, delete the author 
# and date from subsequent references. 
_computing_data_collection        'SuperNova, (Oxford Diffraction, 2010)' 
_computing_cell_refinement 
; 
 CrysAlisPro (Rigaku Oxford Diffraction, 2017) 
; 
_computing_data_reduction 
; 
 CrysAlisPro (Rigaku Oxford Diffraction, 2017) 
; 
_computing_structure_solution     'Superflip (Palatinus & Chapuis, 2007)' 
_computing_structure_refinement   'CRYSTALS (Betteridge et al., 2003)' 
_computing_publication_material   'CRYSTALS (Betteridge et al., 2003)' 
_computing_molecular_graphics     'CAMERON (Watkin et al., 1996)' 
 
_diffrn_standards_interval_time   . 
_diffrn_standards_interval_count  . 
_diffrn_standards_number          0 
_diffrn_standards_decay_%         . 
 
_diffrn_ambient_temperature        150
_diffrn_reflns_number             21118 
_diffrn_reflns_av_unetI/netI      0.054 
_reflns_number_total              4101 
_diffrn_reflns_av_R_equivalents   0.042 
_diffrn_reflns_av_sigmaI/netI     0.0544
# Number of reflections without Friedels Law is 4101 
# Number of reflections with Friedels Law is 2177 
# Theoretical number of reflections is about 2070 
 
_diffrn_reflns_theta_min          3.752 
_diffrn_reflns_theta_max          76.371 
_diffrn_measured_fraction_theta_max 0.997 
 
_diffrn_reflns_theta_full         76.371 
_diffrn_measured_fraction_theta_full 0.997 
 
 
_diffrn_reflns_limit_h_min        -9 
_diffrn_reflns_limit_h_max        9 
_diffrn_reflns_limit_k_min        -13 
_diffrn_reflns_limit_k_max        13 
_diffrn_reflns_limit_l_min        -15 
_diffrn_reflns_limit_l_max        14 
_reflns_limit_h_min               -9 
_reflns_limit_h_max               9 
_reflns_limit_k_min               -13 
_reflns_limit_k_max               13 
_reflns_limit_l_min               0 
_reflns_limit_l_max               15 
 
_oxford_diffrn_Wilson_B_factor    1.76 
_oxford_diffrn_Wilson_scale       0.01 
 
_atom_sites_solution_primary      other  #heavy,direct,difmap,geom,iterative
# _atom_sites_solution_secondary  difmap
_atom_sites_solution_hydrogens    difmap
 
_refine_diff_density_min          -0.05 
_refine_diff_density_max          0.05 
 
 
# The current dictionary definitions do not cover the 
# situation where the reflections used for refinement were 
# selected by a user-defined sigma threshold 
 
# Explicitly named reflections are ALWAYS excluded from R&wR 
 
# The values actually used during refinement 
# These are labelled "all" for compatibility with PLATON 
_oxford_refine_reflns_threshold_expression       I>-3.0\s(I)
_refine_ls_number_restraints      1 
_refine_ls_number_parameters      254 
_refine_ls_number_reflns          4101 
_refine_ls_R_factor_ref           0.0263 
_refine_ls_wR_factor_ref          0.0674 
_refine_ls_goodness_of_fit_ref    1.0009 
_refine_ls_shift/su_max           0.0003174 
_refine_ls_shift/su_mean          0.0000341 
 
 
# Computed with I/sigma = -10 
_reflns_number_all                4101 
_refine_ls_R_factor_all           0.0263 
_refine_ls_wR_factor_all          0.0674 
 
# Computed with I/sigma = +2 a la SHELX 
_reflns_threshold_expression                I>2.0\s(I)
_reflns_number_gt                 4034 
_refine_ls_R_factor_gt            0.0257 
_refine_ls_wR_factor_gt           0.0668 
 
# For an explanation, see Cooper & Watkin, Acta Cryst. (2016). B72, 661-683 
_oxford_Hooft_y                   0.002(7) # for 1912 Friedel pairs 
_oxford_Bijvoet_difference        0.000(7) # for 1912 Friedel pairs 
# (Similar to the Parsons(q).) 
_oxford_refined_Flack_x           -0.000(12) # for 1924 Friedel pairs 
_refine_ls_abs_structure_Flack    0.000(7) 
_refine_ls_abs_structure_details 
; 
 Parsons, Flack & Wagner (2013), 
 1912 Friedel Pairs 
; 
 
# choose from: 
# rm (reference molecule of known chirality), 
# ad (anomolous dispersion - Flack), rmad (rm and ad), 
# syn (from synthesis), unk (unknown) or . (not applicable). 
_chemical_absolute_configuration  'ad' 
 
 
_refine_ls_structure_factor_coef  Fsqd 
_refine_ls_matrix_type            full
_refine_ls_hydrogen_treatment     constr         #undef, noref, refall,
                                                 # refxyz, refU, constr or mixed
_refine_ls_weighting_scheme       calc 
_refine_ls_weighting_details 
;
 Method= Modified Sheldrick 
 w=1/[\s^2^(F^2^) + ( 0.05P)^2^ + 0.07P] 
 ,where P=(max(Fo^2^,0) + 2Fc^2^)/3 
;
# Insert your own references if required - in alphabetical order 
_publ_section_references 
; 
Betteridge, P.W., Carruthers, J.R., Cooper, R.I., 
Prout, K. & Watkin, D.J. (2003). J. Appl. Cryst. 36, 1487. 
 
Oxford Diffraction, (2010). Supernova User Manual. 
 
Palatinus, L. & Chapuis, G. (2007). J. Appl. Cryst. 40, 786-790. 
 
Parsons,S., Flack, H.D. and Wagner, T. Acta Cryst. (2013). B69, 249-259 
 
Rigaku Oxford Diffraction (2017). CrysAlisPro. 
 
Watkin, D.J., Prout, C.K. & Pearce, L.J. (1996). CAMERON, Chemical 
Crystallography Laboratory, Oxford, UK. 
; 

# Uequiv = arithmetic mean of Ui i.e. Ueqiv = (U1+U2+U3)/3

# Replace last . with number of unfound hydrogen atoms attached to an atom.

# ..._refinement_flags_... 
# . no refinement constraints           S special position constraint on site
# G rigid group refinement of site      R riding atom
# D distance or angle restraint on site T thermal displacement constraints
# U Uiso or Uij restraint (rigid bond)  P partial occupancy constraint


loop_
_atom_site_label
_atom_site_type_symbol
_atom_site_fract_x
_atom_site_fract_y
_atom_site_fract_z
_atom_site_U_iso_or_equiv
_atom_site_occupancy
_atom_site_adp_type
_atom_site_refinement_flags_posn
_atom_site_refinement_flags_adp
_atom_site_refinement_flags_occupancy
_atom_site_disorder_assembly
_atom_site_disorder_group
_atom_site_attached_hydrogens
O1 O 0.30811(12) 0.52944(11) 0.84455(8) 0.0248 1.0000 Uani . . . . . . 
P2 P 0.15788(4) 0.44912(6) 0.80210(2) 0.0184 1.0000 Uani . . . . . . 
O3 O 0.06181(11) 0.47861(10) 0.67390(8) 0.0234 1.0000 Uani . . . . . . 
O4 O -0.00321(11) 0.46429(10) 0.86320(7) 0.0203 1.0000 Uani . . . . . . 
C5 C -0.09444(16) 0.57710(13) 0.85711(10) 0.0189 1.0000 Uani . . . . . . 
C6 C -0.26111(17) 0.58034(14) 0.78958(11) 0.0233 1.0000 Uani . . . . . . 
C7 C -0.35195(18) 0.69402(15) 0.78168(12) 0.0281 1.0000 Uani . . . . . . 
C8 C -0.27737(19) 0.80112(15) 0.83595(12) 0.0296 1.0000 Uani . . . . . . 
C9 C -0.11157(19) 0.79716(13) 0.90337(12) 0.0248 1.0000 Uani . . . . . . 
C10 C -0.02318(16) 0.68377(14) 0.91570(10) 0.0204 1.0000 Uani . . . . . . 
N11 N 0.14347(15) 0.67964(12) 0.99790(10) 0.0232 1.0000 Uani . . . . . . 
O12 O 0.17624(13) 0.58733(11) 1.05850(8) 0.0283 1.0000 Uani . . . . . . 
O13 O 0.23722(14) 0.77214(12) 1.00449(11) 0.0380 1.0000 Uani . . . . . . 
C14 C -0.33971(17) 0.46440(17) 0.72837(12) 0.0314 1.0000 Uani . . . . . . 
C15 C 0.19462(17) 0.28473(14) 0.81432(10) 0.0210 1.0000 Uani . . . . . . 
C16 C 0.07346(19) 0.19969(14) 0.75543(13) 0.0285 1.0000 Uani . . . . . . 
C17 C 0.0990(2) 0.07242(15) 0.77216(15) 0.0354 1.0000 Uani . . . . . . 
C18 C 0.2451(2) 0.02929(15) 0.84905(15) 0.0350 1.0000 Uani . . . . . . 
C19 C 0.3663(2) 0.11275(16) 0.90729(13) 0.0319 1.0000 Uani . . . . . . 
C20 C 0.34232(18) 0.24098(15) 0.88973(12) 0.0262 1.0000 Uani . . . . . . 
C21 C 0.16239(16) 0.51180(14) 0.59475(11) 0.0223 1.0000 Uani . . . . . . 
C22 C 0.22009(18) 0.41778(14) 0.53285(11) 0.0265 1.0000 Uani . . . . . . 
C23 C 0.31808(18) 0.44957(18) 0.45312(11) 0.0324 1.0000 Uani . . . . . . 
C24 C 0.35658(19) 0.57445(18) 0.43495(12) 0.0331 1.0000 Uani . . . . . . 
C25 C 0.2943(2) 0.66620(15) 0.49826(12) 0.0304 1.0000 Uani . . . . . . 
C26 C 0.19606(18) 0.63822(14) 0.57884(12) 0.0253 1.0000 Uani . . . . . . 
C27 C 0.4605(3) 0.6103(2) 0.34758(16) 0.0512 1.0000 Uani . . . . . . 
C28 C 0.1327(2) 0.73945(15) 0.64744(14) 0.0350 1.0000 Uani . . . . . . 
H71 H -0.4677 0.6947 0.7377 0.0348 1.0000 Uiso R . . . . . 
H81 H -0.3420 0.8778 0.8301 0.0361 1.0000 Uiso R . . . . . 
H91 H -0.0550 0.8712 0.9419 0.0301 1.0000 Uiso R . . . . . 
H141 H -0.4584 0.4742 0.6975 0.0482 1.0000 Uiso R . . . . . 
H142 H -0.3277 0.3998 0.7822 0.0485 1.0000 Uiso R . . . . . 
H143 H -0.2839 0.4391 0.6709 0.0476 1.0000 Uiso R . . . . . 
H161 H -0.0233 0.2292 0.7038 0.0355 1.0000 Uiso R . . . . . 
H171 H 0.0176 0.0138 0.7312 0.0418 1.0000 Uiso R . . . . . 
H181 H 0.2622 -0.0567 0.8607 0.0412 1.0000 Uiso R . . . . . 
H191 H 0.4647 0.0821 0.9589 0.0382 1.0000 Uiso R . . . . . 
H201 H 0.4245 0.2992 0.9267 0.0310 1.0000 Uiso R . . . . . 
H221 H 0.1961 0.3336 0.5489 0.0294 1.0000 Uiso R . . . . . 
H231 H 0.3601 0.3860 0.4104 0.0400 1.0000 Uiso R . . . . . 
H251 H 0.3201 0.7526 0.4864 0.0357 1.0000 Uiso R . . . . . 
H271 H 0.5142 0.6895 0.3644 0.0773 1.0000 Uiso R . . . . . 
H272 H 0.5521 0.5480 0.3470 0.0770 1.0000 Uiso R . . . . . 
H273 H 0.3868 0.6150 0.2727 0.0780 1.0000 Uiso R . . . . . 
H283 H 0.1485 0.8201 0.6158 0.0523 1.0000 Uiso R . . . . . 
H282 H 0.1994 0.7346 0.7245 0.0522 1.0000 Uiso R . . . . . 
H281 H 0.0108 0.7283 0.6477 0.0528 1.0000 Uiso R . . . . . 
loop_
_atom_site_aniso_label
_atom_site_aniso_U_11
_atom_site_aniso_U_22
_atom_site_aniso_U_33
_atom_site_aniso_U_23
_atom_site_aniso_U_13
_atom_site_aniso_U_12
O1 0.0209(4) 0.0275(5) 0.0260(4) -0.0026(4) 0.0045(4) -0.0036(4) 
P2 0.01639(13) 0.02010(14) 0.01860(13) -0.00077(11) 0.00339(9) -0.00020(11) 
O3 0.0196(4) 0.0286(5) 0.0217(4) 0.0019(3) 0.0036(3) 0.0004(3) 
O4 0.0195(4) 0.0193(4) 0.0229(4) -0.0005(4) 0.0060(3) -0.0002(3) 
C5 0.0195(5) 0.0205(6) 0.0180(5) 0.0004(4) 0.0064(4) 0.0005(5) 
C6 0.0195(6) 0.0296(7) 0.0211(6) -0.0022(5) 0.0054(4) -0.0009(5) 
C7 0.0215(6) 0.0364(8) 0.0254(6) 0.0006(6) 0.0025(5) 0.0056(6) 
C8 0.0307(7) 0.0311(7) 0.0271(7) 0.0032(6) 0.0063(5) 0.0109(6) 
C9 0.0293(7) 0.0229(6) 0.0233(6) -0.0011(5) 0.0077(5) 0.0017(5) 
C10 0.0197(6) 0.0236(6) 0.0183(5) -0.0002(5) 0.0048(5) 0.0000(5) 
N11 0.0226(5) 0.0230(5) 0.0232(5) -0.0029(4) 0.0032(4) -0.0016(4) 
O12 0.0314(5) 0.0282(5) 0.0230(5) 0.0037(4) 0.0002(4) -0.0008(4) 
O13 0.0300(5) 0.0274(5) 0.0509(7) 0.0009(5) -0.0046(5) -0.0091(4) 
C14 0.0216(6) 0.0374(8) 0.0329(6) -0.0089(7) 0.0006(5) -0.0031(6) 
C15 0.0217(6) 0.0230(6) 0.0194(6) -0.0005(5) 0.0065(4) 0.0020(5) 
C16 0.0270(7) 0.0263(7) 0.0305(7) -0.0023(5) 0.0020(5) -0.0001(5) 
C17 0.0370(8) 0.0263(7) 0.0440(8) -0.0035(6) 0.0113(6) -0.0045(6) 
C18 0.0417(8) 0.0247(7) 0.0430(8) 0.0070(6) 0.0192(7) 0.0071(6) 
C19 0.0310(7) 0.0354(7) 0.0312(7) 0.0075(6) 0.0107(6) 0.0119(6) 
C20 0.0216(6) 0.0322(7) 0.0250(6) -0.0000(5) 0.0054(5) 0.0051(5) 
C21 0.0194(6) 0.0291(7) 0.0173(5) 0.0011(5) 0.0013(4) -0.0002(5) 
C22 0.0271(6) 0.0287(7) 0.0222(6) -0.0019(5) 0.0019(5) -0.0002(5) 
C23 0.0327(6) 0.0433(8) 0.0216(6) -0.0071(7) 0.0066(5) 0.0025(7) 
C24 0.0287(7) 0.0502(9) 0.0202(6) 0.0015(6) 0.0044(5) -0.0049(6) 
C25 0.0312(7) 0.0349(8) 0.0234(6) 0.0065(6) 0.0017(5) -0.0042(6) 
C26 0.0240(6) 0.0277(7) 0.0222(6) 0.0033(5) 0.0000(5) 0.0017(5) 
C27 0.0503(10) 0.0739(14) 0.0340(8) 0.0005(9) 0.0192(8) -0.0127(10) 
C28 0.0411(8) 0.0272(7) 0.0372(8) 0.0033(6) 0.0089(6) 0.0070(6) 

_refine_ls_extinction_method 
    'None'
_oxford_refine_ls_scale 9.1(2) 
loop_
 _geom_bond_atom_site_label_1
 _geom_bond_site_symmetry_1
 _geom_bond_atom_site_label_2
 _geom_bond_site_symmetry_2
 _geom_bond_distance
 _geom_bond_publ_flag
O1 . P2 . 1.4613(10)    yes
P2 . O3 . 1.6023(9)    yes
P2 . O4 . 1.5999(9)    yes
P2 . C15 . 1.7762(14)    yes
O3 . C21 . 1.4049(16)    yes
O4 . C5 . 1.3935(15)    yes
C5 . C6 . 1.3905(17)    yes
C5 . C10 . 1.3923(18)    yes
C6 . C7 . 1.399(2)    yes
C6 . C14 . 1.5038(19)    yes
C7 . C8 . 1.383(2)    yes
C7 . H71 . 0.953    no
C8 . C9 . 1.385(2)    yes
C8 . H81 . 0.957    no
C9 . C10 . 1.3859(18)    yes
C9 . H91 . 0.975    no
C10 . N11 . 1.4684(16)    yes
N11 . O12 . 1.2200(16)    yes
N11 . O13 . 1.2231(16)    yes
C14 . H141 . 0.935    no
C14 . H142 . 0.937    no
C14 . H143 . 0.933    no
C15 . C16 . 1.3960(19)    yes
C15 . C20 . 1.3963(18)    yes
C16 . C17 . 1.379(2)    yes
C16 . H161 . 0.930    no
C17 . C18 . 1.394(2)    yes
C17 . H171 . 0.954    no
C18 . C19 . 1.383(2)    yes
C18 . H181 . 0.933    no
C19 . C20 . 1.389(2)    yes
C19 . H191 . 0.943    no
C20 . H201 . 0.938    no
C21 . C22 . 1.3807(19)    yes
C21 . C26 . 1.3936(19)    yes
C22 . C23 . 1.393(2)    yes
C22 . H221 . 0.945    no
C23 . C24 . 1.392(3)    yes
C23 . H231 . 0.950    no
C24 . C25 . 1.390(2)    yes
C24 . C27 . 1.510(2)    yes
C25 . C26 . 1.393(2)    yes
C25 . H251 . 0.960    no
C26 . C28 . 1.505(2)    yes
C27 . H271 . 0.947    no
C27 . H272 . 0.981    no
C27 . H273 . 0.966    no
C28 . H283 . 0.959    no
C28 . H282 . 0.967    no
C28 . H281 . 0.967    no
loop_
 _geom_angle_atom_site_label_1
 _geom_angle_site_symmetry_1
 _geom_angle_atom_site_label_2
 _geom_angle_site_symmetry_2
 _geom_angle_atom_site_label_3
 _geom_angle_site_symmetry_3
 _geom_angle
 _geom_angle_publ_flag
O1 . P2 . O3 . 113.96(5)    yes
O1 . P2 . O4 . 116.02(5)    yes
O3 . P2 . O4 . 99.49(5)    yes
O1 . P2 . C15 . 116.30(6)    yes
O3 . P2 . C15 . 108.00(5)    yes
O4 . P2 . C15 . 101.07(5)    yes
P2 . O3 . C21 . 119.01(8)    yes
P2 . O4 . C5 . 120.71(8)    yes
O4 . C5 . C6 . 117.62(11)    yes
O4 . C5 . C10 . 121.96(11)    yes
C6 . C5 . C10 . 120.42(12)    yes
C5 . C6 . C7 . 117.79(13)    yes
C5 . C6 . C14 . 120.45(12)    yes
C7 . C6 . C14 . 121.76(12)    yes
C6 . C7 . C8 . 121.48(12)    yes
C6 . C7 . H71 . 117.3    no
C8 . C7 . H71 . 121.2    no
C7 . C8 . C9 . 120.41(13)    yes
C7 . C8 . H81 . 120.2    no
C9 . C8 . H81 . 119.3    no
C8 . C9 . C10 . 118.59(13)    yes
C8 . C9 . H91 . 122.3    no
C10 . C9 . H91 . 119.1    no
C5 . C10 . C9 . 121.18(12)    yes
C5 . C10 . N11 . 121.68(12)    yes
C9 . C10 . N11 . 117.05(12)    yes
C10 . N11 . O12 . 118.35(11)    yes
C10 . N11 . O13 . 117.38(12)    yes
O12 . N11 . O13 . 124.18(12)    yes
C6 . C14 . H141 . 112.1    no
C6 . C14 . H142 . 107.0    no
H141 . C14 . H142 . 107.8    no
C6 . C14 . H143 . 113.1    no
H141 . C14 . H143 . 108.8    no
H142 . C14 . H143 . 107.8    no
P2 . C15 . C16 . 121.07(10)    yes
P2 . C15 . C20 . 118.80(10)    yes
C16 . C15 . C20 . 120.00(13)    yes
C15 . C16 . C17 . 120.05(14)    yes
C15 . C16 . H161 . 119.7    no
C17 . C16 . H161 . 120.2    no
C16 . C17 . C18 . 119.72(15)    yes
C16 . C17 . H171 . 120.4    no
C18 . C17 . H171 . 119.8    no
C17 . C18 . C19 . 120.65(14)    yes
C17 . C18 . H181 . 119.8    no
C19 . C18 . H181 . 119.5    no
C18 . C19 . C20 . 119.87(14)    yes
C18 . C19 . H191 . 119.7    no
C20 . C19 . H191 . 120.5    no
C15 . C20 . C19 . 119.69(14)    yes
C15 . C20 . H201 . 119.0    no
C19 . C20 . H201 . 121.3    no
O3 . C21 . C22 . 118.60(12)    yes
O3 . C21 . C26 . 119.11(12)    yes
C22 . C21 . C26 . 122.26(13)    yes
C21 . C22 . C23 . 119.16(14)    yes
C21 . C22 . H221 . 118.4    no
C23 . C22 . H221 . 122.4    no
C22 . C23 . C24 . 120.70(14)    yes
C22 . C23 . H231 . 120.3    no
C24 . C23 . H231 . 119.0    no
C23 . C24 . C25 . 118.23(14)    yes
C23 . C24 . C27 . 121.23(16)    yes
C25 . C24 . C27 . 120.53(17)    yes
C24 . C25 . C26 . 122.79(14)    yes
C24 . C25 . H251 . 118.9    no
C26 . C25 . H251 . 118.3    no
C21 . C26 . C25 . 116.84(14)    yes
C21 . C26 . C28 . 121.54(13)    yes
C25 . C26 . C28 . 121.61(14)    yes
C24 . C27 . H271 . 111.0    no
C24 . C27 . H272 . 109.8    no
H271 . C27 . H272 . 108.1    no
C24 . C27 . H273 . 111.0    no
H271 . C27 . H273 . 107.9    no
H272 . C27 . H273 . 109.0    no
C26 . C28 . H283 . 109.8    no
C26 . C28 . H282 . 108.3    no
H283 . C28 . H282 . 109.9    no
C26 . C28 . H281 . 110.8    no
H283 . C28 . H281 . 108.8    no
H282 . C28 . H281 . 109.2    no
loop_
 _geom_hbond_atom_site_label_D
 _geom_hbond_site_symmetry_D
 _geom_hbond_atom_site_label_H
 _geom_hbond_site_symmetry_H
 _geom_hbond_atom_site_label_A
 _geom_hbond_site_symmetry_A
 _geom_hbond_angle_DHA
 _geom_hbond_distance_DH
 _geom_hbond_distance_HA
 _geom_hbond_distance_DA
 _geom_hbond_publ_flag
C9 . H91 . O4 2_557 138 0.97 2.50 3.292(2)    yes
C9 . H91 . O12 2_557 128 0.97 2.49 3.182(2)    yes
C18 . H181 . O13 1_545 141 0.93 2.55 3.327(2)    yes


_iucr_refine_instructions_details
;
#
# Punched on 13/01/21 at 13:59:29
#
#LIST     12                                                                    
BLOCK SCALE X'S  U'S 
CONT ENANTIO 
RIDE C   (   7,X'S) H   (  71,X'S) 
RIDE C   (   8,X'S) H   (  81,X'S) 
RIDE C   (   9,X'S) H   (  91,X'S) 
RIDE C   (  14,X'S) H   ( 141,X'S) H   ( 142,X'S) H   ( 143,X'S) 
RIDE C   (  16,X'S) H   ( 161,X'S) 
RIDE C   (  17,X'S) H   ( 171,X'S) 
RIDE C   (  18,X'S) H   ( 181,X'S) 
RIDE C   (  19,X'S) H   ( 191,X'S) 
RIDE C   (  20,X'S) H   ( 201,X'S) 
RIDE C   (  22,X'S) H   ( 221,X'S) 
RIDE C   (  23,X'S) H   ( 231,X'S) 
RIDE C   (  25,X'S) H   ( 251,X'S) 
RIDE C   (  27,X'S) H   ( 271,X'S) H   ( 272,X'S) H   ( 273,X'S) 
RIDE C   (  28,X'S) H   ( 283,X'S) H   ( 282,X'S) H   ( 281,X'S) 
END                                                                             
#
# Punched on 13/01/21 at 13:59:29
#
#LIST     16                                                                    
NO 
REM   HREST   START (DO NOT REMOVE THIS LINE) 
REM   HREST   END (DO NOT REMOVE THIS LINE) 
END                                                                             
;
 
_refine_special_details
;
?
  Reflections are selected by the following conditions :-
  Minimum value of SQRTW        is  0.100E-06
  Minimum value of RATIO        is  -3.00
;
