# Supplementary material for: Catalytic enantioselective nucleophilic desymmetrization of phosphonate esters
Source: Nat Chem. 2023 May 1;15(5):714–21. doi: 10.1038/s41557-023-01165-6 (PMC10159838; doi:10.1038/s41557-023-01165-6)
Supplement: Supplementary file 4 — Structure factors file for compound 1; CCDC reference 2097043. [file 41557_2023_1165_MOESM4_ESM.fcf]

data_I 
#  xcalibur in  C:\Crystallography\01-21\73
_audit_creation_date        "21-01-13"
_audit_creation_method      'CRYSTALS' 

_cell_length_a                    7.85800(10)
_cell_angle_alpha                 90
_cell_length_b                    10.65460(10)
_cell_angle_beta                  102.0500(14)
_cell_length_c                    12.0478(2)
_cell_angle_gamma                 90
loop_
 _symmetry_equiv_pos_as_xyz
 'x,y,z'
 '-x,y+1/2,-z'

# NOTE FO on scale of Fc,      0.10933
# Status flags: 
#    o - used in refinement 
#    < - excluded by I/sigmaI cutoff 
#    l - excluded at low resolution  
#    h - excluded at high resolution  
#    x - excluded for another reason  

loop_
_refln_index_h
_refln_index_k
_refln_index_l
_refln_F_squared_meas
_refln_F_squared_calc
_refln_F_squared_sigma
_refln_include_status
_refln_refinement_status
_refln_refinement_weight
   1 -13   0      105.01      104.63        2.18 o incl   0.2720E-01
   2 -13   0       86.99       88.54        2.60 o incl   0.3284E-01
   0 -12   0      123.39      119.67        4.97 o incl   0.1512E-01
   1 -12   0        4.40        2.71        1.07 o incl   0.7119E+00
   2 -12   0       50.50       51.47        2.18 o incl   0.7006E-01
   3 -12   0       27.97       31.74        1.32 o incl   0.1662E+00
   4 -12   0        1.13        0.60        0.68 o incl   0.1898E+01
   1 -11   0       11.10       10.89        1.42 o incl   0.3248E+00
   2 -11   0       45.00       43.09        2.09 o incl   0.8470E-01
   3 -11   0       34.61       33.67        1.82 o incl   0.1204E+00
   4 -11   0       11.83       12.82        0.99 o incl   0.4463E+00
   5 -11   0       41.54       38.33        1.61 o incl   0.1123E+00
   0 -10   0      216.39      216.59        8.63 o incl   0.5138E-02
   1 -10   0      134.63      138.22        4.76 o incl   0.1342E-01
   2 -10   0       62.79       67.42        2.80 o incl   0.4493E-01
   3 -10   0       19.52       20.23        1.71 o incl   0.1898E+00
   4 -10   0        8.85        8.71        1.16 o incl   0.4661E+00
   5 -10   0        2.25        3.95        0.90 o incl   0.9211E+00
   6 -10   0       96.64       94.40        2.32 o incl   0.3085E-01
   1  -9   0      284.57      293.08        6.74 o incl   0.3936E-02
   2  -9   0        4.11        4.58        1.29 o incl   0.4902E+00
   3  -9   0       25.99       26.84        1.96 o incl   0.1362E+00
   4  -9   0       63.01       69.84        2.77 o incl   0.4389E-01
   5  -9   0      117.09      118.88        3.42 o incl   0.1945E-01
   6  -9   0       14.88       13.35        1.33 o incl   0.3136E+00
   7  -9   0       14.60       13.61        1.30 o incl   0.3184E+00
   0  -8   0      835.93      838.31       19.81 o incl   0.4952E-03
   1  -8   0      329.72      318.14        7.67 o incl   0.3198E-02
   2  -8   0      428.33      401.77        9.94 o incl   0.1984E-02
   3  -8   0       51.45       49.54        2.88 o incl   0.5711E-01
   4  -8   0      188.25      177.90        5.17 o incl   0.8834E-02
   5  -8   0       25.75       26.12        2.00 o incl   0.1350E+00
   6  -8   0       77.77       80.10        2.94 o incl   0.3515E-01
   7  -8   0       56.97       55.19        1.86 o incl   0.6937E-01
   1  -7   0       89.21       92.24        3.47 o incl   0.2688E-01
   2  -7   0      531.77      537.01       11.91 o incl   0.1221E-02
   3  -7   0       33.78       42.26        2.36 o incl   0.8389E-01
   4  -7   0      339.02      354.36        6.89 o incl   0.2900E-02
   5  -7   0      231.25      240.26        6.52 o incl   0.5402E-02
   6  -7   0        3.27        4.88        1.05 o incl   0.6837E+00
   7  -7   0       21.57       20.67        1.63 o incl   0.1936E+00
   8  -7   0       71.82       72.58        2.37 o incl   0.4438E-01
   0  -6   0     1186.77     1197.51       26.93 o incl   0.2509E-03
   1  -6   0      121.86      123.32        4.21 o incl   0.1655E-01
   2  -6   0      293.05      267.79        7.54 o incl   0.4057E-02
   3  -6   0      355.16      356.58       11.79 o incl   0.2236E-02
   4  -6   0       51.94       53.40        2.91 o incl   0.5391E-01
   5  -6   0      141.39      153.88        5.31 o incl   0.1122E-01
   6  -6   0      114.08      118.67        4.47 o incl   0.1693E-01
   7  -6   0       45.43       46.85        2.38 o incl   0.7241E-01
   8  -6   0       14.22       16.02        1.43 o incl   0.2703E+00
   1  -5   0      551.23      496.80        9.06 o incl   0.1409E-02
   2  -5   0     1024.43      952.12       14.64 o incl   0.4155E-03
   3  -5   0       61.69       66.42        3.46 o incl   0.3843E-01
   4  -5   0      196.04      218.64        7.78 o incl   0.5708E-02
   5  -5   0       35.07       37.55        2.79 o incl   0.7450E-01
   6  -5   0      281.61      264.71        8.73 o incl   0.3866E-02
   7  -5   0       73.16       67.42        3.08 o incl   0.3968E-01
   8  -5   0       58.13       57.21        2.80 o incl   0.5164E-01
   0  -4   0     1855.53     1863.56       29.44 o incl   0.1148E-03
   1  -4   0     1079.61     1040.67       14.52 o incl   0.3621E-03
   2  -4   0      502.85      437.99        8.89 o incl   0.1719E-02
   3  -4   0      283.34      240.00        7.19 o incl   0.4667E-02
   4  -4   0       54.26       48.10        3.54 o incl   0.4588E-01
   5  -4   0      110.38      117.75        4.18 o incl   0.1801E-01
   6  -4   0      583.20      602.46       10.33 o incl   0.1062E-02
   7  -4   0       82.70       85.44        3.36 o incl   0.2998E-01
   8  -4   0        7.77        7.88        1.23 o incl   0.4497E+00
   9  -4   0       10.95       12.14        1.02 o incl   0.4546E+00
   1  -3   0      293.37      310.35        6.74 o incl   0.3644E-02
   2  -3   0     1434.86     1465.17       21.51 o incl   0.1891E-03
   3  -3   0      294.05      268.38        7.99 o incl   0.3933E-02
   4  -3   0      226.56      191.60        6.57 o incl   0.6672E-02
   5  -3   0       62.85       67.90        5.26 o incl   0.2368E-01
   6  -3   0      114.34      114.35        3.44 o incl   0.2035E-01
   7  -3   0      264.37      273.17        6.41 o incl   0.4478E-02
   8  -3   0       73.10       68.48        2.92 o incl   0.4070E-01
   9  -3   0       39.17       39.32        1.64 o incl   0.1118E+00
   0  -2   0     4409.92     4435.60      121.35 o incl   0.1704E-04
   1  -2   0      199.01      204.15        5.44 o incl   0.7371E-02
   2  -2   0       42.47       44.73        2.50 o incl   0.7290E-01
   3  -2   0       58.05       49.01        2.94 o incl   0.5405E-01
   4  -2   0       78.96       73.23        3.83 o incl   0.3062E-01
   5  -2   0       57.16       46.66        4.32 o incl   0.3585E-01
   6  -2   0      194.03      205.92        4.51 o incl   0.7950E-02
   7  -2   0       91.60       85.28        3.30 o incl   0.2924E-01
   8  -2   0       31.56       30.45        2.04 o incl   0.1172E+00
   9  -2   0       36.45       37.96        1.69 o incl   0.1152E+00
   1  -1   0     3549.83     3574.95       69.40 o incl   0.2996E-04
   2  -1   0     1056.25     1144.01       24.89 o incl   0.2880E-03
   3  -1   0      525.81      478.43       12.12 o incl   0.1378E-02
   4  -1   0      933.87      866.98       22.56 o incl   0.4285E-03
   5  -1   0      579.08      549.31       13.54 o incl   0.1087E-02
   6  -1   0       68.84       77.48        2.45 o incl   0.4192E-01
   7  -1   0      579.75      569.70       10.54 o incl   0.1131E-02
   8  -1   0      232.58      225.84        6.28 o incl   0.5818E-02
   9  -1   0       14.39       13.97        1.04 o incl   0.3920E+00
   1   0   0     4014.79     4357.98       54.48 o incl   0.2306E-04
   2   0   0     4124.41     4356.26       56.35 o incl   0.2263E-04
   3   0   0       11.75        3.01        2.40 o incl   0.1589E+00
   4   0   0      207.60      205.62        9.20 o incl   0.5141E-02
   5   0   0        8.92        7.18        2.26 o incl   0.1722E+00
   6   0   0      654.25      668.11        9.05 o incl   0.9016E-03
   7   0   0        8.18        9.69        1.34 o incl   0.3775E+00
   8   0   0        2.86        1.15        0.89 o incl   0.1085E+01
   9   0   0        5.68        2.74        1.22 o incl   0.5555E+00
   1   1   0     3444.32     3565.71       54.81 o incl   0.3235E-04
   2   1   0     1067.79     1189.91       16.47 o incl   0.3030E-03
   3   1   0      481.62      466.13        8.53 o incl   0.1665E-02
   4   1   0      987.99      919.21       18.19 o incl   0.4211E-03
   5   1   0      612.59      572.42       19.69 o incl   0.8376E-03
   6   1   0       78.54       85.09        2.96 o incl   0.3316E-01
   7   1   0      598.44      582.16        9.10 o incl   0.1119E-02
   8   1   0      259.94      244.15        5.29 o incl   0.5416E-02
   9   1   0       14.82       12.88        1.75 o incl   0.2243E+00
   0   2   0     4382.70     4667.88       84.56 o incl   0.1851E-04
   1   2   0      189.12      197.78        4.45 o incl   0.8426E-02
   2   2   0       32.51       39.11        2.20 o incl   0.9502E-01
   3   2   0       35.82       33.87        2.22 o incl   0.9907E-01
   4   2   0       99.29       88.96        4.87 o incl   0.2022E-01
   5   2   0       53.09       43.60        5.65 o incl   0.2487E-01
   6   2   0      210.98      218.64        4.73 o incl   0.7044E-02
   7   2   0       88.61       83.83        3.04 o incl   0.3159E-01
   8   2   0       27.36       30.17        1.35 o incl   0.1705E+00
   9   2   0       41.91       43.78        2.46 o incl   0.7516E-01
   1   3   0      254.59      274.84        5.95 o incl   0.4651E-02
   2   3   0     1372.08     1404.51       22.92 o incl   0.2018E-03
   3   3   0      305.37      275.07        7.95 o incl   0.3780E-02
   4   3   0      192.34      166.11        7.04 o incl   0.7679E-02
   5   3   0       83.91       88.39        7.17 o incl   0.1340E-01
   6   3   0      111.74      106.54        3.17 o incl   0.2276E-01
   7   3   0      293.57      295.16        5.45 o incl   0.4091E-02
   8   3   0       70.60       69.73        2.59 o incl   0.4396E-01
   9   3   0       38.82       39.10        1.77 o incl   0.1069E+00
   0   4   0     1961.44     1960.07       34.88 o incl   0.1008E-03
   1   4   0     1061.08     1072.81       18.63 o incl   0.3366E-03
   2   4   0      497.83      449.85       11.32 o incl   0.1552E-02
   3   4   0      268.19      216.12        8.48 o incl   0.4757E-02
   4   4   0       39.40       41.85        3.73 o incl   0.4844E-01
   5   4   0      101.33      113.42        2.79 o incl   0.2354E-01
   6   4   0      580.53      603.69        7.80 o incl   0.1116E-02
   7   4   0       87.69       88.55        3.05 o incl   0.3024E-01
   8   4   0        7.81        7.78        1.12 o incl   0.5142E+00
   9   4   0        8.87        9.59        0.85 o incl   0.6300E+00
   1   5   0      572.85      518.65       11.03 o incl   0.1247E-02
   2   5   0     1003.17      996.53       21.53 o incl   0.3628E-03
   3   5   0       61.79       70.22        4.42 o incl   0.2896E-01
   4   5   0      168.57      199.24        7.75 o incl   0.6519E-02
   5   5   0       40.65       46.17        1.79 o incl   0.9249E-01
   6   5   0      281.10      275.38        5.71 o incl   0.4462E-02
   7   5   0       58.85       58.66        2.48 o incl   0.5532E-01
   8   5   0       71.11       70.99        2.41 o incl   0.4518E-01
   0   6   0     1230.10     1179.87       45.84 o incl   0.1860E-03
   1   6   0      131.07      136.60        5.93 o incl   0.1169E-01
   2   6   0      283.29      259.15       11.04 o incl   0.3335E-02
   3   6   0      330.75      342.14       13.34 o incl   0.2186E-02
   4   6   0       38.82       43.25        1.54 o incl   0.1074E+00
   5   6   0      148.05      157.79        3.16 o incl   0.1342E-01
   6   6   0      117.32      129.88        4.14 o incl   0.1626E-01
   7   6   0       56.37       57.73        2.45 o incl   0.5728E-01
   8   6   0       14.52       16.14        1.26 o incl   0.3070E+00
   1   7   0      103.56      102.77        8.98 o incl   0.8947E-02
   2   7   0      548.52      565.39       22.40 o incl   0.8060E-03
   3   7   0       37.90       45.13        1.94 o incl   0.9116E-01
   4   7   0      320.18      342.71        5.24 o incl   0.3308E-02
   5   7   0      207.88      209.14        4.83 o incl   0.7379E-02
   6   7   0        3.42        3.61        1.08 o incl   0.6906E+00
   7   7   0       19.66       18.68        1.58 o incl   0.2139E+00
   8   7   0       74.12       70.61        2.42 o incl   0.4438E-01
   0   8   0      753.25      824.42       17.74 o incl   0.5543E-03
   1   8   0      311.31      316.17        6.45 o incl   0.3516E-02
   2   8   0      391.89      384.78        8.21 o incl   0.2330E-02
   3   8   0       36.73       34.54        2.52 o incl   0.8568E-01
   4   8   0      202.87      189.76        5.66 o incl   0.7685E-02
   5   8   0       30.24       28.14        2.16 o incl   0.1157E+00
   6   8   0       88.58       89.66        3.27 o incl   0.2859E-01
   7   8   0       42.59       48.15        1.86 o incl   0.8629E-01
   1   9   0      242.57      261.89        5.94 o incl   0.5022E-02
   2   9   0        1.22        2.44        0.93 o incl   0.9743E+00
   3   9   0       27.84       28.44        2.22 o incl   0.1144E+00
   4   9   0       75.11       80.78        3.37 o incl   0.3227E-01
   5   9   0      124.55      124.01        3.97 o incl   0.1693E-01
   6   9   0       11.39       11.37        1.48 o incl   0.3020E+00
   7   9   0       17.76       15.97        1.40 o incl   0.2645E+00
   0  10   0      255.00      249.48        9.52 o incl   0.4004E-02
   1  10   0      155.33      152.42        4.41 o incl   0.1204E-01
   2  10   0       63.34       63.05        3.02 o incl   0.4427E-01
   3  10   0       12.95       13.98        1.41 o incl   0.2952E+00
   4  10   0        8.01        8.87        1.43 o incl   0.3544E+00
   5  10   0        1.75        3.26        0.94 o incl   0.9119E+00
   6  10   0       98.28       93.81        2.98 o incl   0.2780E-01
   1  11   0       14.53       15.57        1.99 o incl   0.1787E+00
   2  11   0       49.50       46.33        1.99 o incl   0.8058E-01
   3  11   0       31.46       34.19        1.95 o incl   0.1154E+00
   4  11   0        7.54        9.09        1.12 o incl   0.4903E+00
   5  11   0       35.91       35.03        1.48 o incl   0.1327E+00
   0  12   0      121.64      114.63        7.56 o incl   0.1040E-01
   1  12   0        4.69        3.79        1.27 o incl   0.5120E+00
   2  12   0       44.16       47.88        2.34 o incl   0.7290E-01
   3  12   0       19.97       24.38        1.32 o incl   0.2187E+00
   4  12   0        0.33        0.41        0.71 o incl   0.1875E+01
   1  13   0       99.15       99.78        2.24 o incl   0.2914E-01
   2  13   0       91.62       88.02        2.60 o incl   0.3224E-01
  -2 -13   1       46.20       43.10        1.77 o incl   0.9369E-01
  -1 -13   1      103.73      104.46        2.38 o incl   0.2673E-01
   0 -13   1       29.85       27.74        1.40 o incl   0.1710E+00
   1 -13   1       37.86       36.84        1.35 o incl   0.1315E+00
   2 -13   1       69.29       72.76        2.73 o incl   0.4150E-01
  -4 -12   1       43.94       46.10        1.56 o incl   0.9707E-01
  -3 -12   1        5.55        5.99        0.82 o incl   0.8590E+00
  -2 -12   1      129.18      120.94        3.21 o incl   0.1872E-01
  -1 -12   1       35.82       34.64        1.94 o incl   0.1105E+00
   0 -12   1      119.72      111.68        3.57 o incl   0.1996E-01
   1 -12   1      151.90      141.56        4.17 o incl   0.1338E-01
   2 -12   1       22.86       19.74        1.52 o incl   0.2090E+00
   3 -12   1       30.09       28.61        1.34 o incl   0.1723E+00
   4 -12   1       21.25       21.40        2.03 o incl   0.1496E+00
  -5 -11   1       21.48       23.04        1.43 o incl   0.2092E+00
  -4 -11   1        7.80        5.41        1.12 o incl   0.5562E+00
  -3 -11   1       37.98       37.69        1.90 o incl   0.1048E+00
  -2 -11   1       58.69       52.00        2.39 o incl   0.6182E-01
  -1 -11   1       31.99       28.73        2.47 o incl   0.9743E-01
   0 -11   1      126.41      114.83        4.78 o incl   0.1592E-01
   1 -11   1       92.33       99.25        3.34 o incl   0.2558E-01
   2 -11   1       21.89       19.17        1.61 o incl   0.2023E+00
   3 -11   1      128.69      130.12        3.44 o incl   0.1705E-01
   4 -11   1      139.60      136.63        2.99 o incl   0.1637E-01
   5 -11   1        7.49        6.87        0.66 o incl   0.9328E+00
  -6 -10   1       47.71       48.49        1.71 o incl   0.8603E-01
  -5 -10   1      124.89      118.98        3.66 o incl   0.1827E-01
  -4 -10   1       78.56       83.07        2.74 o incl   0.3545E-01
  -3 -10   1      230.01      227.92        5.98 o incl   0.5933E-02
  -2 -10   1       45.31       45.45        2.72 o incl   0.6567E-01
  -1 -10   1      676.09      664.30       14.92 o incl   0.7911E-03
   0 -10   1      139.24      137.55        4.90 o incl   0.1308E-01
   1 -10   1      169.44      150.69        5.28 o incl   0.1064E-01
   2 -10   1      101.41       93.98        3.62 o incl   0.2457E-01
   3 -10   1       57.91       55.78        2.77 o incl   0.5311E-01
   4 -10   1       17.15       13.86        1.38 o incl   0.2865E+00
   5 -10   1      158.32      145.61        3.57 o incl   0.1358E-01
   6 -10   1       30.45       32.85        1.20 o incl   0.1653E+00
  -7  -9   1       41.22       41.26        2.13 o incl   0.8826E-01
  -6  -9   1       70.78       72.27        2.57 o incl   0.4285E-01
  -5  -9   1       43.13       43.79        2.05 o incl   0.8676E-01
  -4  -9   1      229.66      244.75        5.01 o incl   0.5867E-02
  -3  -9   1       17.51       20.47        1.85 o incl   0.1764E+00
  -2  -9   1      103.76       98.64        4.21 o incl   0.2110E-01
  -1  -9   1      114.85      112.95        4.64 o incl   0.1710E-01
   0  -9   1      253.78      255.09        5.78 o incl   0.5102E-02
   1  -9   1        8.18        9.26        1.25 o incl   0.4211E+00
   2  -9   1       58.67       56.68        3.65 o incl   0.4035E-01
   3  -9   1      202.58      201.19        7.20 o incl   0.6374E-02
   4  -9   1      308.45      312.75        6.64 o incl   0.3543E-02
   5  -9   1       84.21       82.16        2.55 o incl   0.3601E-01
   6  -9   1       62.13       60.36        1.76 o incl   0.6317E-01
   7  -9   1       50.37       38.08        3.19 o incl   0.5813E-01
  -7  -8   1       29.21       31.27        1.35 o incl   0.1644E+00
  -6  -8   1      120.07      119.87        3.72 o incl   0.1836E-01
  -5  -8   1       91.72       94.76        3.91 o incl   0.2403E-01
  -4  -8   1       36.45       41.72        2.32 o incl   0.8444E-01
  -3  -8   1      525.47      533.74       10.25 o incl   0.1296E-02
  -2  -8   1      142.83      140.44        4.36 o incl   0.1356E-01
  -1  -8   1      572.86      577.97        9.21 o incl   0.1154E-02
   0  -8   1      159.65      166.34        4.65 o incl   0.1069E-01
   1  -8   1      175.09      181.95        5.37 o incl   0.8786E-02
   2  -8   1      429.50      426.11       10.70 o incl   0.1810E-02
   3  -8   1      209.41      221.17        5.37 o incl   0.6674E-02
   4  -8   1      202.36      207.05        5.29 o incl   0.7306E-02
   5  -8   1       21.22       22.97        1.56 o incl   0.1943E+00
   6  -8   1       15.62       18.03        1.33 o incl   0.2726E+00
   7  -8   1      106.07      103.15        2.32 o incl   0.2693E-01
  -8  -7   1      137.81      140.46        3.69 o incl   0.1490E-01
  -7  -7   1      104.53      102.02        3.34 o incl   0.2374E-01
  -6  -7   1       23.03       20.20        2.14 o incl   0.1408E+00
  -5  -7   1      102.36      105.03        3.98 o incl   0.2104E-01
  -4  -7   1      175.98      173.51        5.99 o incl   0.8610E-02
  -3  -7   1      431.60      450.77        9.99 o incl   0.1748E-02
  -2  -7   1      162.16      168.49        5.58 o incl   0.9532E-02
  -1  -7   1      527.72      528.64       10.76 o incl   0.1287E-02
   0  -7   1      127.35      136.32        4.54 o incl   0.1433E-01
   1  -7   1      336.93      325.13        9.51 o incl   0.2811E-02
   2  -7   1      346.47      378.50        9.67 o incl   0.2362E-02
   3  -7   1      114.51      127.27        4.66 o incl   0.1553E-01
   4  -7   1       95.22      106.58        3.79 o incl   0.2201E-01
   5  -7   1      169.04      168.32        4.16 o incl   0.1078E-01
   6  -7   1       46.54       47.81        2.23 o incl   0.7467E-01
   7  -7   1       28.77       30.23        2.04 o incl   0.1207E+00
   8  -7   1       23.60       24.52        1.53 o incl   0.1857E+00
  -8  -6   1       40.89       37.65        1.93 o incl   0.1013E+00
  -7  -6   1       19.98       21.07        1.74 o incl   0.1823E+00
  -6  -6   1       70.40       71.10        4.28 o incl   0.2889E-01
  -5  -6   1      436.75      465.55        8.83 o incl   0.1742E-02
  -4  -6   1      201.08      215.90        5.77 o incl   0.6744E-02
  -3  -6   1      258.77      253.94       10.08 o incl   0.3763E-02
  -2  -6   1      289.46      315.99        7.04 o incl   0.3540E-02
  -1  -6   1       42.75       36.92        3.07 o incl   0.6396E-01
   0  -6   1      100.32       99.63        4.38 o incl   0.2058E-01
   1  -6   1       50.77       51.42        3.04 o incl   0.5322E-01
   2  -6   1      307.13      288.98        7.80 o incl   0.3621E-02
   3  -6   1       19.76       19.03        2.41 o incl   0.1244E+00
   4  -6   1      308.69      353.82        6.58 o incl   0.3083E-02
   5  -6   1      138.91      135.85        4.43 o incl   0.1404E-01
   6  -6   1       80.83       82.61        3.25 o incl   0.3175E-01
   7  -6   1       71.48       75.73        3.37 o incl   0.3447E-01
   8  -6   1      174.61      176.60        4.57 o incl   0.9757E-02
  -9  -5   1        7.72        8.76        0.86 o incl   0.6648E+00
  -8  -5   1       97.37       85.78        3.74 o incl   0.2609E-01
  -7  -5   1       90.99       89.48        3.94 o incl   0.2494E-01
  -6  -5   1      173.19      159.64        6.81 o incl   0.8461E-02
  -5  -5   1       19.15       15.52        2.26 o incl   0.1435E+00
  -4  -5   1      151.74      143.18        7.13 o incl   0.9184E-02
  -3  -5   1      241.70      211.06       10.52 o incl   0.4239E-02
  -2  -5   1      133.17      127.77        4.33 o incl   0.1524E-01
  -1  -5   1      143.26      154.10        4.10 o incl   0.1280E-01
   0  -5   1     1700.52     1637.92       21.82 o incl   0.1486E-03
   1  -5   1      793.24      750.79       12.46 o incl   0.6610E-03
   2  -5   1      323.50      333.91        8.02 o incl   0.3013E-02
   3  -5   1      405.74      390.36       10.03 o incl   0.2096E-02
   4  -5   1       80.96       71.58        4.17 o incl   0.2833E-01
   5  -5   1      732.13      793.28       10.98 o incl   0.6628E-03
   6  -5   1      678.12      676.23       13.00 o incl   0.8082E-03
   7  -5   1       14.71       13.27        1.63 o incl   0.2456E+00
   8  -5   1       10.60        8.63        1.42 o incl   0.3486E+00
  -9  -4   1       63.23       61.66        2.47 o incl   0.5203E-01
  -8  -4   1       20.60       18.69        1.91 o incl   0.1697E+00
  -7  -4   1      121.23      122.53        3.93 o incl   0.1740E-01
  -6  -4   1      386.82      408.57        7.80 o incl   0.2228E-02
  -5  -4   1      143.18      136.71        5.79 o incl   0.1155E-01
  -4  -4   1      273.58      273.02        7.53 o incl   0.4126E-02
  -3  -4   1       22.04       23.57        2.54 o incl   0.1075E+00
  -2  -4   1     1106.50     1044.15       16.28 o incl   0.3483E-03
  -1  -4   1     1476.68     1443.23       22.10 o incl   0.1884E-03
   0  -4   1      974.51      922.43       13.20 o incl   0.4529E-03
   1  -4   1      664.78      691.63       10.21 o incl   0.8395E-03
   2  -4   1     4350.71     4035.91       52.92 o incl   0.2421E-04
   3  -4   1      194.52      172.73        6.88 o incl   0.7548E-02
   4  -4   1      598.51      592.78       11.43 o incl   0.1040E-02
   5  -4   1       84.78       94.27        3.77 o incl   0.2541E-01
   6  -4   1       65.35       60.81        2.75 o incl   0.4838E-01
   7  -4   1       38.66       37.71        2.06 o incl   0.9785E-01
   8  -4   1      277.53      250.56        6.88 o incl   0.4623E-02
   9  -4   1       37.91       35.09        2.64 o incl   0.8005E-01
  -9  -3   1       53.59       56.48        1.81 o incl   0.7061E-01
  -8  -3   1       51.76       43.13        2.49 o incl   0.7018E-01
  -7  -3   1      127.45      130.77        4.85 o incl   0.1419E-01
  -6  -3   1      275.96      312.49        6.03 o incl   0.3855E-02
  -5  -3   1      133.62      125.73        7.53 o incl   0.9732E-02
  -4  -3   1      421.68      406.56       12.66 o incl   0.1760E-02
  -3  -3   1      118.82      132.59        4.63 o incl   0.1488E-01
  -2  -3   1      250.97      245.15        6.41 o incl   0.5130E-02
  -1  -3   1      374.72      358.93        8.26 o incl   0.2563E-02
   0  -3   1     3862.50     4015.97       75.03 o incl   0.2444E-04
   1  -3   1      544.36      545.97        9.98 o incl   0.1248E-02
   2  -3   1     1081.47     1008.71       17.45 o incl   0.3625E-03
   3  -3   1      515.74      485.13       11.40 o incl   0.1404E-02
   4  -3   1      153.87      140.82        5.32 o incl   0.1164E-01
   5  -3   1      161.92      156.60        7.55 o incl   0.8046E-02
   6  -3   1      163.97      175.72        4.20 o incl   0.1042E-01
   7  -3   1      227.49      219.59        5.05 o incl   0.6594E-02
   8  -3   1       33.01       34.33        2.02 o incl   0.1098E+00
   9  -3   1       73.00       76.18        3.00 o incl   0.3699E-01
  -9  -2   1       68.11       67.48        2.18 o incl   0.5046E-01
  -8  -2   1      195.47      196.66        5.73 o incl   0.7527E-02
  -7  -2   1       36.30       31.26        2.49 o incl   0.9091E-01
  -6  -2   1       84.49       90.61        3.14 o incl   0.2960E-01
  -5  -2   1        7.39        8.52        1.93 o incl   0.2233E+00
  -4  -2   1      646.99      640.84       13.89 o incl   0.8603E-03
  -3  -2   1        7.60        7.65        1.33 o incl   0.4094E+00
  -2  -2   1       97.00      110.43        3.64 o incl   0.2171E-01
  -1  -2   1      466.57      490.12        6.84 o incl   0.1667E-02
   0  -2   1      947.79      964.41       14.51 o incl   0.4300E-03
   1  -2   1      497.26      473.57       10.63 o incl   0.1505E-02
   2  -2   1      837.97      869.49       15.69 o incl   0.5121E-03
   3  -2   1        2.70        5.28        1.25 o incl   0.5203E+00
   4  -2   1      136.55      129.77        4.36 o incl   0.1480E-01
   5  -2   1       16.72       26.19        2.50 o incl   0.1101E+00
   6  -2   1        5.41        4.49        1.08 o incl   0.6370E+00
   7  -2   1      231.01      223.39        5.33 o incl   0.6322E-02
   8  -2   1      134.72      134.24        4.05 o incl   0.1506E-01
   9  -2   1       17.87       17.75        0.97 o incl   0.3408E+00
  -9  -1   1       56.37       52.81        2.00 o incl   0.6951E-01
  -8  -1   1       59.68       57.29        3.63 o incl   0.4015E-01
  -7  -1   1      158.83      154.66        4.99 o incl   0.1104E-01
  -6  -1   1       69.10       78.42        2.92 o incl   0.3753E-01
  -5  -1   1       81.04       78.89        5.72 o incl   0.1898E-01
  -4  -1   1      313.42      320.98       11.51 o incl   0.2619E-02
  -3  -1   1      111.06      107.58        3.74 o incl   0.2075E-01
  -2  -1   1       30.67       38.86        2.42 o incl   0.8808E-01
  -1  -1   1      501.13      503.60        8.09 o incl   0.1505E-02
   0  -1   1     3039.41     3311.83       59.28 o incl   0.3726E-04
   1  -1   1     4818.54     4899.52       94.27 o incl   0.1610E-04
   2  -1   1     1029.48     1128.46       13.20 o incl   0.3416E-03
   3  -1   1      771.39      718.41       12.57 o incl   0.7055E-03
   4  -1   1      422.58      369.27       11.54 o incl   0.2025E-02
   5  -1   1      350.21      356.45        9.98 o incl   0.2470E-02
   6  -1   1      720.91      732.69        9.65 o incl   0.7520E-03
   7  -1   1      101.01      102.61        4.05 o incl   0.2131E-01
   8  -1   1      157.13      158.38        4.04 o incl   0.1199E-01
   9  -1   1       23.05       26.02        1.03 o incl   0.2348E+00
  -9   0   1       32.59       34.14        1.83 o incl   0.1204E+00
  -8   0   1        2.25        1.30        1.08 o incl   0.7790E+00
  -7   0   1        1.74        1.48        1.03 o incl   0.8487E+00
  -6   0   1        1.88        1.77        1.06 o incl   0.7961E+00
  -5   0   1      336.51      300.02       13.82 o incl   0.2323E-02
  -4   0   1      237.16      188.43        8.50 o incl   0.5548E-02
  -3   0   1       83.41      103.07        4.15 o incl   0.2231E-01
  -2   0   1     4650.37     4950.62       64.73 o incl   0.1757E-04
  -1   0   1       11.65       13.57        0.84 o incl   0.4974E+00
   0   0   1     2410.08     2508.07       38.00 o incl   0.6547E-04
   1   0   1     4722.94     5037.20       91.98 o incl   0.1588E-04
   2   0   1     3326.69     3550.76       47.75 o incl   0.3395E-04
   3   0   1       55.28       47.50        3.29 o incl   0.4992E-01
   4   0   1      184.41      175.85        7.20 o incl   0.7374E-02
   5   0   1       47.63       34.75        3.62 o incl   0.5181E-01
   6   0   1       35.16       31.98        1.98 o incl   0.1140E+00
   7   0   1      274.84      289.73        5.55 o incl   0.4302E-02
   8   0   1      344.36      341.61        7.56 o incl   0.2913E-02
   9   0   1       10.09       11.30        0.92 o incl   0.5277E+00
  -9   1   1       58.03       53.97        2.25 o incl   0.6301E-01
  -8   1   1       59.40       61.31        2.68 o incl   0.5048E-01
  -7   1   1      176.67      168.51        4.61 o incl   0.1008E-01
  -6   1   1       74.25       78.10        3.48 o incl   0.3237E-01
  -5   1   1       71.06       80.44        4.61 o incl   0.2488E-01
  -4   1   1      349.17      359.69        9.45 o incl   0.2513E-02
  -3   1   1      136.45      130.46        4.71 o incl   0.1411E-01
  -2   1   1       30.23       37.55        2.30 o incl   0.9454E-01
  -1   1   1      436.90      445.22        7.44 o incl   0.1911E-02
   0   1   1     3257.68     3341.78       51.95 o incl   0.3652E-04
   1   1   1     4734.60     4958.51       74.87 o incl   0.1692E-04
   2   1   1     1134.29     1186.41       20.33 o incl   0.2823E-03
   3   1   1      665.72      650.22       11.86 o incl   0.8738E-03
   4   1   1      405.30      350.01       13.73 o incl   0.1936E-02
   5   1   1      340.60      344.83       14.03 o incl   0.2065E-02
   6   1   1      732.94      740.66       11.25 o incl   0.7173E-03
   7   1   1      117.47      114.87        3.09 o incl   0.2097E-01
   8   1   1      159.76      156.37        3.68 o incl   0.1246E-01
   9   1   1       23.32       25.77        1.45 o incl   0.1893E+00
  -9   2   1       68.36       65.84        2.84 o incl   0.4395E-01
  -8   2   1      210.39      199.83        4.88 o incl   0.7653E-02
  -7   2   1       32.33       27.44        2.19 o incl   0.1141E+00
  -6   2   1       98.75      100.34        3.37 o incl   0.2452E-01
  -5   2   1        6.23        6.12        2.08 o incl   0.2065E+00
  -4   2   1      590.75      619.64       13.09 o incl   0.9554E-03
  -3   2   1        7.52        8.59        1.17 o incl   0.4745E+00
  -2   2   1       89.63      103.56        2.82 o incl   0.2701E-01
  -1   2   1      442.65      475.34        7.80 o incl   0.1739E-02
   0   2   1      948.44      960.87       14.70 o incl   0.4307E-03
   1   2   1      553.38      526.97       14.08 o incl   0.1140E-02
   2   2   1      820.47      875.68       16.85 o incl   0.5041E-03
   3   2   1        3.34        5.87        1.46 o incl   0.3922E+00
   4   2   1      109.68      103.65        6.90 o incl   0.1247E-01
   5   2   1       18.51       22.54        3.85 o incl   0.5766E-01
   6   2   1        5.19        4.53        0.99 o incl   0.7256E+00
   7   2   1      236.42      224.83        4.40 o incl   0.6574E-02
   8   2   1      140.98      140.79        3.08 o incl   0.1564E-01
   9   2   1       17.11       17.10        1.49 o incl   0.2427E+00
  -9   3   1       62.57       66.10        1.91 o incl   0.5636E-01
  -8   3   1       44.72       40.65        2.17 o incl   0.8542E-01
  -7   3   1      152.49      149.13        4.85 o incl   0.1179E-01
  -6   3   1      301.15      312.65        5.24 o incl   0.3807E-02
  -5   3   1      126.77      126.57        6.38 o incl   0.1168E-01
  -4   3   1      377.41      392.29        9.11 o incl   0.2243E-02
  -3   3   1      114.44      130.68        4.23 o incl   0.1615E-01
  -2   3   1      240.17      248.73        5.94 o incl   0.5328E-02
  -1   3   1      376.16      386.72        9.87 o incl   0.2211E-02
   0   3   1     3800.93     4037.65       51.81 o incl   0.2641E-04
   1   3   1      558.76      549.89       15.16 o incl   0.1053E-02
   2   3   1     1010.60      977.91       18.30 o incl   0.3865E-03
   3   3   1      460.39      429.72       11.91 o incl   0.1654E-02
   4   3   1      157.88      144.57        8.77 o incl   0.7280E-02
   5   3   1      151.38      140.87        9.60 o incl   0.6711E-02
   6   3   1      148.22      160.30        3.42 o incl   0.1290E-01
   7   3   1      222.65      211.64        4.26 o incl   0.7295E-02
   8   3   1       38.21       38.90        1.52 o incl   0.1186E+00
   9   3   1       71.26       75.70        3.08 o incl   0.3683E-01
  -9   4   1       51.89       52.90        1.48 o incl   0.8225E-01
  -8   4   1       22.32       22.81        1.43 o incl   0.2071E+00
  -7   4   1      134.49      128.80        4.92 o incl   0.1395E-01
  -6   4   1      401.32      402.57        7.10 o incl   0.2273E-02
  -5   4   1      122.56      132.64        3.75 o incl   0.1648E-01
  -4   4   1      294.36      295.24        9.90 o incl   0.3197E-02
  -3   4   1       16.84       19.95        1.71 o incl   0.1962E+00
  -2   4   1     1153.50     1130.02       20.42 o incl   0.2953E-03
  -1   4   1     1548.23     1507.86       28.65 o incl   0.1642E-03
   0   4   1      994.26      945.60       13.90 o incl   0.4307E-03
   1   4   1      683.18      726.39       13.32 o incl   0.7366E-03
   2   4   1     4062.39     3993.68       68.88 o incl   0.2440E-04
   3   4   1      182.74      169.46        7.11 o incl   0.7665E-02
   4   4   1      538.33      545.80       17.29 o incl   0.1004E-02
   5   4   1       90.90       93.62        2.20 o incl   0.3256E-01
   6   4   1       59.63       60.53        1.99 o incl   0.6116E-01
   7   4   1       38.05       40.45        1.74 o incl   0.1065E+00
   8   4   1      257.40      248.39        4.55 o incl   0.5563E-02
   9   4   1       36.52       37.52        1.99 o incl   0.1025E+00
  -9   5   1        6.19        7.62        0.65 o incl   0.9486E+00
  -8   5   1       88.22       80.60        2.52 o incl   0.3607E-01
  -7   5   1       67.55       71.37        3.70 o incl   0.3362E-01
  -6   5   1      181.98      177.38        6.03 o incl   0.8291E-02
  -5   5   1       16.17       14.81        1.44 o incl   0.2706E+00
  -4   5   1      147.25      157.88        7.13 o incl   0.8685E-02
  -3   5   1      197.33      181.80        6.66 o incl   0.7354E-02
  -2   5   1      136.47      128.51        4.91 o incl   0.1389E-01
  -1   5   1      155.81      158.64        5.95 o incl   0.9797E-02
   0   5   1     1756.83     1693.29       26.13 o incl   0.1359E-03
   1   5   1      785.15      733.71       24.08 o incl   0.5294E-03
   2   5   1      299.54      306.90        8.99 o incl   0.3229E-02
   3   5   1      389.77      396.94       12.62 o incl   0.1872E-02
   4   5   1       68.09       80.02        6.78 o incl   0.1554E-01
   5   5   1      741.79      812.26        8.03 o incl   0.6626E-03
   6   5   1      707.03      719.24        8.73 o incl   0.7898E-03
   7   5   1       16.58       16.12        1.42 o incl   0.2647E+00
   8   5   1        5.97        6.71        1.11 o incl   0.5567E+00
  -8   6   1       29.09       28.19        1.36 o incl   0.1745E+00
  -7   6   1       21.49       19.92        1.44 o incl   0.2233E+00
  -6   6   1       68.83       67.62        2.93 o incl   0.4202E-01
  -5   6   1      433.98      459.14        7.86 o incl   0.1828E-02
  -4   6   1      190.40      219.54        4.07 o incl   0.7671E-02
  -3   6   1      240.76      246.14        8.75 o incl   0.4396E-02
  -2   6   1      269.18      304.65        8.94 o incl   0.3418E-02
  -1   6   1       43.05       39.28        2.87 o incl   0.6733E-01
   0   6   1       98.76       94.22        6.91 o incl   0.1332E-01
   1   6   1       61.30       59.49        4.74 o incl   0.2869E-01
   2   6   1      339.99      316.42       16.07 o incl   0.1937E-02
   3   6   1       24.44       19.08        4.61 o incl   0.4209E-01
   4   6   1      319.40      357.63        4.77 o incl   0.3188E-02
   5   6   1      119.01      120.53        2.77 o incl   0.2066E-01
   6   6   1       80.90       81.99        2.18 o incl   0.3922E-01
   7   6   1       80.34       81.03        3.18 o incl   0.3285E-01
   8   6   1      201.63      191.48        5.04 o incl   0.8063E-02
  -8   7   1      133.70      138.35        3.05 o incl   0.1643E-01
  -7   7   1       98.24       91.92        3.02 o incl   0.2809E-01
  -6   7   1       18.84       20.26        1.65 o incl   0.1988E+00
  -5   7   1      102.02      103.35        3.03 o incl   0.2487E-01
  -4   7   1      163.33      168.57        3.91 o incl   0.1121E-01
  -3   7   1      449.55      466.99        7.17 o incl   0.1789E-02
  -2   7   1      172.57      167.42        9.62 o incl   0.5930E-02
  -1   7   1      554.75      555.83       17.30 o incl   0.9729E-03
   0   7   1      149.23      148.28        9.28 o incl   0.6855E-02
   1   7   1      368.02      334.42       17.58 o incl   0.1665E-02
   2   7   1      331.68      360.43       13.57 o incl   0.2061E-02
   3   7   1      101.57      108.64        2.91 o incl   0.2418E-01
   4   7   1      100.98      108.51        2.67 o incl   0.2507E-01
   5   7   1      151.03      153.05        3.43 o incl   0.1342E-01
   6   7   1       36.10       37.03        2.14 o incl   0.9757E-01
   7   7   1       33.37       34.76        2.84 o incl   0.7599E-01
   8   7   1       21.75       24.15        1.52 o incl   0.1919E+00
  -7   8   1       28.35       30.77        1.45 o incl   0.1598E+00
  -6   8   1      125.96      123.37        3.14 o incl   0.1885E-01
  -5   8   1      100.31      107.26        3.46 o incl   0.2266E-01
  -4   8   1       32.01       36.24        2.38 o incl   0.9186E-01
  -3   8   1      517.69      535.08        8.91 o incl   0.1348E-02
  -2   8   1      146.11      153.01        4.66 o incl   0.1200E-01
  -1   8   1      565.16      581.21       10.75 o incl   0.1115E-02
   0   8   1      155.62      161.73        4.85 o incl   0.1087E-01
   1   8   1      147.53      160.78        4.25 o incl   0.1192E-01
   2   8   1      406.44      426.90        7.24 o incl   0.2099E-02
   3   8   1      214.66      215.98        5.88 o incl   0.6502E-02
   4   8   1      187.51      190.74        4.75 o incl   0.8590E-02
   5   8   1       15.37       15.55        1.54 o incl   0.2484E+00
   6   8   1       16.11       18.17        1.51 o incl   0.2356E+00
   7   8   1      100.10       94.85        3.61 o incl   0.2446E-01
  -7   9   1       44.33       46.00        2.09 o incl   0.8144E-01
  -6   9   1       71.33       72.89        2.59 o incl   0.4224E-01
  -5   9   1       41.28       43.84        2.59 o incl   0.7186E-01
  -4   9   1      258.46      256.36        7.30 o incl   0.4565E-02
  -3   9   1       10.67       12.34        1.36 o incl   0.3317E+00
  -2   9   1       90.57       96.07        3.32 o incl   0.2661E-01
  -1   9   1      125.46      121.55        4.81 o incl   0.1523E-01
   0   9   1      273.43      270.51        6.27 o incl   0.4489E-02
   1   9   1        5.58        8.90        1.18 o incl   0.4808E+00
   2   9   1       61.12       61.60        2.52 o incl   0.5214E-01
   3   9   1      165.43      172.07        5.23 o incl   0.9634E-02
   4   9   1      294.21      298.96        6.31 o incl   0.3873E-02
   5   9   1       89.94       87.04        3.00 o incl   0.3067E-01
   6   9   1       55.81       51.62        2.16 o incl   0.6755E-01
   7   9   1       37.60       35.35        2.49 o incl   0.8545E-01
  -6  10   1       51.58       49.40        2.64 o incl   0.6155E-01
  -5  10   1      126.61      124.53        3.70 o incl   0.1733E-01
  -4  10   1       82.47       88.22        2.89 o incl   0.3206E-01
  -3  10   1      240.56      240.71        5.01 o incl   0.5838E-02
  -2  10   1       55.16       56.36        2.84 o incl   0.5242E-01
  -1  10   1      663.33      636.22       12.82 o incl   0.8796E-03
   0  10   1      153.04      146.15        4.40 o incl   0.1264E-01
   1  10   1      173.08      155.11        4.23 o incl   0.1147E-01
   2  10   1      108.62      100.76        3.58 o incl   0.2273E-01
   3  10   1       59.90       57.62        2.97 o incl   0.4858E-01
   4  10   1       18.80       14.04        1.76 o incl   0.2085E+00
   5  10   1      141.64      130.54        3.79 o incl   0.1555E-01
   6  10   1       31.30       33.25        1.59 o incl   0.1378E+00
  -5  11   1       18.40       22.46        0.99 o incl   0.2867E+00
  -4  11   1        6.96        5.88        1.35 o incl   0.4206E+00
  -3  11   1       41.14       42.29        1.91 o incl   0.9451E-01
  -2  11   1       53.73       51.11        2.29 o incl   0.6651E-01
  -1  11   1       35.51       36.57        2.69 o incl   0.7820E-01
   0  11   1      132.72      125.00        4.39 o incl   0.1543E-01
   1  11   1      100.58      101.28        2.93 o incl   0.2588E-01
   2  11   1       19.61       16.46        1.52 o incl   0.2351E+00
   3  11   1      130.29      132.10        3.87 o incl   0.1586E-01
   4  11   1      138.03      131.83        3.28 o incl   0.1656E-01
   5  11   1       11.04        9.13        1.01 o incl   0.5153E+00
  -4  12   1       45.65       47.32        1.82 o incl   0.8646E-01
  -3  12   1        3.18        5.59        0.76 o incl   0.1023E+01
  -2  12   1      125.85      123.97        3.15 o incl   0.1866E-01
  -1  12   1       34.49       34.87        1.71 o incl   0.1227E+00
   0  12   1      109.91      110.87        4.51 o incl   0.1802E-01
   1  12   1      155.25      136.70        4.83 o incl   0.1263E-01
   2  12   1       23.05       23.84        1.76 o incl   0.1652E+00
   3  12   1       27.91       28.37        1.41 o incl   0.1720E+00
   4  12   1       19.05       20.70        1.36 o incl   0.2383E+00
  -2  13   1       46.66       42.59        2.20 o incl   0.8129E-01
  -1  13   1      105.95      107.57        2.67 o incl   0.2473E-01
   0  13   1       28.70       26.03        1.36 o incl   0.1837E+00
   1  13   1       35.03       35.70        1.40 o incl   0.1361E+00
  -2 -13   2       15.01       14.15        1.24 o incl   0.3263E+00
  -1 -13   2        1.39        1.62        0.59 o incl   0.2168E+01
   0 -13   2       24.81       25.91        1.22 o incl   0.2081E+00
   1 -13   2       73.94       66.39        2.38 o incl   0.4708E-01
  -4 -12   2       59.61       56.12        2.14 o incl   0.6220E-01
  -3 -12   2       25.35       26.43        1.44 o incl   0.1824E+00
  -2 -12   2       15.94       15.97        1.31 o incl   0.2907E+00
  -1 -12   2      162.85      151.50        3.40 o incl   0.1306E-01
   0 -12   2      145.26      132.65        3.51 o incl   0.1566E-01
   1 -12   2      139.44      120.81        4.49 o incl   0.1534E-01
   2 -12   2      157.42      151.63        3.42 o incl   0.1328E-01
   3 -12   2       10.37       10.76        0.76 o incl   0.6290E+00
  -5 -11   2       69.70       75.00        2.49 o incl   0.4265E-01
  -4 -11   2       60.75       59.97        2.27 o incl   0.5700E-01
  -3 -11   2       22.97       19.43        1.90 o incl   0.1648E+00
  -2 -11   2      212.91      200.51        5.31 o incl   0.7343E-02
  -1 -11   2      137.41      129.08        4.94 o incl   0.1376E-01
   0 -11   2       60.55       46.33        3.94 o incl   0.3994E-01
   1 -11   2      355.38      344.05        7.08 o incl   0.2897E-02
   2 -11   2       64.45       61.99        2.68 o incl   0.4880E-01
   3 -11   2       39.64       39.43        1.67 o incl   0.1093E+00
   4 -11   2       84.86       81.32        2.35 o incl   0.3743E-01
   5 -11   2      115.01      114.71        2.60 o incl   0.2253E-01
  -6 -10   2       19.16       20.45        1.34 o incl   0.2411E+00
  -5 -10   2       21.11       21.39        1.47 o incl   0.2115E+00
  -4 -10   2      113.98      116.26        3.74 o incl   0.1919E-01
  -3 -10   2      140.87      136.61        4.48 o incl   0.1381E-01
  -2 -10   2       37.42       34.98        2.53 o incl   0.8449E-01
  -1 -10   2      379.83      358.15        9.91 o incl   0.2373E-02
   0 -10   2       24.50       24.70        2.45 o incl   0.1098E+00
   1 -10   2       55.59       59.23        2.70 o incl   0.5268E-01
   2 -10   2       44.01       42.36        2.10 o incl   0.8583E-01
   3 -10   2      158.19      154.37        4.48 o incl   0.1174E-01
   4 -10   2      118.08      114.72        3.08 o incl   0.2094E-01
   5 -10   2       93.63       99.37        2.54 o incl   0.2887E-01
   6 -10   2      140.41      135.99        4.17 o incl   0.1438E-01
  -7  -9   2        6.57        5.72        1.03 o incl   0.6322E+00
  -6  -9   2       81.30       82.62        2.73 o incl   0.3516E-01
  -5  -9   2       43.17       42.01        2.65 o incl   0.7094E-01
  -4  -9   2       59.10       56.32        3.31 o incl   0.4462E-01
  -3  -9   2       43.99       39.28        2.89 o incl   0.6654E-01
  -2  -9   2      110.75      117.51        4.44 o incl   0.1737E-01
  -1  -9   2      463.55      447.75       11.01 o incl   0.1637E-02
   0  -9   2      626.02      635.68       12.09 o incl   0.9236E-03
   1  -9   2        8.77        9.73        1.70 o incl   0.2654E+00
   2  -9   2       54.57       63.23        3.35 o incl   0.4215E-01
   3  -9   2       28.31       28.23        2.04 o incl   0.1256E+00
   4  -9   2      242.97      241.15        5.75 o incl   0.5527E-02
   5  -9   2       99.88       95.19        2.95 o incl   0.2740E-01
   6  -9   2       59.30       61.54        1.64 o incl   0.6537E-01
  -7  -8   2       24.17       25.19        1.36 o incl   0.1990E+00
  -6  -8   2       15.61       14.47        1.28 o incl   0.3120E+00
  -5  -8   2      155.40      165.89        4.59 o incl   0.1091E-01
  -4  -8   2      211.10      209.26        6.45 o incl   0.6457E-02
  -3  -8   2       31.11       36.88        2.44 o incl   0.8925E-01
  -2  -8   2       72.28       70.30        3.28 o incl   0.3693E-01
  -1  -8   2       74.90       82.06        3.59 o incl   0.3042E-01
   0  -8   2      444.18      465.72        7.68 o incl   0.1781E-02
   1  -8   2      117.65      115.68        4.67 o incl   0.1655E-01
   2  -8   2      274.87      286.56        8.74 o incl   0.3639E-02
   3  -8   2       54.77       49.56        3.59 o incl   0.4444E-01
   4  -8   2       33.14       38.38        2.48 o incl   0.8459E-01
   5  -8   2       92.31       85.61        3.06 o incl   0.3034E-01
   6  -8   2        9.06        8.29        0.91 o incl   0.6221E+00
   7  -8   2       33.12       29.70        1.71 o incl   0.1375E+00
  -8  -7   2       77.54       89.64        3.07 o incl   0.3135E-01
  -7  -7   2      104.78      101.64        2.95 o incl   0.2524E-01
  -6  -7   2       38.66       40.60        2.82 o incl   0.6950E-01
  -5  -7   2      301.85      308.72        9.16 o incl   0.3171E-02
  -4  -7   2      260.78      271.56        7.33 o incl   0.4279E-02
  -3  -7   2      431.48      420.72        9.39 o incl   0.1922E-02
  -2  -7   2      121.22      129.81        4.87 o incl   0.1452E-01
  -1  -7   2       43.79       44.31        2.98 o incl   0.6089E-01
   0  -7   2      213.38      223.36        7.85 o incl   0.5383E-02
   1  -7   2      203.28      217.79        7.27 o incl   0.5903E-02
   2  -7   2      280.00      265.68        9.00 o incl   0.3797E-02
   3  -7   2      204.10      233.38        4.70 o incl   0.6650E-02
   4  -7   2      228.67      242.01        6.39 o incl   0.5432E-02
   5  -7   2        6.47        5.68        1.19 o incl   0.5187E+00
   6  -7   2        7.35        8.74        0.99 o incl   0.5779E+00
   7  -7   2       54.63       53.32        2.22 o incl   0.6550E-01
  -8  -6   2       19.68       18.47        1.40 o incl   0.2428E+00
  -7  -6   2      622.17      604.22       13.59 o incl   0.9465E-03
  -6  -6   2      234.63      242.38        7.96 o incl   0.4783E-02
  -5  -6   2      153.83      149.90        5.68 o incl   0.1061E-01
  -4  -6   2      400.97      404.24        7.97 o incl   0.2198E-02
  -3  -6   2       20.19       20.93        2.60 o incl   0.1086E+00
  -2  -6   2       31.75       29.74        2.31 o incl   0.1039E+00
  -1  -6   2      243.78      237.14        6.23 o incl   0.5437E-02
   0  -6   2        3.76        6.16        1.49 o incl   0.3749E+00
   1  -6   2      124.00       96.75        4.98 o incl   0.1742E-01
   2  -6   2       46.92       45.12        2.86 o incl   0.6181E-01
   3  -6   2      536.71      566.41       11.64 o incl   0.1156E-02
   4  -6   2       86.49       92.62        3.39 o incl   0.2748E-01
   5  -6   2      241.52      250.68        5.81 o incl   0.5309E-02
   6  -6   2      103.84      107.53        3.14 o incl   0.2336E-01
   7  -6   2       44.18       37.20        2.01 o incl   0.9628E-01
   8  -6   2       15.90       15.93        1.55 o incl   0.2427E+00
  -9  -5   2       50.13       53.25        1.98 o incl   0.7264E-01
  -8  -5   2        2.45        3.79        1.03 o incl   0.7522E+00
  -7  -5   2      201.72      177.50        8.57 o incl   0.6115E-02
  -6  -5   2      168.61      167.06        8.29 o incl   0.6978E-02
  -5  -5   2      102.55      103.74        3.90 o incl   0.2151E-01
  -4  -5   2      213.62      198.25        7.14 o incl   0.6332E-02
  -3  -5   2      772.78      745.38       18.18 o incl   0.6048E-03
  -2  -5   2      492.48      517.43       10.15 o incl   0.1395E-02
  -1  -5   2      264.77      249.43        6.29 o incl   0.4942E-02
   0  -5   2      364.36      377.14        7.42 o incl   0.2549E-02
   1  -5   2      631.73      602.66       11.66 o incl   0.9850E-03
   2  -5   2      614.35      595.81       12.23 o incl   0.9985E-03
   3  -5   2       69.52       80.82        3.93 o incl   0.2917E-01
   4  -5   2      162.34      163.75        5.89 o incl   0.9439E-02
   5  -5   2      615.92      655.50       11.40 o incl   0.9123E-03
   6  -5   2      512.18      489.12        8.43 o incl   0.1524E-02
   7  -5   2       82.44       75.83        2.91 o incl   0.3610E-01
   8  -5   2      111.17      113.42        2.99 o incl   0.2200E-01
  -9  -4   2       73.41       75.21        2.75 o incl   0.3934E-01
  -8  -4   2       97.41       89.40        3.27 o incl   0.2758E-01
  -7  -4   2       53.27       52.05        3.38 o incl   0.4691E-01
  -6  -4   2      113.69      125.05        4.89 o incl   0.1526E-01
  -5  -4   2        5.47        4.59        1.55 o incl   0.3546E+00
  -4  -4   2      740.67      691.01       16.22 o incl   0.6998E-03
  -3  -4   2      507.78      525.42       12.89 o incl   0.1243E-02
  -2  -4   2     1036.87      951.17       15.91 o incl   0.4065E-03
  -1  -4   2      794.19      795.67       10.44 o incl   0.6348E-03
   0  -4   2      836.08      822.98       12.63 o incl   0.5727E-03
   1  -4   2       77.27       68.21        3.16 o incl   0.3777E-01
   2  -4   2      130.57      140.25        5.13 o incl   0.1279E-01
   3  -4   2      415.28      412.91        8.55 o incl   0.2061E-02
   4  -4   2      104.96       93.21        4.71 o incl   0.1991E-01
   5  -4   2      364.43      381.28        7.62 o incl   0.2499E-02
   6  -4   2      540.70      539.06        8.10 o incl   0.1327E-02
   7  -4   2       34.70       33.44        1.81 o incl   0.1206E+00
   8  -4   2       48.85       52.15        2.11 o incl   0.7184E-01
  -9  -3   2       80.82       82.82        2.61 o incl   0.3598E-01
  -8  -3   2       75.02       72.65        2.98 o incl   0.3812E-01
  -7  -3   2       99.05       99.95        4.83 o incl   0.1895E-01
  -6  -3   2      464.85      465.50       10.96 o incl   0.1573E-02
  -5  -3   2      749.56      678.55       19.93 o incl   0.6476E-03
  -4  -3   2      165.08      151.86        6.79 o incl   0.8944E-02
  -3  -3   2      584.41      559.53       11.95 o incl   0.1110E-02
  -2  -3   2     2235.75     2284.83       30.12 o incl   0.7980E-04
  -1  -3   2      516.34      502.89        8.96 o incl   0.1449E-02
   0  -3   2      140.79      146.52        3.90 o incl   0.1384E-01
   1  -3   2      455.13      446.16        7.43 o incl   0.1866E-02
   2  -3   2      916.33      885.00       17.80 o incl   0.4610E-03
   3  -3   2      421.51      399.23        9.96 o incl   0.2013E-02
   4  -3   2       72.41       83.16        3.75 o incl   0.2946E-01
   5  -3   2      105.98      116.61        3.44 o incl   0.2060E-01
   6  -3   2       30.45       29.13        1.78 o incl   0.1378E+00
   7  -3   2      236.96      242.12        5.21 o incl   0.5772E-02
   8  -3   2      203.56      196.36        4.34 o incl   0.8251E-02
  -9  -2   2      114.65      107.77        2.98 o incl   0.2282E-01
  -8  -2   2       95.28       92.50        4.69 o incl   0.2078E-01
  -7  -2   2      325.92      324.86        9.65 o incl   0.2842E-02
  -6  -2   2      660.52      685.92        9.92 o incl   0.8555E-03
  -5  -2   2      188.38      199.23        8.42 o incl   0.5868E-02
  -4  -2   2      804.26      725.31       14.27 o incl   0.6593E-03
  -3  -2   2      442.76      454.27        8.29 o incl   0.1808E-02
  -2  -2   2      686.57      690.26        9.72 o incl   0.8319E-03
  -1  -2   2     2092.33     2210.83       34.73 o incl   0.8429E-04
   0  -2   2     1575.63     1665.45       33.97 o incl   0.1382E-03
   1  -2   2      110.80      101.19        3.92 o incl   0.2119E-01
   2  -2   2     1415.92     1394.11       19.24 o incl   0.2062E-03
   3  -2   2       70.30       72.54        3.24 o incl   0.3673E-01
   4  -2   2       11.44        9.82        1.54 o incl   0.2983E+00
   5  -2   2      255.59      248.54        8.46 o incl   0.4346E-02
   6  -2   2      429.36      449.78        7.23 o incl   0.1917E-02
   7  -2   2       93.00       89.39        3.56 o incl   0.2666E-01
   8  -2   2       68.11       65.63        2.41 o incl   0.4901E-01
   9  -2   2       56.16       59.82        2.43 o incl   0.5631E-01
  -9  -1   2        4.87        5.43        0.92 o incl   0.7784E+00
  -8  -1   2      112.02      101.03        6.03 o incl   0.1462E-01
  -7  -1   2       76.69       71.29        4.64 o incl   0.2582E-01
  -6  -1   2      450.99      445.67       10.88 o incl   0.1675E-02
  -5  -1   2      346.87      294.81       14.12 o incl   0.2280E-02
  -4  -1   2      236.78      210.72        8.40 o incl   0.5164E-02
  -3  -1   2      162.79      146.62        4.32 o incl   0.1232E-01
  -2  -1   2     1676.77     1764.15       22.65 o incl   0.1363E-03
  -1  -1   2     3764.00     3864.90       73.89 o incl   0.2602E-04
   0  -1   2      206.36      213.15        5.45 o incl   0.6939E-02
   1  -1   2     5053.09     5207.02       98.14 o incl   0.1446E-04
   2  -1   2      647.84      659.32        8.73 o incl   0.9258E-03
   3  -1   2     1331.95     1231.91       19.45 o incl   0.2480E-03
   4  -1   2      222.98      225.69        6.31 o incl   0.5925E-02
   5  -1   2      102.05      107.88        5.27 o incl   0.1651E-01
   6  -1   2      207.60      207.65        4.31 o incl   0.7706E-02
   7  -1   2      278.40      273.86        7.48 o incl   0.4082E-02
   8  -1   2      158.69      162.68        3.90 o incl   0.1179E-01
   9  -1   2       21.87       23.56        1.28 o incl   0.2228E+00
  -9   0   2       17.69       15.40        1.53 o incl   0.2436E+00
  -8   0   2       43.01       34.28        2.94 o incl   0.6937E-01
  -7   0   2       80.27       80.74        4.65 o incl   0.2385E-01
  -6   0   2       28.68       23.16        2.14 o incl   0.1285E+00
  -5   0   2      997.21      886.38       22.82 o incl   0.4023E-03
  -4   0   2      108.24      116.79        5.75 o incl   0.1426E-01
  -3   0   2       45.31       32.06        3.29 o incl   0.6094E-01
  -2   0   2     1926.04     1904.61       25.67 o incl   0.1120E-03
  -1   0   2      387.16      369.99        5.74 o incl   0.2679E-02
   0   0   2      357.54      385.35        5.77 o incl   0.2656E-02
   1   0   2       80.83       77.66        3.10 o incl   0.3449E-01
   2   0   2     7271.12     7547.90       75.67 o incl   0.7686E-05
   3   0   2      314.44      311.54        8.88 o incl   0.3131E-02
   4   0   2       78.13       90.27        4.24 o incl   0.2455E-01
   5   0   2       15.19       21.00        2.31 o incl   0.1328E+00
   6   0   2       20.63       20.28        1.50 o incl   0.2149E+00
   7   0   2       32.37       35.10        1.73 o incl   0.1232E+00
   8   0   2        1.68        0.74        1.20 o incl   0.6585E+00
   9   0   2       57.25       63.86        2.56 o incl   0.5129E-01
  -9   1   2        1.91        2.47        0.85 o incl   0.1115E+01
  -8   1   2      109.11       97.63        3.63 o incl   0.2296E-01
  -7   1   2       72.30       72.13        3.16 o incl   0.3729E-01
  -6   1   2      430.28      428.48        8.48 o incl   0.1948E-02
  -5   1   2      278.46      254.61        9.30 o incl   0.3866E-02
  -4   1   2      243.54      218.32        6.82 o incl   0.5639E-02
  -3   1   2      142.08      130.20        4.79 o incl   0.1374E-01
  -2   1   2     1627.42     1638.19       29.29 o incl   0.1444E-03
  -1   1   2     3664.16     3790.84       50.25 o incl   0.2933E-04
   0   1   2      211.76      209.91        4.54 o incl   0.7425E-02
   1   1   2     5000.44     4981.64       97.92 o incl   0.1531E-04
   2   1   2      671.86      669.14       13.06 o incl   0.8207E-03
   3   1   2     1233.63     1192.73       22.42 o incl   0.2612E-03
   4   1   2      195.78      199.22        9.35 o incl   0.5284E-02
   5   1   2      115.74      124.08        6.92 o incl   0.1117E-01
   6   1   2      197.74      202.18        4.37 o incl   0.8102E-02
   7   1   2      288.20      289.99        5.65 o incl   0.4171E-02
   8   1   2      165.35      170.74        4.56 o incl   0.1036E-01
   9   1   2       23.19       23.38        1.69 o incl   0.1742E+00
  -9   2   2      107.14       99.41        3.19 o incl   0.2456E-01
  -8   2   2      105.80       95.85        3.77 o incl   0.2312E-01
  -7   2   2      333.48      307.83        7.04 o incl   0.3389E-02
  -6   2   2      668.12      653.32       12.02 o incl   0.8647E-03
  -5   2   2      203.29      210.34        7.94 o incl   0.5731E-02
  -4   2   2      673.44      657.79       12.76 o incl   0.8402E-03
  -3   2   2      416.21      442.36        7.61 o incl   0.1969E-02
  -2   2   2      663.80      673.82        9.55 o incl   0.8763E-03
  -1   2   2     2228.71     2268.54       44.00 o incl   0.7448E-04
   0   2   2     1626.06     1695.65       35.27 o incl   0.1316E-03
   1   2   2      107.25      101.85        5.10 o incl   0.1740E-01
   2   2   2     1265.69     1318.55       24.76 o incl   0.2232E-03
   3   2   2       52.48       52.50        3.53 o incl   0.4460E-01
   4   2   2       11.14       10.22        2.69 o incl   0.1209E+00
   5   2   2      240.53      227.39       11.83 o incl   0.3617E-02
   6   2   2      416.91      437.54        6.65 o incl   0.2046E-02
   7   2   2       88.35       91.40        2.66 o incl   0.3145E-01
   8   2   2       57.68       57.87        2.22 o incl   0.6052E-01
   9   2   2       62.72       60.02        3.72 o incl   0.3774E-01
  -9   3   2       68.19       71.77        2.11 o incl   0.4840E-01
  -8   3   2       72.77       70.08        3.38 o incl   0.3592E-01
  -7   3   2       99.51       98.60        3.72 o incl   0.2333E-01
  -6   3   2      465.97      467.75        7.96 o incl   0.1715E-02
  -5   3   2      647.71      651.07       15.71 o incl   0.8112E-03
  -4   3   2      146.00      145.76        5.40 o incl   0.1149E-01
  -3   3   2      546.04      542.11        9.49 o incl   0.1272E-02
  -2   3   2     2249.54     2302.74       22.68 o incl   0.8126E-04
  -1   3   2      538.80      524.89        7.96 o incl   0.1378E-02
   0   3   2      172.23      169.36        6.12 o incl   0.8746E-02
   1   3   2      462.72      456.05       11.62 o incl   0.1575E-02
   2   3   2      883.90      872.31       14.53 o incl   0.5036E-03
   3   3   2      382.69      382.23       15.45 o incl   0.1690E-02
   4   3   2       70.87       75.63        6.95 o incl   0.1516E-01
   5   3   2      118.44      130.90        2.81 o incl   0.1890E-01
   6   3   2       29.36       27.57        1.52 o incl   0.1637E+00
   7   3   2      251.00      246.41        5.19 o incl   0.5502E-02
   8   3   2      199.16      194.17        3.86 o incl   0.8735E-02
   9   3   2        2.60        6.50        1.28 o incl   0.4818E+00
  -9   4   2       75.76       78.50        1.89 o incl   0.4416E-01
  -8   4   2       91.48       79.81        3.34 o incl   0.3050E-01
  -7   4   2       69.11       62.88        3.69 o incl   0.3607E-01
  -6   4   2      136.86      140.56        3.93 o incl   0.1452E-01
  -5   4   2        4.03        3.41        1.38 o incl   0.4550E+00
  -4   4   2      665.27      688.23       13.62 o incl   0.7899E-03
  -3   4   2      530.44      564.03       10.20 o incl   0.1213E-02
  -2   4   2     1031.51      940.90       13.04 o incl   0.4275E-03
  -1   4   2      877.20      856.44       13.71 o incl   0.5233E-03
   0   4   2      874.50      883.28       15.00 o incl   0.4958E-03
   1   4   2       75.50       67.68        3.98 o incl   0.3128E-01
   2   4   2      115.70      125.04        5.88 o incl   0.1305E-01
   3   4   2      364.90      364.76       15.72 o incl   0.1752E-02
   4   4   2      103.16       91.92        7.11 o incl   0.1284E-01
   5   4   2      352.42      382.07        5.47 o incl   0.2733E-02
   6   4   2      529.51      533.96        7.12 o incl   0.1387E-02
   7   4   2       31.39       31.36        1.55 o incl   0.1455E+00
   8   4   2       49.63       52.23        1.70 o incl   0.8026E-01
  -9   5   2       45.24       45.78        1.81 o incl   0.8921E-01
  -8   5   2        4.97        6.25        1.05 o incl   0.6242E+00
  -7   5   2      192.04      176.45        5.50 o incl   0.8560E-02
  -6   5   2      179.87      177.50        5.38 o incl   0.8886E-02
  -5   5   2      106.26      117.36        3.26 o incl   0.2097E-01
  -4   5   2      207.69      202.68        7.52 o incl   0.6082E-02
  -3   5   2      710.07      700.99       12.97 o incl   0.7556E-03
  -2   5   2      530.39      544.61        9.78 o incl   0.1277E-02
  -1   5   2      282.43      264.30        7.54 o incl   0.4181E-02
   0   5   2      355.17      366.79       11.13 o incl   0.2252E-02
   1   5   2      654.44      631.94       17.40 o incl   0.7939E-03
   2   5   2      621.03      608.44       14.88 o incl   0.9068E-03
   3   5   2       77.43       92.03        6.04 o incl   0.1674E-01
   4   5   2      142.63      161.69        4.55 o incl   0.1167E-01
   5   5   2      584.38      625.49        6.88 o incl   0.1080E-02
   6   5   2      489.84      500.14        6.00 o incl   0.1610E-02
   7   5   2       73.68       72.48        2.56 o incl   0.4231E-01
   8   5   2      115.49      111.28        3.61 o incl   0.2017E-01
  -8   6   2       17.10       16.42        1.03 o incl   0.3463E+00
  -7   6   2      610.69      577.81       10.38 o incl   0.1086E-02
  -6   6   2      233.55      239.36        5.22 o incl   0.5870E-02
  -5   6   2      140.09      141.28        3.68 o incl   0.1469E-01
  -4   6   2      382.67      414.11        6.72 o incl   0.2285E-02
  -3   6   2       19.36       19.20        2.38 o incl   0.1265E+00
  -2   6   2       36.48       33.42        3.35 o incl   0.6121E-01
  -1   6   2      218.49      210.33        7.09 o incl   0.5991E-02
   0   6   2        0.19        5.90        2.58 o incl   0.1434E+00
   1   6   2      121.72       96.22        7.23 o incl   0.1187E-01
   2   6   2       63.63       59.72        5.22 o incl   0.2503E-01
   3   6   2      518.03      548.41       17.69 o incl   0.1003E-02
   4   6   2       78.52       90.17        2.18 o incl   0.3618E-01
   5   6   2      253.90      260.74        4.28 o incl   0.5379E-02
   6   6   2      117.20      121.38        2.69 o incl   0.2080E-01
   7   6   2       37.51       35.55        2.05 o incl   0.1025E+00
   8   6   2       16.74       17.20        1.40 o incl   0.2597E+00
  -8   7   2       76.58       83.05        1.94 o incl   0.4143E-01
  -7   7   2      108.60      102.75        2.91 o incl   0.2472E-01
  -6   7   2       36.91       38.31        1.78 o incl   0.1102E+00
  -5   7   2      294.47      305.58        5.19 o incl   0.3971E-02
  -4   7   2      239.64      271.41        5.08 o incl   0.5081E-02
  -3   7   2      429.78      448.38        6.61 o incl   0.1954E-02
  -2   7   2      133.11      132.96        8.66 o incl   0.8061E-02
  -1   7   2       48.22       49.43        5.55 o incl   0.2519E-01
   0   7   2      176.46      201.52       11.34 o incl   0.4427E-02
   1   7   2      220.88      228.94       12.61 o incl   0.3453E-02
   2   7   2      285.38      274.80        8.41 o incl   0.3798E-02
   3   7   2      210.75      224.55        4.35 o incl   0.6979E-02
   4   7   2      207.38      214.85        4.66 o incl   0.7258E-02
   5   7   2        7.78        8.32        1.01 o incl   0.5690E+00
   6   7   2        7.42        6.85        1.17 o incl   0.5037E+00
   7   7   2       57.94       57.38        3.42 o incl   0.4305E-01
  -7   8   2       25.45       25.11        1.48 o incl   0.1841E+00
  -6   8   2       11.39       11.81        1.10 o incl   0.4223E+00
  -5   8   2      160.91      169.23        4.38 o incl   0.1075E-01
  -4   8   2      186.84      202.18        4.83 o incl   0.8058E-02
  -3   8   2       28.62       33.09        1.89 o incl   0.1233E+00
  -2   8   2       66.16       65.80        3.55 o incl   0.3695E-01
  -1   8   2       86.01       90.41        3.31 o incl   0.2850E-01
   0   8   2      449.29      485.86        8.39 o incl   0.1652E-02
   1   8   2      108.41      113.47        4.03 o incl   0.1915E-01
   2   8   2      247.50      267.15        6.68 o incl   0.4656E-02
   3   8   2       58.86       54.64        2.83 o incl   0.5243E-01
   4   8   2       32.89       37.51        1.85 o incl   0.1120E+00
   5   8   2       89.98       86.61        2.85 o incl   0.3161E-01
   6   8   2        5.29        4.43        1.40 o incl   0.4263E+00
   7   8   2       32.18       30.96        2.10 o incl   0.1126E+00
  -7   9   2        5.90        5.48        0.82 o incl   0.8690E+00
  -6   9   2       78.90       77.17        2.74 o incl   0.3756E-01
  -5   9   2       35.53       35.19        2.40 o incl   0.9024E-01
  -4   9   2       57.99       59.42        2.70 o incl   0.5181E-01
  -3   9   2       35.37       31.41        2.40 o incl   0.9503E-01
  -2   9   2      121.80      124.77        5.10 o incl   0.1449E-01
  -1   9   2      437.08      440.74        8.71 o incl   0.1859E-02
   0   9   2      633.33      657.24       10.94 o incl   0.9045E-03
   1   9   2        9.28        8.03        1.45 o incl   0.3478E+00
   2   9   2       60.10       62.29        3.13 o incl   0.4403E-01
   3   9   2       37.94       32.59        2.15 o incl   0.1029E+00
   4   9   2      256.03      246.95        5.12 o incl   0.5445E-02
   5   9   2       90.88       84.98        2.87 o incl   0.3193E-01
   6   9   2       59.08       62.60        2.51 o incl   0.5228E-01
  -6  10   2       17.05       18.61        1.10 o incl   0.3083E+00
  -5  10   2       22.38       24.96        1.38 o incl   0.2027E+00
  -4  10   2      134.46      136.61        3.40 o incl   0.1598E-01
  -3  10   2      143.91      140.22        4.02 o incl   0.1411E-01
  -2  10   2       38.09       36.96        2.47 o incl   0.8403E-01
  -1  10   2      378.89      353.19        8.47 o incl   0.2572E-02
   0  10   2       28.01       25.15        1.94 o incl   0.1392E+00
   1  10   2       52.72       59.02        2.28 o incl   0.6034E-01
   2  10   2       47.83       42.70        2.22 o incl   0.7962E-01
   3  10   2      151.48      149.83        4.68 o incl   0.1203E-01
   4  10   2      116.93      114.02        4.45 o incl   0.1737E-01
   5  10   2      103.48      107.56        2.70 o incl   0.2497E-01
   6  10   2      124.15      132.22        5.45 o incl   0.1305E-01
  -5  11   2       72.44       83.73        1.91 o incl   0.4222E-01
  -4  11   2       59.79       62.49        2.03 o incl   0.5895E-01
  -3  11   2       20.76       20.32        1.34 o incl   0.2369E+00
  -2  11   2      222.73      211.72        5.05 o incl   0.6927E-02
  -1  11   2      138.83      130.41        5.09 o incl   0.1332E-01
   0  11   2       50.54       43.91        2.04 o incl   0.8170E-01
   1  11   2      359.63      351.01        8.97 o incl   0.2594E-02
   2  11   2       66.90       65.07        2.86 o incl   0.4439E-01
   3  11   2       41.80       42.38        2.14 o incl   0.8601E-01
   4  11   2       85.78       80.78        2.69 o incl   0.3519E-01
   5  11   2      103.44      105.88        3.46 o incl   0.2267E-01
  -4  12   2       64.04       59.11        2.72 o incl   0.4984E-01
  -3  12   2       25.23       26.93        1.21 o incl   0.2030E+00
  -2  12   2       14.19       15.00        1.15 o incl   0.3483E+00
  -1  12   2      164.28      154.63        3.74 o incl   0.1235E-01
   0  12   2      165.99      143.78        6.29 o incl   0.9862E-02
   1  12   2      135.82      120.72        3.27 o incl   0.1819E-01
   2  12   2      155.70      155.42        3.37 o incl   0.1308E-01
   3  12   2        9.95       10.88        0.95 o incl   0.5213E+00
  -2  13   2       13.17       13.31        1.66 o incl   0.2429E+00
  -1  13   2        0.42        1.24        0.56 o incl   0.2604E+01
   0  13   2       26.28       27.75        1.22 o incl   0.1953E+00
   1  13   2       74.31       70.19        2.29 o incl   0.4581E-01
  -1 -13   3       52.77       59.45        2.42 o incl   0.5772E-01
   0 -13   3       77.45       69.53        4.17 o incl   0.2916E-01
   1 -13   3       12.36       13.17        1.60 o incl   0.2582E+00
  -4 -12   3        1.94        1.43        0.76 o incl   0.1416E+01
  -3 -12   3       20.93       20.55        1.40 o incl   0.2258E+00
  -2 -12   3       78.37       80.10        2.50 o incl   0.3832E-01
  -1 -12   3        4.87        5.71        0.87 o incl   0.8234E+00
   0 -12   3       96.12       91.18        2.93 o incl   0.2902E-01
   1 -12   3       83.17       73.25        2.66 o incl   0.3891E-01
   2 -12   3       11.39        9.47        1.11 o incl   0.4540E+00
   3 -12   3       30.93       29.75        1.50 o incl   0.1552E+00
  -5 -11   3       71.93       73.98        2.44 o incl   0.4301E-01
  -4 -11   3       72.01       72.53        2.42 o incl   0.4388E-01
  -3 -11   3       24.14       21.50        1.98 o incl   0.1505E+00
  -2 -11   3      177.46      163.82        4.74 o incl   0.1024E-01
  -1 -11   3      230.88      212.72        5.68 o incl   0.6451E-02
   0 -11   3       33.32       32.69        2.16 o incl   0.1060E+00
   1 -11   3       78.91       80.18        2.89 o incl   0.3536E-01
   2 -11   3       93.26       90.52        2.33 o incl   0.3258E-01
   3 -11   3       38.03       35.48        1.56 o incl   0.1249E+00
   4 -11   3       10.58        7.11        0.76 o incl   0.7462E+00
  -6 -10   3      122.64      133.26        2.85 o incl   0.1820E-01
  -5 -10   3       59.45       59.36        2.60 o incl   0.5294E-01
  -4 -10   3        0.92        1.15        0.96 o incl   0.1002E+01
  -3 -10   3       11.37        8.85        1.62 o incl   0.2826E+00
  -2 -10   3        6.31        9.06        1.51 o incl   0.3323E+00
  -1 -10   3       72.61       80.01        4.55 o incl   0.2520E-01
   0 -10   3      107.98       99.72        4.38 o incl   0.1999E-01
   1 -10   3      138.74      136.86        4.03 o incl   0.1462E-01
   2 -10   3      180.62      183.45        4.50 o incl   0.9305E-02
   3 -10   3       67.00       74.76        2.56 o incl   0.4265E-01
   4 -10   3       66.83       59.57        2.38 o incl   0.5344E-01
   5 -10   3       19.10       18.49        0.95 o incl   0.3302E+00
  -7  -9   3      101.97      113.04        3.47 o incl   0.2144E-01
  -6  -9   3       52.63       55.80        3.07 o incl   0.4983E-01
  -5  -9   3       63.84       66.27        3.11 o incl   0.4175E-01
  -4  -9   3       79.81       84.83        4.32 o incl   0.2495E-01
  -3  -9   3       58.72       66.00        3.76 o incl   0.3605E-01
  -2  -9   3      353.58      356.19        9.77 o incl   0.2485E-02
  -1  -9   3      319.38      318.77       10.48 o incl   0.2778E-02
   0  -9   3       24.77       25.90        2.40 o incl   0.1106E+00
   1  -9   3       21.89       23.63        2.00 o incl   0.1461E+00
   2  -9   3      134.67      134.48        5.60 o incl   0.1228E-01
   3  -9   3      124.38      125.24        3.69 o incl   0.1741E-01
   4  -9   3       28.16       29.63        1.81 o incl   0.1377E+00
   5  -9   3      108.20      114.93        2.95 o incl   0.2213E-01
   6  -9   3       95.63       97.78        2.32 o incl   0.2993E-01
  -7  -8   3        0.86        0.31        0.64 o incl   0.2248E+01
  -6  -8   3        8.77        7.50        1.13 o incl   0.5042E+00
  -5  -8   3       88.83       86.94        5.77 o incl   0.1768E-01
  -4  -8   3        4.06        5.17        1.76 o incl   0.2864E+00
  -3  -8   3      219.35      220.72        6.92 o incl   0.5818E-02
  -2  -8   3      369.60      379.50       11.15 o incl   0.2139E-02
  -1  -8   3       49.20       53.96        2.96 o incl   0.5353E-01
   0  -8   3      603.66      609.71       11.53 o incl   0.1000E-02
   1  -8   3      714.65      740.87       12.82 o incl   0.7085E-03
   2  -8   3      300.82      321.34        7.85 o incl   0.3281E-02
   3  -8   3       24.13       28.19        2.13 o incl   0.1232E+00
   4  -8   3       90.29       91.95        3.32 o incl   0.2762E-01
   5  -8   3      135.94      132.64        3.72 o incl   0.1578E-01
   6  -8   3       12.98       14.22        0.99 o incl   0.4150E+00
   7  -8   3       99.18       97.95        2.37 o incl   0.2916E-01
  -8  -7   3       12.12       11.23        1.46 o incl   0.3068E+00
  -7  -7   3       68.57       65.38        2.89 o incl   0.4343E-01
  -6  -7   3      383.91      378.74        7.92 o incl   0.2422E-02
  -5  -7   3      211.26      211.03        5.54 o incl   0.6883E-02
  -4  -7   3      592.25      610.61       12.44 o incl   0.9869E-03
  -3  -7   3      218.92      206.98        5.97 o incl   0.6666E-02
  -2  -7   3       65.20       65.05        4.17 o incl   0.3165E-01
  -1  -7   3       70.41       86.82        4.25 o incl   0.2589E-01
   0  -7   3      793.30      807.38       16.02 o incl   0.5709E-03
   1  -7   3      146.82      168.48        6.72 o incl   0.8702E-02
   2  -7   3      622.22      684.42       14.93 o incl   0.7980E-03
   3  -7   3        5.16        6.38        1.06 o incl   0.6103E+00
   4  -7   3       25.53       28.92        1.78 o incl   0.1447E+00
   5  -7   3      129.16      122.82        4.26 o incl   0.1612E-01
   6  -7   3      150.63      142.09        3.26 o incl   0.1473E-01
   7  -7   3        0.96        0.35        0.95 o incl   0.1069E+01
  -8  -6   3        7.96        9.03        1.63 o incl   0.2890E+00
  -7  -6   3      150.89      147.97        5.72 o incl   0.1076E-01
  -6  -6   3      586.19      588.40       13.69 o incl   0.1001E-02
  -5  -6   3      385.87      421.29        9.46 o incl   0.2028E-02
  -4  -6   3        4.04        5.22        1.38 o incl   0.4309E+00
  -3  -6   3      190.11      188.07        7.91 o incl   0.6429E-02
  -2  -6   3       83.89       80.63        4.31 o incl   0.2543E-01
  -1  -6   3       60.16       52.00        3.27 o incl   0.4701E-01
   0  -6   3       98.10       79.05        4.41 o incl   0.2392E-01
   1  -6   3     1013.61      988.48       17.96 o incl   0.3838E-03
   2  -6   3      268.04      267.36        8.64 o incl   0.3947E-02
   3  -6   3      275.10      307.76        6.36 o incl   0.3867E-02
   4  -6   3      512.03      531.61        8.63 o incl   0.1375E-02
   5  -6   3      127.43      110.15        4.51 o incl   0.1707E-01
   6  -6   3       20.97       22.32        1.46 o incl   0.2089E+00
   7  -6   3      210.67      204.80        4.92 o incl   0.7446E-02
   8  -6   3       40.16       43.20        1.92 o incl   0.9319E-01
  -9  -5   3        4.31        4.77        0.82 o incl   0.9479E+00
  -8  -5   3        0.58        1.15        1.24 o incl   0.6255E+00
  -7  -5   3       59.48       57.32        4.58 o incl   0.3062E-01
  -6  -5   3      175.66      178.46       11.48 o incl   0.4656E-02
  -5  -5   3      350.62      361.85       10.06 o incl   0.2420E-02
  -4  -5   3      795.39      770.89       18.72 o incl   0.5691E-03
  -3  -5   3      610.33      595.83       21.83 o incl   0.7561E-03
  -2  -5   3      371.61      343.95       10.79 o incl   0.2383E-02
  -1  -5   3     1118.61     1042.79       19.04 o incl   0.3354E-03
   0  -5   3      218.68      215.67        6.52 o incl   0.6137E-02
   1  -5   3     1183.23     1068.64       20.68 o incl   0.3094E-03
   2  -5   3      299.25      317.65        9.40 o incl   0.3057E-02
   3  -5   3       61.34       63.52        3.93 o incl   0.3474E-01
   4  -5   3       33.00       29.81        1.79 o incl   0.1319E+00
   5  -5   3      126.61      127.66        4.48 o incl   0.1529E-01
   6  -5   3       41.88       40.19        2.04 o incl   0.9239E-01
   7  -5   3       32.82       31.31        1.58 o incl   0.1415E+00
   8  -5   3       19.71       20.29        1.72 o incl   0.1883E+00
  -9  -4   3       36.51       32.85        1.93 o incl   0.1138E+00
  -8  -4   3      242.51      229.29        5.67 o incl   0.5859E-02
  -7  -4   3      118.05      118.67        5.34 o incl   0.1463E-01
  -6  -4   3      453.28      467.59       12.39 o incl   0.1505E-02
  -5  -4   3       98.90      100.94        5.66 o incl   0.1620E-01
  -4  -4   3       35.38       24.93        3.51 o incl   0.6161E-01
  -3  -4   3       31.62       31.78        3.67 o incl   0.5533E-01
  -2  -4   3       33.02       30.61        3.27 o incl   0.6590E-01
  -1  -4   3      112.39      109.78        3.39 o incl   0.2141E-01
   0  -4   3        1.89        2.16        0.94 o incl   0.9618E+00
   1  -4   3      230.10      209.31        6.13 o incl   0.6360E-02
   2  -4   3       24.54       20.81        2.43 o incl   0.1165E+00
   3  -4   3      105.14      111.25        4.90 o incl   0.1708E-01
   4  -4   3       11.16       11.82        1.85 o incl   0.2201E+00
   5  -4   3      460.63      466.81        8.32 o incl   0.1711E-02
   6  -4   3      344.29      351.41        5.93 o incl   0.3012E-02
   7  -4   3       96.58       95.02        2.55 o incl   0.2961E-01
   8  -4   3      169.55      153.24        4.52 o incl   0.1135E-01
  -9  -3   3        8.10        7.20        0.93 o incl   0.6525E+00
  -8  -3   3       11.22       10.60        1.43 o incl   0.3244E+00
  -7  -3   3       51.78       47.43        4.69 o incl   0.3243E-01
  -6  -3   3       97.25       88.46        5.93 o incl   0.1656E-01
  -5  -3   3      750.26      720.39       20.15 o incl   0.6070E-03
  -4  -3   3      682.15      636.98       13.99 o incl   0.8401E-03
  -3  -3   3      201.85      182.29        7.14 o incl   0.6948E-02
  -2  -3   3      145.70      133.27        5.89 o incl   0.1153E-01
  -1  -3   3       35.74       39.00        2.90 o incl   0.6976E-01
   0  -3   3       41.72       33.62        2.41 o incl   0.8776E-01
   1  -3   3      140.12      125.72        4.51 o incl   0.1477E-01
   2  -3   3      267.83      241.06        6.56 o incl   0.4996E-02
   3  -3   3      121.78      121.02        5.18 o incl   0.1460E-01
   4  -3   3       99.69      114.19        4.55 o incl   0.1806E-01
   5  -3   3      494.91      508.69        8.31 o incl   0.1488E-02
   6  -3   3      156.80      158.66        3.56 o incl   0.1252E-01
   7  -3   3       58.73       60.08        2.04 o incl   0.6093E-01
   8  -3   3      101.35      105.06        2.98 o incl   0.2478E-01
  -9  -2   3       32.24       30.61        1.78 o incl   0.1319E+00
  -8  -2   3      125.55      116.39        5.14 o incl   0.1498E-01
  -7  -2   3      232.32      217.82        9.58 o incl   0.4578E-02
  -6  -2   3      364.91      379.22        9.36 o incl   0.2344E-02
  -5  -2   3      868.62      751.40       24.84 o incl   0.4850E-03
  -4  -2   3       47.30       40.42        3.58 o incl   0.5000E-01
  -3  -2   3      872.69      908.32       11.71 o incl   0.5012E-03
  -2  -2   3      332.43      339.46        8.74 o incl   0.2820E-02
  -1  -2   3      318.56      332.71        6.89 o incl   0.3217E-02
   0  -2   3     1703.18     1733.25       37.60 o incl   0.1227E-03
   1  -2   3      759.79      814.79       15.58 o incl   0.5838E-03
   2  -2   3      539.01      508.50        7.97 o incl   0.1432E-02
   3  -2   3     1183.41     1114.22       20.13 o incl   0.2966E-03
   4  -2   3       53.40       56.75        4.57 o incl   0.3141E-01
   5  -2   3      108.74      114.76        3.12 o incl   0.2164E-01
   6  -2   3      136.54      144.89        3.47 o incl   0.1485E-01
   7  -2   3      325.70      315.06        6.27 o incl   0.3465E-02
   8  -2   3       83.47       84.06        2.49 o incl   0.3573E-01
  -9  -1   3       68.13       63.94        2.31 o incl   0.5088E-01
  -8  -1   3       79.90       80.31        4.48 o incl   0.2486E-01
  -7  -1   3      122.24      115.73        5.44 o incl   0.1447E-01
  -6  -1   3       42.45       37.38        3.72 o incl   0.4989E-01
  -5  -1   3      832.09      787.97       17.62 o incl   0.5544E-03
  -4  -1   3      761.02      731.81       14.98 o incl   0.6657E-03
  -3  -1   3      600.52      551.38        9.07 o incl   0.1191E-02
  -2  -1   3     4182.74     4159.05       53.48 o incl   0.2391E-04
  -1  -1   3    11796.89    12589.92      226.01 o incl   0.2564E-05
   0  -1   3      820.91      868.25       10.59 o incl   0.5578E-03
   1  -1   3     2590.61     2511.72       44.27 o incl   0.6068E-04
   2  -1   3      163.42      170.46        4.06 o incl   0.1092E-01
   3  -1   3      616.11      533.67       13.93 o incl   0.1069E-02
   4  -1   3      194.63      208.63        8.01 o incl   0.5830E-02
   5  -1   3      224.19      248.86        4.54 o incl   0.5966E-02
   6  -1   3      228.69      231.10        4.87 o incl   0.6301E-02
   7  -1   3      129.12      142.30        3.21 o incl   0.1596E-01
   8  -1   3       34.63       32.29        1.64 o incl   0.1326E+00
  -9   0   3       10.87       10.45        1.31 o incl   0.3665E+00
  -8   0   3       48.65       48.23        2.62 o incl   0.6407E-01
  -7   0   3       34.52       36.07        2.86 o incl   0.7360E-01
  -6   0   3      356.30      360.35        8.01 o incl   0.2656E-02
  -5   0   3       51.25       49.31        3.83 o incl   0.4201E-01
  -4   0   3        3.61        1.97        1.79 o incl   0.2946E+00
  -3   0   3       20.21       22.94        1.83 o incl   0.1661E+00
  -2   0   3    10444.28    10515.30      107.73 o incl   0.3886E-05
  -1   0   3       52.28       47.28        1.79 o incl   0.8270E-01
   0   0   3     3280.87     3222.01       44.19 o incl   0.3911E-04
   1   0   3       25.66       21.42        1.77 o incl   0.1677E+00
   2   0   3        1.18        4.56        1.25 o incl   0.5455E+00
   3   0   3     2462.32     2182.62       32.28 o incl   0.7859E-04
   4   0   3       35.33       28.96        3.48 o incl   0.6045E-01
   5   0   3        1.33        1.53        1.01 o incl   0.8889E+00
   6   0   3       56.97       51.71        2.20 o incl   0.6647E-01
   7   0   3      104.69      103.21        2.64 o incl   0.2591E-01
   8   0   3       29.32       31.16        2.12 o incl   0.1135E+00
   9   0   3       11.50        8.34        1.60 o incl   0.2893E+00
  -9   1   3       64.55       65.44        2.24 o incl   0.5194E-01
  -8   1   3       96.55       92.12        3.46 o incl   0.2611E-01
  -7   1   3      123.92      115.38        4.32 o incl   0.1714E-01
  -6   1   3       41.89       40.41        2.41 o incl   0.8000E-01
  -5   1   3      804.37      780.92       15.73 o incl   0.5916E-03
  -4   1   3      742.52      708.56       12.62 o incl   0.7324E-03
  -3   1   3      569.77      535.93       10.28 o incl   0.1234E-02
  -2   1   3     4178.25     4073.51       53.87 o incl   0.2452E-04
  -1   1   3    11559.87    12234.26      181.48 o incl   0.2819E-05
   0   1   3      844.93      860.56       11.56 o incl   0.5478E-03
   1   1   3     2612.16     2525.38       28.98 o incl   0.6433E-04
   2   1   3      144.03      141.79        5.40 o incl   0.1181E-01
   3   1   3      560.36      508.20       10.63 o incl   0.1306E-02
   4   1   3      187.96      200.20        9.51 o incl   0.5255E-02
   5   1   3      226.23      258.58        4.98 o incl   0.5551E-02
   6   1   3      235.25      244.75        4.62 o incl   0.5914E-02
   7   1   3      132.49      143.33        3.03 o incl   0.1593E-01
   8   1   3       37.36       31.34        2.34 o incl   0.9633E-01
   9   1   3       37.61       38.64        2.62 o incl   0.7768E-01
  -9   2   3       22.69       22.04        1.55 o incl   0.1950E+00
  -8   2   3      112.42      105.58        3.91 o incl   0.2046E-01
  -7   2   3      228.00      216.49        5.64 o incl   0.6413E-02
  -6   2   3      354.67      356.53        7.41 o incl   0.2760E-02
  -5   2   3      806.30      738.54       16.04 o incl   0.6256E-03
  -4   2   3       40.59       38.52        2.40 o incl   0.8332E-01
  -3   2   3      850.74      895.45       11.87 o incl   0.5169E-03
  -2   2   3      399.48      391.63        6.88 o incl   0.2365E-02
  -1   2   3      339.15      335.20        6.41 o incl   0.3148E-02
   0   2   3     1710.85     1755.43       21.33 o incl   0.1365E-03
   1   2   3      818.52      820.00       15.23 o incl   0.5597E-03
   2   2   3      572.93      503.93       13.56 o incl   0.1193E-02
   3   2   3     1131.78     1069.24       21.64 o incl   0.3128E-03
   4   2   3       38.23       44.40        4.56 o incl   0.3586E-01
   5   2   3      108.99      121.51        2.84 o incl   0.2115E-01
   6   2   3      132.50      135.47        2.92 o incl   0.1706E-01
   7   2   3      331.18      320.32        6.05 o incl   0.3403E-02
   8   2   3       86.24       86.35        2.93 o incl   0.3178E-01
  -9   3   3        6.79        7.27        0.91 o incl   0.6890E+00
  -8   3   3       12.34       10.93        1.59 o incl   0.2749E+00
  -7   3   3       59.47       55.60        2.76 o incl   0.5268E-01
  -6   3   3       85.68       84.53        2.95 o incl   0.3233E-01
  -5   3   3      733.83      740.21       17.24 o incl   0.6392E-03
  -4   3   3      589.17      600.64       11.25 o incl   0.1038E-02
  -3   3   3      186.50      176.84        4.77 o incl   0.9265E-02
  -2   3   3      124.92      115.28        3.36 o incl   0.1954E-01
  -1   3   3       59.27       59.01        2.86 o incl   0.4948E-01
   0   3   3       48.24       42.72        3.00 o incl   0.5998E-01
   1   3   3      140.09      113.66        5.13 o incl   0.1459E-01
   2   3   3      229.40      210.34        7.24 o incl   0.5796E-02
   3   3   3      143.82      134.55        9.62 o incl   0.6907E-02
   4   3   3      107.89      121.02        9.38 o incl   0.7876E-02
   5   3   3      520.38      558.38        7.50 o incl   0.1316E-02
   6   3   3      151.63      156.70        3.37 o incl   0.1313E-01
   7   3   3       61.32       61.75        2.32 o incl   0.5467E-01
   8   3   3      105.45      106.20        3.60 o incl   0.2191E-01
  -9   4   3       25.85       25.65        1.14 o incl   0.2151E+00
  -8   4   3      244.92      227.07        4.38 o incl   0.6371E-02
  -7   4   3      133.69      127.13        4.33 o incl   0.1531E-01
  -6   4   3      467.18      470.50        8.68 o incl   0.1666E-02
  -5   4   3       82.40       90.29        3.59 o incl   0.2746E-01
  -4   4   3       28.85       23.45        2.62 o incl   0.9872E-01
  -3   4   3       19.04       19.18        1.94 o incl   0.1671E+00
  -2   4   3       36.31       39.83        2.36 o incl   0.8516E-01
  -1   4   3      120.77      108.69        3.91 o incl   0.1934E-01
   0   4   3        7.30        7.29        1.35 o incl   0.4053E+00
   1   4   3      205.06      186.49        6.09 o incl   0.7483E-02
   2   4   3       26.13       21.32        2.39 o incl   0.1170E+00
   3   4   3       95.30      111.69        8.18 o incl   0.1002E-01
   4   4   3       22.24       20.38        5.01 o incl   0.3627E-01
   5   4   3      436.08      465.74        5.73 o incl   0.1889E-02
   6   4   3      359.09      364.72        5.73 o incl   0.2836E-02
   7   4   3       97.90       93.53        2.58 o incl   0.2969E-01
   8   4   3      168.61      148.48        3.97 o incl   0.1239E-01
  -9   5   3        4.64        4.51        0.70 o incl   0.1153E+01
  -8   5   3       -0.37        0.17        0.76 o incl   0.1685E+01
  -7   5   3       48.84       47.52        2.74 o incl   0.6216E-01
  -6   5   3      165.67      170.63        4.50 o incl   0.1041E-01
  -5   5   3      329.63      365.81        6.48 o incl   0.2883E-02
  -4   5   3      767.54      784.23       16.46 o incl   0.5965E-03
  -3   5   3      652.67      613.63       13.95 o incl   0.8980E-03
  -2   5   3      349.49      329.63        9.65 o incl   0.2710E-02
  -1   5   3     1174.37     1063.17       17.57 o incl   0.3241E-03
   0   5   3      206.37      195.71        8.80 o incl   0.5540E-02
   1   5   3     1192.45     1085.71       23.38 o incl   0.2920E-03
   2   5   3      295.99      312.82        9.76 o incl   0.3051E-02
   3   5   3       46.59       50.41        4.88 o incl   0.3051E-01
   4   5   3       30.64       27.41        1.53 o incl   0.1607E+00
   5   5   3      105.70      104.49        2.60 o incl   0.2576E-01
   6   5   3       45.87       42.11        1.65 o incl   0.9950E-01
   7   5   3       34.50       31.65        1.48 o incl   0.1444E+00
   8   5   3       19.94       19.93        1.76 o incl   0.1837E+00
  -8   6   3        8.52        8.75        0.85 o incl   0.6564E+00
  -7   6   3      160.66      154.67        3.58 o incl   0.1268E-01
  -6   6   3      593.60      601.58        8.15 o incl   0.1101E-02
  -5   6   3      364.90      412.64        6.39 o incl   0.2377E-02
  -4   6   3        5.57        4.56        0.79 o incl   0.9617E+00
  -3   6   3      170.93      177.56        7.11 o incl   0.7587E-02
  -2   6   3       80.01       75.62        4.00 o incl   0.2877E-01
  -1   6   3       57.19       51.86        5.27 o incl   0.2633E-01
   0   6   3       94.74       71.03        7.61 o incl   0.1292E-01
   1   6   3      994.73      963.19       30.25 o incl   0.3232E-03
   2   6   3      241.61      262.06       11.28 o incl   0.3440E-02
   3   6   3      276.05      315.03        5.09 o incl   0.3979E-02
   4   6   3      468.48      500.46        6.76 o incl   0.1623E-02
   5   6   3      113.14      104.10        2.72 o incl   0.2460E-01
   6   6   3       23.03       25.57        1.20 o incl   0.2181E+00
   7   6   3      230.16      214.97        6.00 o incl   0.6264E-02
   8   6   3       43.26       45.53        2.06 o incl   0.8368E-01
  -8   7   3       10.57       11.29        0.80 o incl   0.5829E+00
  -7   7   3       58.96       54.52        1.96 o incl   0.6707E-01
  -6   7   3      374.92      374.73        5.70 o incl   0.2683E-02
  -5   7   3      225.48      229.76        4.69 o incl   0.6466E-02
  -4   7   3      540.87      607.32        7.77 o incl   0.1154E-02
  -3   7   3      189.42      196.00        3.62 o incl   0.9025E-02
  -2   7   3       74.79       74.24        4.85 o incl   0.2421E-01
  -1   7   3       71.41       78.27        6.40 o incl   0.1689E-01
   0   7   3      837.27      810.57       28.79 o incl   0.4192E-03
   1   7   3      131.97      158.71        7.14 o incl   0.8928E-02
   2   7   3      619.08      665.52        8.88 o incl   0.9363E-03
   3   7   3        5.73        5.99        1.01 o incl   0.6552E+00
   4   7   3       22.91       27.16        1.57 o incl   0.1721E+00
   5   7   3      132.20      127.85        3.61 o incl   0.1676E-01
   6   7   3      152.04      141.08        4.35 o incl   0.1315E-01
   7   7   3        0.06        0.33        0.90 o incl   0.1219E+01
  -7   8   3        1.24        0.68        0.69 o incl   0.1869E+01
  -6   8   3       13.04       13.49        1.07 o incl   0.3996E+00
  -5   8   3       84.93       88.70        3.21 o incl   0.2980E-01
  -4   8   3        2.19        4.79        1.21 o incl   0.5589E+00
  -3   8   3      201.43      209.59        5.09 o incl   0.7340E-02
  -2   8   3      340.22      367.78        7.43 o incl   0.2716E-02
  -1   8   3       51.77       53.43        2.47 o incl   0.6188E-01
   0   8   3      548.84      576.08        9.84 o incl   0.1171E-02
   1   8   3      674.15      732.66       11.24 o incl   0.7629E-03
   2   8   3      300.12      325.37        6.76 o incl   0.3418E-02
   3   8   3       33.07       36.80        1.89 o incl   0.1114E+00
   4   8   3      109.25      107.56        3.25 o incl   0.2255E-01
   5   8   3      139.86      127.66        3.89 o incl   0.1579E-01
   6   8   3       19.48       17.42        1.76 o incl   0.1944E+00
   7   8   3      106.07      100.51        2.85 o incl   0.2572E-01
  -7   9   3      106.88      107.69        3.78 o incl   0.2090E-01
  -6   9   3       62.27       59.16        2.42 o incl   0.5476E-01
  -5   9   3       65.34       62.77        3.78 o incl   0.3579E-01
  -4   9   3      100.25       99.76        3.78 o incl   0.2286E-01
  -3   9   3       66.21       71.58        4.27 o incl   0.2931E-01
  -2   9   3      313.04      336.18        7.31 o incl   0.3150E-02
  -1   9   3      264.06      281.62        6.80 o incl   0.4240E-02
   0   9   3       26.57       30.45        2.14 o incl   0.1165E+00
   1   9   3       16.67       22.96        1.62 o incl   0.1963E+00
   2   9   3      141.87      150.14        3.52 o incl   0.1399E-01
   3   9   3      130.45      127.72        3.90 o incl   0.1630E-01
   4   9   3       34.30       31.96        1.96 o incl   0.1163E+00
   5   9   3      127.06      127.77        3.79 o incl   0.1671E-01
   6   9   3       96.48      103.75        3.62 o incl   0.2308E-01
  -6  10   3      121.31      128.27        4.33 o incl   0.1585E-01
  -5  10   3       64.67       61.29        2.21 o incl   0.5539E-01
  -4  10   3        0.14        1.46        0.96 o incl   0.9991E+00
  -3  10   3       14.13       12.80        1.31 o incl   0.3266E+00
  -2  10   3        5.13        6.73        1.05 o incl   0.6071E+00
  -1  10   3       79.20       79.36        3.03 o incl   0.3462E-01
   0  10   3      103.40       94.02        3.42 o incl   0.2517E-01
   1  10   3      165.04      158.41        5.11 o incl   0.1050E-01
   2  10   3      190.87      188.85        5.33 o incl   0.8201E-02
   3  10   3       61.30       68.27        2.27 o incl   0.5085E-01
   4  10   3       74.50       65.40        2.53 o incl   0.4587E-01
   5  10   3       19.76       20.29        1.17 o incl   0.2684E+00
  -5  11   3       73.26       76.29        1.85 o incl   0.4649E-01
  -4  11   3       81.33       80.77        2.37 o incl   0.3827E-01
  -3  11   3       26.09       25.39        1.43 o incl   0.1859E+00
  -2  11   3      164.53      158.20        4.13 o incl   0.1166E-01
  -1  11   3      228.52      221.47        4.58 o incl   0.6709E-02
   0  11   3       35.64       37.24        1.81 o incl   0.1121E+00
   1  11   3       82.22       80.44        2.86 o incl   0.3486E-01
   2  11   3       92.07       86.87        2.85 o incl   0.3121E-01
   3  11   3       31.68       30.25        1.53 o incl   0.1497E+00
   4  11   3       10.72        8.07        1.01 o incl   0.5389E+00
  -4  12   3        0.18        1.30        0.77 o incl   0.1498E+01
  -3  12   3       27.70       25.92        1.43 o incl   0.1803E+00
  -2  12   3       82.05       81.59        2.37 o incl   0.3784E-01
  -1  12   3        4.08        5.73        0.86 o incl   0.8467E+00
   0  12   3       97.94       94.59        2.70 o incl   0.2891E-01
   1  12   3       83.66       78.07        2.61 o incl   0.3716E-01
   2  12   3       11.74        9.73        1.00 o incl   0.5020E+00
   3  12   3       34.70       31.85        1.59 o incl   0.1369E+00
  -1  13   3       52.58       56.65        2.29 o incl   0.6219E-01
   0  13   3       71.96       69.53        4.01 o incl   0.3102E-01
  -4 -12   4       83.70       87.85        2.94 o incl   0.3162E-01
  -3 -12   4        5.84        4.80        1.08 o incl   0.6268E+00
  -2 -12   4       84.03       88.57        3.48 o incl   0.2833E-01
  -1 -12   4      154.93      172.86        3.60 o incl   0.1149E-01
   0 -12   4       42.66       46.31        1.57 o incl   0.9763E-01
   1 -12   4       49.72       48.94        1.90 o incl   0.7939E-01
   2 -12   4       72.88       67.15        3.21 o incl   0.3854E-01
  -5 -11   4       35.18       30.45        1.60 o incl   0.1392E+00
  -4 -11   4        9.18        9.78        1.17 o incl   0.4391E+00
  -3 -11   4       35.08       32.70        1.84 o incl   0.1203E+00
  -2 -11   4       22.69       26.28        1.72 o incl   0.1626E+00
  -1 -11   4       85.61       80.28        2.75 o incl   0.3517E-01
   0 -11   4       90.69       88.75        3.64 o incl   0.2669E-01
   1 -11   4        9.37        8.89        0.93 o incl   0.5840E+00
   2 -11   4        7.26        4.77        0.98 o incl   0.6963E+00
   3 -11   4        5.65        7.83        0.76 o incl   0.8296E+00
   4 -11   4       67.08       63.21        2.27 o incl   0.5230E-01
  -6 -10   4        0.96        2.73        0.48 o incl   0.2535E+01
  -5 -10   4      113.61      108.93        3.63 o incl   0.2067E-01
  -4 -10   4       60.89       55.69        2.50 o incl   0.5645E-01
  -3 -10   4       17.29       16.23        1.84 o incl   0.1922E+00
  -2 -10   4      137.67      135.45        5.55 o incl   0.1219E-01
  -1 -10   4      120.20      121.88        4.50 o incl   0.1620E-01
   0 -10   4      116.04      117.73        3.37 o incl   0.1987E-01
   1 -10   4       64.32       58.51        2.79 o incl   0.4927E-01
   2 -10   4      183.31      181.12        4.37 o incl   0.9440E-02
   3 -10   4       19.95       19.84        1.38 o incl   0.2375E+00
   4 -10   4        1.12        0.10        0.65 o incl   0.2197E+01
   5 -10   4        6.81        6.52        0.78 o incl   0.8428E+00
  -7  -9   4       38.51       37.94        2.80 o incl   0.7235E-01
  -6  -9   4       81.52       78.65        3.02 o incl   0.3442E-01
  -5  -9   4       25.20       25.38        2.35 o incl   0.1138E+00
  -4  -9   4       32.25       30.36        2.98 o incl   0.7533E-01
  -3  -9   4      139.42      128.97        5.96 o incl   0.1189E-01
  -2  -9   4      272.45      260.96        8.34 o incl   0.4090E-02
  -1  -9   4       24.83       20.20        2.51 o incl   0.1122E+00
   0  -9   4       21.61       21.79        2.09 o incl   0.1432E+00
   1  -9   4      295.94      282.60        6.89 o incl   0.3979E-02
   2  -9   4       76.64       73.62        3.75 o incl   0.3137E-01
   3  -9   4       87.21       89.62        3.25 o incl   0.2889E-01
   4  -9   4       32.76       29.10        1.90 o incl   0.1271E+00
   5  -9   4       23.92       22.47        1.38 o incl   0.2105E+00
   6  -9   4       57.93       49.20        2.01 o incl   0.7199E-01
  -7  -8   4       10.67       11.07        1.28 o incl   0.3724E+00
  -6  -8   4       66.56       73.14        2.88 o incl   0.4058E-01
  -5  -8   4      193.53      193.49        6.90 o incl   0.6889E-02
  -4  -8   4      433.59      433.59       13.95 o incl   0.1550E-02
  -3  -8   4        8.88        8.13        1.86 o incl   0.2360E+00
  -2  -8   4      109.16      109.43        4.30 o incl   0.1884E-01
  -1  -8   4      154.88      170.71        5.92 o incl   0.9261E-02
   0  -8   4      250.96      258.45        6.22 o incl   0.4916E-02
   1  -8   4       36.56       38.71        2.21 o incl   0.9192E-01
   2  -8   4      453.21      474.47       12.12 o incl   0.1498E-02
   3  -8   4      142.27      147.81        4.44 o incl   0.1286E-01
   4  -8   4       33.87       34.53        1.83 o incl   0.1181E+00
   5  -8   4       24.95       24.25        1.48 o incl   0.1884E+00
   6  -8   4       57.69       60.49        1.58 o incl   0.6799E-01
  -8  -7   4       53.88       56.05        2.13 o incl   0.6528E-01
  -7  -7   4       50.66       50.65        2.98 o incl   0.5473E-01
  -6  -7   4        2.33        3.17        2.11 o incl   0.2139E+00
  -5  -7   4      336.34      326.36        8.37 o incl   0.2976E-02
  -4  -7   4       27.07       31.95        2.77 o incl   0.8389E-01
  -3  -7   4      382.52      405.42        9.32 o incl   0.2132E-02
  -2  -7   4      108.14      113.91        4.63 o incl   0.1740E-01
  -1  -7   4      209.32      223.20        6.12 o incl   0.6262E-02
   0  -7   4      205.27      219.59        6.16 o incl   0.6385E-02
   1  -7   4      124.40      128.30        4.56 o incl   0.1516E-01
   2  -7   4       43.90       39.51        3.53 o incl   0.5213E-01
   3  -7   4      278.43      282.52        5.86 o incl   0.4334E-02
   4  -7   4       48.49       51.49        2.29 o incl   0.6857E-01
   5  -7   4       26.55       25.08        1.69 o incl   0.1622E+00
   6  -7   4      108.32      109.86        2.73 o incl   0.2378E-01
   7  -7   4       96.28       92.77        3.54 o incl   0.2565E-01
  -8  -6   4       10.46       11.09        1.66 o incl   0.2619E+00
  -7  -6   4       36.88       40.21        2.85 o incl   0.6942E-01
  -6  -6   4       17.46       14.25        2.46 o incl   0.1304E+00
  -5  -6   4      392.37      402.33        8.97 o incl   0.2154E-02
  -4  -6   4      464.22      487.56        9.45 o incl   0.1569E-02
  -3  -6   4       -0.03        2.59        3.17 o incl   0.9800E-01
  -2  -6   4       63.97       59.78        4.78 o incl   0.2810E-01
  -1  -6   4       27.82       33.76        3.11 o incl   0.7030E-01
   0  -6   4       22.31       20.18        2.18 o incl   0.1381E+00
   1  -6   4      421.01      414.95       12.90 o incl   0.1711E-02
   2  -6   4     1316.71     1304.79       26.31 o incl   0.2171E-03
   3  -6   4       32.63       29.45        2.12 o incl   0.1137E+00
   4  -6   4      793.62      818.81       12.90 o incl   0.5924E-03
   5  -6   4      224.84      227.50        4.85 o incl   0.6479E-02
   6  -6   4       27.75       27.17        1.79 o incl   0.1457E+00
   7  -6   4       12.15       13.64        0.98 o incl   0.4359E+00
  -9  -5   4       19.79       20.00        1.26 o incl   0.2549E+00
  -8  -5   4       65.93       61.09        3.88 o incl   0.3529E-01
  -7  -5   4        4.83        8.63        2.20 o incl   0.1828E+00
  -6  -5   4      407.52      402.65       18.40 o incl   0.1368E-02
  -5  -5   4      446.99      432.98       10.89 o incl   0.1736E-02
  -4  -5   4      109.59      124.88        7.78 o incl   0.9877E-02
  -3  -5   4      732.62      784.10       18.46 o incl   0.5854E-03
  -2  -5   4      220.27      223.29       11.84 o incl   0.3754E-02
  -1  -5   4       66.81       68.21        3.83 o incl   0.3357E-01
   0  -5   4      410.89      408.79       12.97 o incl   0.1752E-02
   1  -5   4      598.29      558.37       14.80 o incl   0.1013E-02
   2  -5   4        9.77        9.67        2.53 o incl   0.1367E+00
   3  -5   4      389.02      407.33        8.52 o incl   0.2172E-02
   4  -5   4      291.85      305.17        6.23 o incl   0.3819E-02
   5  -5   4       29.40       30.85        1.86 o incl   0.1296E+00
   6  -5   4        2.27        1.87        1.16 o incl   0.6659E+00
   7  -5   4       54.58       45.42        2.09 o incl   0.7599E-01
   8  -5   4      176.73      178.65        4.93 o incl   0.9278E-02
  -9  -4   4       45.80       46.68        2.11 o incl   0.7930E-01
  -8  -4   4       36.95       38.31        1.97 o incl   0.1018E+00
  -7  -4   4      107.85      107.44        5.33 o incl   0.1610E-01
  -6  -4   4       77.89       80.31        5.25 o incl   0.2112E-01
  -5  -4   4      369.35      361.25       11.40 o incl   0.2213E-02
  -4  -4   4      655.85      662.09       15.73 o incl   0.7898E-03
  -3  -4   4      194.37      194.55        8.78 o incl   0.5704E-02
  -2  -4   4      357.02      307.20       11.34 o incl   0.2599E-02
  -1  -4   4       63.09       58.37        3.61 o incl   0.3945E-01
   0  -4   4     1090.40      970.56       29.01 o incl   0.3136E-03
   1  -4   4      371.48      352.96       10.18 o incl   0.2395E-02
   2  -4   4      483.80      443.96       13.46 o incl   0.1472E-02
   3  -4   4        9.82        9.78        2.96 o incl   0.1032E+00
   4  -4   4       63.81       68.53        2.72 o incl   0.4491E-01
   5  -4   4      207.02      188.78        4.86 o incl   0.8180E-02
   6  -4   4       15.60       16.58        1.24 o incl   0.3025E+00
   7  -4   4       17.45       19.78        1.69 o incl   0.1986E+00
   8  -4   4      138.70      129.82        4.63 o incl   0.1424E-01
  -9  -3   4       47.31       48.75        1.90 o incl   0.8110E-01
  -8  -3   4       91.11       89.52        4.38 o incl   0.2286E-01
  -7  -3   4      633.95      611.72       16.85 o incl   0.8454E-03
  -6  -3   4      103.09      107.28        5.66 o incl   0.1546E-01
  -5  -3   4      102.43       95.21        6.96 o incl   0.1303E-01
  -4  -3   4      119.74       99.00        5.36 o incl   0.1632E-01
  -3  -3   4      306.92      286.19        7.68 o incl   0.3684E-02
  -2  -3   4       15.11       20.24        2.83 o incl   0.9878E-01
  -1  -3   4      649.21      584.17       13.29 o incl   0.9651E-03
   0  -3   4      332.35      298.23        8.51 o incl   0.3247E-02
   1  -3   4      437.26      438.08        9.88 o incl   0.1800E-02
   2  -3   4       20.26       10.45        2.37 o incl   0.1427E+00
   3  -3   4      292.67      270.81       10.13 o incl   0.3392E-02
   4  -3   4      122.64      117.82        7.12 o incl   0.1097E-01
   5  -3   4      109.26      109.23        3.56 o incl   0.2122E-01
   6  -3   4      114.10      121.35        3.05 o incl   0.2017E-01
   7  -3   4      106.56      107.03        2.84 o incl   0.2419E-01
   8  -3   4       54.41       52.20        1.93 o incl   0.7248E-01
  -9  -2   4      115.46      120.92        3.16 o incl   0.1988E-01
  -8  -2   4       83.36       79.24        4.31 o incl   0.2571E-01
  -7  -2   4      178.22      165.24        8.10 o incl   0.7047E-02
  -6  -2   4       69.03       77.74        4.66 o incl   0.2522E-01
  -5  -2   4      639.66      609.53       20.80 o incl   0.7505E-03
  -4  -2   4     1065.18     1028.17       16.49 o incl   0.3629E-03
  -3  -2   4      355.53      323.52        7.17 o incl   0.3088E-02
  -2  -2   4       43.02       42.04        3.41 o incl   0.5344E-01
  -1  -2   4      211.48      224.33        7.76 o incl   0.5441E-02
   0  -2   4      467.50      474.28        7.35 o incl   0.1711E-02
   1  -2   4     1473.13     1452.71       35.54 o incl   0.1636E-03
   2  -2   4        7.15       11.05        1.71 o incl   0.2613E+00
   3  -2   4       51.80       55.15        3.98 o incl   0.3805E-01
   4  -2   4       15.78       15.98        2.59 o incl   0.1186E+00
   5  -2   4      533.59      532.11        7.86 o incl   0.1365E-02
   6  -2   4      184.98      186.05        4.06 o incl   0.9357E-02
   7  -2   4       31.30       29.21        1.64 o incl   0.1457E+00
   8  -2   4       45.15       47.76        1.89 o incl   0.8426E-01
  -9  -1   4      105.06       99.92        3.19 o incl   0.2468E-01
  -8  -1   4       28.98       26.24        2.66 o incl   0.9363E-01
  -7  -1   4      289.58      288.56        7.58 o incl   0.3783E-02
  -6  -1   4      242.84      237.11        8.41 o incl   0.4641E-02
  -5  -1   4      250.35      230.86       10.12 o incl   0.4083E-02
  -4  -1   4       20.09       14.43        2.04 o incl   0.1690E+00
  -3  -1   4     1879.07     1762.26       21.68 o incl   0.1279E-03
  -2  -1   4      987.52      974.11       15.54 o incl   0.4095E-03
  -1  -1   4     2605.55     2677.96       52.83 o incl   0.5357E-04
   0  -1   4     1210.87     1226.04       17.45 o incl   0.2689E-03
   1  -1   4       96.88      106.95        3.59 o incl   0.2258E-01
   2  -1   4      466.17      409.30       10.92 o incl   0.1793E-02
   3  -1   4     1501.04     1456.86       22.45 o incl   0.1840E-03
   4  -1   4      219.49      239.76        8.84 o incl   0.4626E-02
   5  -1   4      116.07      120.58        2.91 o incl   0.2056E-01
   6  -1   4      289.23      284.63        5.95 o incl   0.4186E-02
   7  -1   4      111.78      107.16        3.08 o incl   0.2289E-01
   8  -1   4        3.17        3.47        0.83 o incl   0.1033E+01
  -9   0   4       46.62       45.14        2.23 o incl   0.7722E-01
  -8   0   4       59.28       57.95        2.91 o incl   0.4953E-01
  -7   0   4      153.30      139.65        5.44 o incl   0.1158E-01
  -6   0   4       60.52       63.41        3.36 o incl   0.4078E-01
  -5   0   4      244.92      229.65        8.55 o incl   0.4702E-02
  -4   0   4     2664.76     2382.28       39.07 o incl   0.6516E-04
  -3   0   4      715.21      691.30       11.23 o incl   0.7877E-03
  -2   0   4      856.81      846.05       12.69 o incl   0.5459E-03
  -1   0   4      477.71      522.14        8.82 o incl   0.1451E-02
   0   0   4      131.20      114.12        3.25 o incl   0.1955E-01
   1   0   4     1325.81     1268.75       19.53 o incl   0.2398E-03
   2   0   4     5734.84     5403.45       79.49 o incl   0.1345E-04
   3   0   4        2.54        0.97        1.54 o incl   0.4026E+00
   4   0   4     1124.92     1117.59       21.36 o incl   0.3004E-03
   5   0   4       77.38       96.91        2.77 o incl   0.3063E-01
   6   0   4       12.14       12.79        1.11 o incl   0.4019E+00
   7   0   4      309.68      311.22        5.83 o incl   0.3681E-02
   8   0   4       93.94       99.59        2.97 o incl   0.2693E-01
  -9   1   4      121.08      112.21        3.48 o incl   0.2002E-01
  -8   1   4       33.15       29.39        1.91 o incl   0.1255E+00
  -7   1   4      293.95      294.24        6.75 o incl   0.3851E-02
  -6   1   4      241.53      246.24        6.02 o incl   0.5334E-02
  -5   1   4      241.39      233.75        7.97 o incl   0.4882E-02
  -4   1   4       20.16       16.47        2.09 o incl   0.1580E+00
  -3   1   4     1854.73     1726.50       23.46 o incl   0.1308E-03
  -2   1   4     1005.39      994.62       14.88 o incl   0.3984E-03
  -1   1   4     2627.68     2636.56       39.41 o incl   0.5818E-04
   0   1   4     1262.46     1271.76       14.49 o incl   0.2569E-03
   1   1   4       94.04      100.46        2.80 o incl   0.2742E-01
   2   1   4      492.97      420.21       13.60 o incl   0.1524E-02
   3   1   4     1494.62     1477.17       24.78 o incl   0.1779E-03
   4   1   4      223.59      231.43        9.03 o incl   0.4653E-02
   5   1   4      110.99      119.74        3.15 o incl   0.2050E-01
   6   1   4      293.78      285.62        5.32 o incl   0.4262E-02
   7   1   4      103.24      101.68        2.95 o incl   0.2540E-01
   8   1   4        4.73        3.64        0.97 o incl   0.7887E+00
  -9   2   4      122.00      120.83        3.02 o incl   0.1973E-01
  -8   2   4      100.58       94.25        3.31 o incl   0.2594E-01
  -7   2   4      204.38      188.41        5.63 o incl   0.7734E-02
  -6   2   4       76.28       80.56        2.85 o incl   0.3588E-01
  -5   2   4      654.23      633.07       15.91 o incl   0.8250E-03
  -4   2   4     1099.89     1073.51       17.04 o incl   0.3362E-03
  -3   2   4      370.26      325.19        7.72 o incl   0.2929E-02
  -2   2   4       58.72       57.28        2.85 o incl   0.5069E-01
  -1   2   4      266.09      260.30        6.56 o incl   0.4653E-02
   0   2   4      494.48      464.69        7.75 o incl   0.1677E-02
   1   2   4     1490.71     1454.64       20.36 o incl   0.1883E-03
   2   2   4        8.72       11.39        2.05 o incl   0.1929E+00
   3   2   4       49.00       46.79        3.82 o incl   0.4339E-01
   4   2   4        9.65       12.58        2.66 o incl   0.1216E+00
   5   2   4      510.08      521.09        7.41 o incl   0.1451E-02
   6   2   4      183.73      193.72        3.74 o incl   0.9201E-02
   7   2   4       34.41       31.46        1.63 o incl   0.1361E+00
   8   2   4       57.20       53.96        2.63 o incl   0.5664E-01
  -9   3   4       53.90       52.99        1.85 o incl   0.7341E-01
  -8   3   4       91.31       86.99        3.25 o incl   0.2910E-01
  -7   3   4      654.27      640.51       10.37 o incl   0.9246E-03
  -6   3   4      101.89      106.85        3.33 o incl   0.2307E-01
  -5   3   4       80.86       85.58        5.28 o incl   0.2011E-01
  -4   3   4       99.84       89.30        4.35 o incl   0.2237E-01
  -3   3   4      363.84      318.55        7.96 o incl   0.2982E-02
  -2   3   4       23.41       27.01        1.70 o incl   0.1600E+00
  -1   3   4      685.04      601.56       12.08 o incl   0.9330E-03
   0   3   4      352.47      314.41        6.03 o incl   0.3356E-02
   1   3   4      428.21      422.33        8.69 o incl   0.1974E-02
   2   3   4       14.88       10.11        2.27 o incl   0.1590E+00
   3   3   4      259.79      261.53        9.49 o incl   0.3841E-02
   4   3   4      114.72      110.34        8.04 o incl   0.9947E-02
   5   3   4      106.11      109.32        3.22 o incl   0.2260E-01
   6   3   4      130.19      136.14        3.08 o incl   0.1682E-01
   7   3   4      115.28      115.50        3.10 o incl   0.2094E-01
   8   3   4       53.14       49.73        1.97 o incl   0.7515E-01
  -9   4   4       46.68       47.09        1.85 o incl   0.8532E-01
  -8   4   4       38.74       38.82        1.62 o incl   0.1137E+00
  -7   4   4       95.28       91.15        4.31 o incl   0.2249E-01
  -6   4   4       83.97       82.38        2.86 o incl   0.3390E-01
  -5   4   4      345.91      360.98        6.44 o incl   0.2859E-02
  -4   4   4      606.03      646.39       11.79 o incl   0.9279E-03
  -3   4   4      209.13      195.67        5.70 o incl   0.7344E-02
  -2   4   4      337.91      300.19        7.10 o incl   0.3446E-02
  -1   4   4       51.13       43.95        2.94 o incl   0.5965E-01
   0   4   4     1009.11      958.56       17.04 o incl   0.4033E-03
   1   4   4      377.24      375.51       10.44 o incl   0.2213E-02
   2   4   4      412.89      404.95       13.76 o incl   0.1700E-02
   3   4   4       14.25        8.64        4.32 o incl   0.5083E-01
   4   4   4       62.51       73.26        2.14 o incl   0.4878E-01
   5   4   4      228.23      219.47        4.09 o incl   0.6995E-02
   6   4   4       18.16       13.55        1.36 o incl   0.2881E+00
   7   4   4       20.95       22.58        1.34 o incl   0.2245E+00
   8   4   4      133.19      129.00        3.44 o incl   0.1692E-01
  -9   5   4       19.31       19.50        0.94 o incl   0.3186E+00
  -8   5   4       69.85       64.88        2.20 o incl   0.5126E-01
  -7   5   4        6.29        5.96        1.30 o incl   0.4542E+00
  -6   5   4      426.41      429.44        7.32 o incl   0.2029E-02
  -5   5   4      409.13      427.47        8.06 o incl   0.2041E-02
  -4   5   4      116.72      131.19        5.81 o incl   0.1272E-01
  -3   5   4      734.28      767.10       16.74 o incl   0.6210E-03
  -2   5   4      218.10      220.15        6.82 o incl   0.5891E-02
  -1   5   4       74.79       75.29        3.88 o incl   0.3029E-01
   0   5   4      400.62      365.76       16.17 o incl   0.1651E-02
   1   5   4      573.78      522.37       17.06 o incl   0.1023E-02
   2   5   4       12.36       10.48        2.06 o incl   0.1875E+00
   3   5   4      381.96      414.54        7.41 o incl   0.2235E-02
   4   5   4      310.20      335.44        4.93 o incl   0.3497E-02
   5   5   4       29.43       31.80        1.46 o incl   0.1534E+00
   6   5   4        4.05        4.78        0.83 o incl   0.9392E+00
   7   5   4       53.48       49.15        1.82 o incl   0.7851E-01
  -8   6   4        7.52        6.35        0.81 o incl   0.7995E+00
  -7   6   4       40.25       38.66        2.11 o incl   0.9319E-01
  -6   6   4       15.35       13.62        1.16 o incl   0.3544E+00
  -5   6   4      413.71      432.87        6.87 o incl   0.2068E-02
  -4   6   4      455.52      513.69        5.76 o incl   0.1629E-02
  -3   6   4        4.55        2.06        2.02 o incl   0.2311E+00
  -2   6   4       52.44       45.92        4.17 o incl   0.3839E-01
  -1   6   4       21.22       23.94        3.64 o incl   0.6218E-01
   0   6   4       19.33       17.07        4.01 o incl   0.5529E-01
   1   6   4      440.00      438.94       13.63 o incl   0.1543E-02
   2   6   4     1238.65     1291.33       28.90 o incl   0.2200E-03
   3   6   4       29.33       27.05        1.73 o incl   0.1484E+00
   4   6   4      775.28      804.37       10.76 o incl   0.6328E-03
   5   6   4      220.51      225.29        3.93 o incl   0.6985E-02
   6   6   4       33.34       32.65        1.88 o incl   0.1200E+00
   7   6   4       15.07       13.89        1.39 o incl   0.2919E+00
  -8   7   4       46.35       51.60        1.44 o incl   0.8933E-01
  -7   7   4       60.64       59.60        1.97 o incl   0.6170E-01
  -6   7   4        5.52        5.93        0.94 o incl   0.7270E+00
  -5   7   4      331.44      330.56        5.68 o incl   0.3333E-02
  -4   7   4       34.28       38.78        1.46 o incl   0.1261E+00
  -3   7   4      360.38      402.55        5.75 o incl   0.2511E-02
  -2   7   4       94.55       98.90        2.88 o incl   0.2737E-01
  -1   7   4      210.47      220.99        7.37 o incl   0.5700E-02
   0   7   4      202.95      212.28        5.63 o incl   0.6917E-02
   1   7   4      124.96      129.24        3.04 o incl   0.1822E-01
   2   7   4       37.64       39.84        1.70 o incl   0.1096E+00
   3   7   4      276.08      278.25        5.63 o incl   0.4478E-02
   4   7   4       39.97       41.81        2.53 o incl   0.7576E-01
   5   7   4       26.59       25.43        1.64 o incl   0.1648E+00
   6   7   4      113.86      115.30        3.45 o incl   0.2016E-01
   7   7   4       88.30       92.21        3.28 o incl   0.2801E-01
  -7   8   4       12.64       12.38        0.97 o incl   0.4564E+00
  -6   8   4       69.21       73.72        1.90 o incl   0.4884E-01
  -5   8   4      197.20      202.62        4.82 o incl   0.7829E-02
  -4   8   4      427.77      434.62        7.41 o incl   0.1989E-02
  -3   8   4       10.65        8.63        1.18 o incl   0.4413E+00
  -2   8   4       92.62       95.08        3.30 o incl   0.2664E-01
  -1   8   4      124.18      142.80        3.74 o incl   0.1530E-01
   0   8   4      248.81      254.43        5.07 o incl   0.5369E-02
   1   8   4       28.69       29.34        1.47 o incl   0.1619E+00
   2   8   4      430.79      463.56        6.45 o incl   0.1883E-02
   3   8   4      145.23      145.94        3.53 o incl   0.1422E-01
   4   8   4       45.39       40.67        2.34 o incl   0.7975E-01
   5   8   4       29.81       23.51        1.75 o incl   0.1567E+00
   6   8   4       61.44       61.35        2.59 o incl   0.5119E-01
  -7   9   4       44.17       41.24        2.24 o incl   0.8315E-01
  -6   9   4       96.82       85.82        3.49 o incl   0.2738E-01
  -5   9   4       33.42       30.53        2.08 o incl   0.1136E+00
  -4   9   4       27.13       25.59        1.59 o incl   0.1685E+00
  -3   9   4      142.93      140.97        3.45 o incl   0.1497E-01
  -2   9   4      277.03      273.41        5.09 o incl   0.4686E-02
  -1   9   4       24.87       20.30        1.68 o incl   0.1829E+00
   0   9   4        8.14       12.69        1.33 o incl   0.3495E+00
   1   9   4      286.95      270.98        6.27 o incl   0.4367E-02
   2   9   4       76.29       73.66        2.18 o incl   0.4437E-01
   3   9   4       91.06       89.38        2.82 o incl   0.3074E-01
   4   9   4       31.70       30.28        1.89 o incl   0.1265E+00
   5   9   4       23.03       22.41        1.25 o incl   0.2300E+00
   6   9   4       50.27       40.87        2.30 o incl   0.7805E-01
  -6  10   4        2.77        2.46        0.66 o incl   0.1597E+01
  -5  10   4      127.90      121.10        3.15 o incl   0.1897E-01
  -4  10   4       72.79       66.17        2.32 o incl   0.4827E-01
  -3  10   4       17.14       15.72        1.22 o incl   0.3066E+00
  -2  10   4      122.02      117.87        3.33 o incl   0.1944E-01
  -1  10   4      101.68      104.09        3.36 o incl   0.2355E-01
   0  10   4      126.08      123.00        4.36 o incl   0.1607E-01
   1  10   4       59.29       59.32        2.10 o incl   0.6036E-01
   2  10   4      209.99      207.13        4.39 o incl   0.7647E-02
   3  10   4       24.16       23.52        1.37 o incl   0.2069E+00
   4  10   4        0.00        0.03        0.75 o incl   0.1790E+01
   5  10   4        7.07        5.42        1.50 o incl   0.3602E+00
  -5  11   4       34.17       33.19        1.61 o incl   0.1326E+00
  -4  11   4        8.19        8.76        1.06 o incl   0.5255E+00
  -3  11   4       38.23       40.96        1.79 o incl   0.1032E+00
  -2  11   4       19.75       20.89        1.27 o incl   0.2495E+00
  -1  11   4       89.06       84.73        2.58 o incl   0.3406E-01
   0  11   4       89.25       81.01        3.29 o incl   0.3081E-01
   1  11   4       12.27        9.96        1.19 o incl   0.4084E+00
   2  11   4        7.82        5.32        0.98 o incl   0.6683E+00
   3  11   4        9.05       10.11        1.25 o incl   0.4019E+00
   4  11   4       56.76       53.91        2.09 o incl   0.6638E-01
  -4  12   4       85.52       91.25        4.21 o incl   0.2381E-01
  -3  12   4        3.19        4.49        0.75 o incl   0.1119E+01
  -2  12   4       82.87       89.56        2.17 o incl   0.3575E-01
  -1  12   4      151.95      165.53        4.21 o incl   0.1148E-01
   0  12   4       41.62       43.62        1.62 o incl   0.1017E+00
   1  12   4       51.55       50.79        1.89 o incl   0.7637E-01
   2  12   4       57.32       61.33        2.09 o incl   0.5978E-01
  -3 -12   5      140.39      134.97        4.19 o incl   0.1447E-01
  -2 -12   5       42.79       47.21        2.13 o incl   0.7987E-01
  -1 -12   5       75.80       73.58        2.59 o incl   0.4096E-01
   0 -12   5      101.87      105.82        3.06 o incl   0.2419E-01
   1 -12   5        0.84        0.32        0.72 o incl   0.1802E+01
   2 -12   5       24.49       26.73        1.58 o incl   0.1696E+00
  -5 -11   5       50.61       54.35        3.07 o incl   0.5116E-01
  -4 -11   5       61.32       62.02        4.19 o incl   0.3277E-01
  -3 -11   5       25.55       21.68        3.25 o incl   0.7455E-01
  -2 -11   5      116.07      108.87        4.74 o incl   0.1722E-01
  -1 -11   5      148.38      152.97        4.56 o incl   0.1208E-01
   0 -11   5       40.36       43.09        2.24 o incl   0.8317E-01
   1 -11   5       91.71       87.22        2.90 o incl   0.3090E-01
   2 -11   5       32.12       30.04        1.59 o incl   0.1457E+00
   3 -11   5       59.38       57.18        2.26 o incl   0.5971E-01
  -6 -10   5       19.89       20.84        1.32 o incl   0.2398E+00
  -5 -10   5        7.65        7.91        1.09 o incl   0.5287E+00
  -4 -10   5       45.53       44.58        2.46 o incl   0.7247E-01
  -3 -10   5      134.95      132.98        3.97 o incl   0.1537E-01
  -2 -10   5       58.76       59.47        2.90 o incl   0.4879E-01
  -1 -10   5      176.43      170.28        6.27 o incl   0.8497E-02
   0 -10   5       47.76       47.56        3.09 o incl   0.5532E-01
   1 -10   5       37.40       41.56        2.02 o incl   0.9467E-01
   2 -10   5       30.20       30.89        2.32 o incl   0.1031E+00
   3 -10   5      110.29      113.56        2.86 o incl   0.2250E-01
   4 -10   5       98.76      105.29        2.50 o incl   0.2669E-01
  -7  -9   5       17.79       20.19        1.88 o incl   0.1733E+00
  -6  -9   5       19.35       21.52        1.23 o incl   0.2518E+00
  -5  -9   5       46.32       49.34        2.48 o incl   0.6723E-01
  -4  -9   5       81.44       78.45        4.30 o incl   0.2610E-01
  -3  -9   5       49.08       51.94        2.72 o incl   0.5928E-01
  -2  -9   5      175.64      179.59        5.42 o incl   0.8848E-02
  -1  -9   5      302.06      308.31        7.44 o incl   0.3488E-02
   0  -9   5      185.75      186.24        5.11 o incl   0.8572E-02
   1  -9   5       52.64       50.91        3.48 o incl   0.4601E-01
   2  -9   5      164.34      173.95        5.34 o incl   0.9451E-02
   3  -9   5       18.34       20.14        1.55 o incl   0.2145E+00
   4  -9   5       29.97       29.67        1.59 o incl   0.1506E+00
   5  -9   5       25.17       25.20        1.34 o incl   0.1981E+00
  -7  -8   5      127.83      141.88        4.34 o incl   0.1416E-01
  -6  -8   5       96.97       99.54        2.91 o incl   0.2684E-01
  -5  -8   5      143.31      153.79        7.27 o incl   0.8770E-02
  -4  -8   5      384.53      376.14       12.80 o incl   0.1957E-02
  -3  -8   5       84.38       83.81        3.84 o incl   0.2730E-01
  -2  -8   5      178.60      179.16        5.62 o incl   0.8613E-02
  -1  -8   5        5.61        7.58        1.26 o incl   0.4548E+00
   0  -8   5      169.13      172.56        5.12 o incl   0.9601E-02
   1  -8   5       14.12       11.55        2.07 o incl   0.1811E+00
   2  -8   5       23.01       18.98        2.22 o incl   0.1364E+00
   3  -8   5        5.38        6.10        1.18 o incl   0.5302E+00
   4  -8   5       55.66       55.04        2.51 o incl   0.5864E-01
   5  -8   5       15.88       12.94        1.22 o incl   0.3399E+00
   6  -8   5       24.91       27.58        1.05 o incl   0.2168E+00
  -8  -7   5       91.99       95.53        2.70 o incl   0.2946E-01
  -7  -7   5      109.68      111.78        6.26 o incl   0.1337E-01
  -6  -7   5        6.43        7.68        2.31 o incl   0.1671E+00
  -5  -7   5      329.90      357.96        9.14 o incl   0.2629E-02
  -4  -7   5       91.82       97.52        5.77 o incl   0.1649E-01
  -3  -7   5      142.23      152.88        5.24 o incl   0.1138E-01
  -2  -7   5      153.41      150.88        4.84 o incl   0.1169E-01
  -1  -7   5      103.51      101.93        3.69 o incl   0.2252E-01
   0  -7   5      204.57      216.02        4.60 o incl   0.7300E-02
   1  -7   5      598.29      610.63       11.54 o incl   0.1003E-02
   2  -7   5       11.82       14.25        1.63 o incl   0.2488E+00
   3  -7   5       48.74       49.50        2.67 o incl   0.6207E-01
   4  -7   5       61.05       66.87        2.51 o incl   0.4908E-01
   5  -7   5       35.22       34.71        1.91 o incl   0.1126E+00
   6  -7   5        9.53        8.70        0.86 o incl   0.6369E+00
  -8  -6   5       92.60       88.70        3.16 o incl   0.2899E-01
  -7  -6   5       98.87       94.46        6.58 o incl   0.1413E-01
  -6  -6   5      127.08      124.88        9.70 o incl   0.7219E-02
  -5  -6   5      176.39      196.27        7.91 o incl   0.6384E-02
  -4  -6   5       79.22       79.13        3.54 o incl   0.3108E-01
  -3  -6   5      100.58      110.00        4.83 o incl   0.1768E-01
  -2  -6   5        8.83        9.93        3.11 o incl   0.9443E-01
  -1  -6   5       90.69       88.62        5.62 o incl   0.1788E-01
   0  -6   5       43.33       44.39        3.05 o incl   0.5939E-01
   1  -6   5       92.57       93.10        7.16 o incl   0.1296E-01
   2  -6   5      382.51      426.55        7.38 o incl   0.2157E-02
   3  -6   5      605.51      622.98       10.22 o incl   0.1002E-02
   4  -6   5      198.52      209.43        5.29 o incl   0.7281E-02
   5  -6   5      105.25      112.64        3.51 o incl   0.2114E-01
   6  -6   5       27.05       26.72        1.60 o incl   0.1634E+00
   7  -6   5       19.16       19.49        1.09 o incl   0.2908E+00
  -9  -5   5       30.89       29.91        2.37 o incl   0.1017E+00
  -8  -5   5      195.18      182.65        6.77 o incl   0.7309E-02
  -7  -5   5       42.76       44.71        4.99 o incl   0.3080E-01
  -6  -5   5        9.85        8.21        2.64 o incl   0.1282E+00
  -5  -5   5      334.90      350.70        8.27 o incl   0.2787E-02
  -4  -5   5     1014.99     1017.64       17.09 o incl   0.3751E-03
  -3  -5   5      108.59      100.05        6.09 o incl   0.1469E-01
  -2  -5   5      209.78      224.04        9.45 o incl   0.4705E-02
  -1  -5   5       49.40       54.93        3.72 o incl   0.4168E-01
   0  -5   5       68.97       67.06        3.65 o incl   0.3511E-01
   1  -5   5      171.82      177.83        9.03 o incl   0.6138E-02
   2  -5   5      827.18      820.79       23.80 o incl   0.4686E-03
   3  -5   5      140.46      133.68        4.16 o incl   0.1465E-01
   4  -5   5       34.44       37.62        2.11 o incl   0.9943E-01
   5  -5   5       72.73       66.66        2.94 o incl   0.4151E-01
   6  -5   5       32.88       32.09        1.88 o incl   0.1216E+00
   7  -5   5       78.22       77.83        2.49 o incl   0.3939E-01
  -9  -4   5       43.92       47.34        2.29 o incl   0.7486E-01
  -8  -4   5       29.00       29.30        2.05 o incl   0.1214E+00
  -7  -4   5       73.91       74.24        4.22 o incl   0.2823E-01
  -6  -4   5       23.57       27.93        1.84 o incl   0.1462E+00
  -5  -4   5       48.82       49.49        2.75 o incl   0.6047E-01
  -4  -4   5      335.29      326.66       10.67 o incl   0.2635E-02
  -3  -4   5      272.54      296.53        9.20 o incl   0.3433E-02
  -2  -4   5      230.96      213.74        7.93 o incl   0.5380E-02
  -1  -4   5      296.39      290.48        8.87 o incl   0.3442E-02
   0  -4   5       29.47       27.79        2.44 o incl   0.1023E+00
   1  -4   5      489.91      476.19       13.01 o incl   0.1392E-02
   2  -4   5      162.23      142.67        7.73 o incl   0.8315E-02
   3  -4   5     1308.89     1275.09       24.22 o incl   0.2290E-03
   4  -4   5     1133.13     1150.25       13.61 o incl   0.3138E-03
   5  -4   5        6.34        9.41        1.16 o incl   0.4750E+00
   6  -4   5      251.80      246.96        5.59 o incl   0.5356E-02
   7  -4   5       49.82       46.16        2.14 o incl   0.7671E-01
   8  -4   5       31.11       28.89        2.43 o incl   0.1000E+00
  -9  -3   5      108.16      112.22        2.85 o incl   0.2298E-01
  -8  -3   5       56.72       55.41        3.02 o incl   0.4968E-01
  -7  -3   5       96.47      103.25        5.75 o incl   0.1587E-01
  -6  -3   5      334.23      333.34        9.35 o incl   0.2780E-02
  -5  -3   5      128.12      130.44        5.12 o incl   0.1370E-01
  -4  -3   5      550.77      552.79       12.55 o incl   0.1140E-02
  -3  -3   5      378.25      337.45       12.13 o incl   0.2238E-02
  -2  -3   5       80.79       78.28        5.96 o incl   0.1810E-01
  -1  -3   5      240.40      253.80        8.87 o incl   0.4255E-02
   0  -3   5      694.07      655.24       11.43 o incl   0.8522E-03
   1  -3   5      622.98      623.06       16.86 o incl   0.8373E-03
   2  -3   5      678.39      677.38       14.29 o incl   0.7834E-03
   3  -3   5       92.60       85.25        5.91 o incl   0.1709E-01
   4  -3   5       39.19       42.34        1.91 o incl   0.9601E-01
   5  -3   5      155.79      164.49        4.65 o incl   0.1091E-01
   6  -3   5      135.22      134.53        3.96 o incl   0.1517E-01
   7  -3   5       80.90       81.85        2.54 o incl   0.3687E-01
   8  -3   5       67.84       69.29        2.25 o incl   0.4854E-01
  -9  -2   5      201.95      208.06        5.08 o incl   0.7394E-02
  -8  -2   5       90.66       83.23        4.71 o incl   0.2234E-01
  -7  -2   5      365.70      360.35        9.83 o incl   0.2407E-02
  -6  -2   5      133.04      134.36        5.38 o incl   0.1273E-01
  -5  -2   5       85.29       81.91        6.03 o incl   0.1731E-01
  -4  -2   5       12.45       10.49        1.92 o incl   0.2094E+00
  -3  -2   5      719.98      700.21       11.55 o incl   0.7726E-03
  -2  -2   5      325.71      305.44        9.35 o incl   0.3056E-02
  -1  -2   5      628.70      634.50       14.46 o incl   0.8729E-03
   0  -2   5       11.75       12.57        1.78 o incl   0.2264E+00
   1  -2   5      294.86      273.01        7.40 o incl   0.4002E-02
   2  -2   5      194.14      189.51        6.67 o incl   0.7156E-02
   3  -2   5      253.16      261.47        8.42 o incl   0.4182E-02
   4  -2   5      599.88      635.40       10.63 o incl   0.9769E-03
   5  -2   5       31.55       36.15        1.77 o incl   0.1199E+00
   6  -2   5      204.38      204.89        4.98 o incl   0.7525E-02
   7  -2   5       81.95       79.68        2.65 o incl   0.3673E-01
   8  -2   5        8.57        7.02        0.84 o incl   0.7251E+00
  -9  -1   5       87.26       86.23        2.49 o incl   0.3425E-01
  -8  -1   5      299.57      283.83        7.56 o incl   0.3782E-02
  -7  -1   5      137.98      128.55        5.73 o incl   0.1237E-01
  -6  -1   5      205.74      203.88        6.76 o incl   0.6506E-02
  -5  -1   5      503.03      501.26       15.20 o incl   0.1208E-02
  -4  -1   5      150.68      140.03        5.01 o incl   0.1229E-01
  -3  -1   5      374.47      325.74        8.14 o incl   0.2847E-02
  -2  -1   5      305.25      292.24        7.07 o incl   0.3741E-02
  -1  -1   5      119.93      112.23        5.05 o incl   0.1585E-01
   0  -1   5     1070.95     1047.08       16.55 o incl   0.3537E-03
   1  -1   5     1788.56     1805.49       23.92 o incl   0.1262E-03
   2  -1   5      442.16      415.17       11.32 o incl   0.1789E-02
   3  -1   5      353.07      343.75        9.97 o incl   0.2548E-02
   4  -1   5      594.06      593.25       10.98 o incl   0.1055E-02
   5  -1   5      828.66      867.10       11.60 o incl   0.5488E-03
   6  -1   5       14.71       17.07        1.46 o incl   0.2566E+00
   7  -1   5      162.09      162.53        4.00 o incl   0.1157E-01
   8  -1   5       37.05       37.43        1.42 o incl   0.1281E+00
  -9   0   5       73.46       61.87        3.10 o incl   0.4164E-01
  -8   0   5       14.82       16.15        1.36 o incl   0.2822E+00
  -7   0   5      476.59      470.06        9.12 o incl   0.1632E-02
  -6   0   5      162.56      159.30        4.31 o incl   0.1146E-01
  -5   0   5       71.54       88.17        4.71 o incl   0.2305E-01
  -4   0   5        5.01        3.24        1.64 o incl   0.3322E+00
  -3   0   5     3390.62     3341.99       39.18 o incl   0.3720E-04
  -2   0   5     3261.62     3358.09       49.14 o incl   0.3660E-04
  -1   0   5     1405.18     1564.40       18.06 o incl   0.1808E-03
   0   0   5      458.24      453.22        8.30 o incl   0.1778E-02
   1   0   5      412.77      382.59        7.57 o incl   0.2336E-02
   2   0   5      415.26      411.55       12.33 o incl   0.1776E-02
   3   0   5     1141.62     1124.70       20.76 o incl   0.2983E-03
   4   0   5      344.63      323.89        9.88 o incl   0.2744E-02
   5   0   5      416.51      411.68        7.84 o incl   0.2121E-02
   6   0   5       42.19       36.36        1.82 o incl   0.1070E+00
   7   0   5        1.14        0.87        1.01 o incl   0.9113E+00
   8   0   5        3.66        3.30        0.78 o incl   0.1130E+01
  -9   1   5       91.99       95.21        2.52 o incl   0.3037E-01
  -8   1   5      308.94      282.07        6.18 o incl   0.4031E-02
  -7   1   5      138.01      128.11        4.06 o incl   0.1554E-01
  -6   1   5      189.28      193.68        4.85 o incl   0.8347E-02
  -5   1   5      494.77      496.90       11.75 o incl   0.1385E-02
  -4   1   5      126.70      125.20        5.18 o incl   0.1407E-01
  -3   1   5      388.67      328.34        8.71 o incl   0.2693E-02
  -2   1   5      357.92      331.28        7.35 o incl   0.2974E-02
  -1   1   5      108.72       95.32        3.88 o incl   0.2254E-01
   0   1   5     1102.17     1055.86       11.99 o incl   0.3603E-03
   1   1   5     1869.45     1871.15       23.19 o incl   0.1180E-03
   2   1   5      473.38      428.95       12.47 o incl   0.1598E-02
   3   1   5      330.58      349.31       10.71 o incl   0.2489E-02
   4   1   5      615.92      619.32       10.55 o incl   0.9931E-03
   5   1   5      831.97      902.52       11.01 o incl   0.5246E-03
   6   1   5       15.91       16.93        1.31 o incl   0.2832E+00
   7   1   5      164.06      163.60        3.45 o incl   0.1199E-01
   8   1   5       33.91       33.19        1.56 o incl   0.1365E+00
  -9   2   5      207.71      201.15        4.10 o incl   0.8093E-02
  -8   2   5       85.05       82.60        3.09 o incl   0.3216E-01
  -7   2   5      372.29      369.81        7.04 o incl   0.2612E-02
  -6   2   5      136.63      140.68        4.13 o incl   0.1422E-01
  -5   2   5       83.65       78.64        4.80 o incl   0.2313E-01
  -4   2   5       16.12       16.34        2.01 o incl   0.1719E+00
  -3   2   5      835.72      775.61       14.86 o incl   0.5935E-03
  -2   2   5      361.73      322.39        8.82 o incl   0.2833E-02
  -1   2   5      687.37      672.25       11.41 o incl   0.8330E-03
   0   2   5       17.02       15.60        1.66 o incl   0.2223E+00
   1   2   5      278.66      254.43        6.21 o incl   0.4741E-02
   2   2   5      166.11      171.73        6.88 o incl   0.8062E-02
   3   2   5      228.14      230.61        8.00 o incl   0.5036E-02
   4   2   5      627.87      652.49       10.19 o incl   0.9308E-03
   5   2   5       28.39       33.13        1.59 o incl   0.1421E+00
   6   2   5      196.60      201.71        4.07 o incl   0.8327E-02
   7   2   5       79.84       79.34        2.27 o incl   0.4007E-01
   8   2   5        8.71        7.93        1.28 o incl   0.4200E+00
  -9   3   5      108.25      106.60        2.65 o incl   0.2480E-01
  -8   3   5       60.09       56.46        2.45 o incl   0.5677E-01
  -7   3   5      106.90      106.00        2.94 o incl   0.2410E-01
  -6   3   5      331.23      340.04        6.51 o incl   0.3125E-02
  -5   3   5      142.89      145.34        4.36 o incl   0.1316E-01
  -4   3   5      546.41      545.02       12.46 o incl   0.1166E-02
  -3   3   5      347.61      332.00        8.88 o incl   0.2808E-02
  -2   3   5       58.82       57.64        2.86 o incl   0.5027E-01
  -1   3   5      248.05      255.90        6.64 o incl   0.4875E-02
   0   3   5      741.28      660.21       11.56 o incl   0.8095E-03
   1   3   5      637.45      623.47       11.94 o incl   0.9370E-03
   2   3   5      643.84      647.00       15.79 o incl   0.8159E-03
   3   3   5       89.36       86.87        4.82 o incl   0.2137E-01
   4   3   5       39.45       43.18        1.89 o incl   0.9498E-01
   5   3   5      168.86      175.00        3.94 o incl   0.1054E-01
   6   3   5      133.82      132.22        2.87 o incl   0.1751E-01
   7   3   5       84.59       81.60        2.49 o incl   0.3654E-01
   8   3   5       65.98       62.34        2.77 o incl   0.4700E-01
  -9   4   5       53.13       53.65        1.38 o incl   0.8229E-01
  -8   4   5       29.85       29.75        1.54 o incl   0.1536E+00
  -7   4   5       78.90       81.22        2.53 o incl   0.3749E-01
  -6   4   5       24.81       27.27        1.68 o incl   0.1591E+00
  -5   4   5       51.30       53.21        2.13 o incl   0.6908E-01
  -4   4   5      314.67      313.32        8.31 o incl   0.3214E-02
  -3   4   5      286.72      312.64        7.11 o incl   0.3586E-02
  -2   4   5      241.28      226.76        7.06 o incl   0.5381E-02
  -1   4   5      339.90      315.53        7.87 o incl   0.3136E-02
   0   4   5       40.35       43.99        3.27 o incl   0.5600E-01
   1   4   5      456.19      446.32       12.47 o incl   0.1568E-02
   2   4   5      171.07      158.99        6.19 o incl   0.9135E-02
   3   4   5     1234.46     1280.50       16.17 o incl   0.2552E-03
   4   4   5     1083.32     1137.03       12.16 o incl   0.3312E-03
   5   4   5        9.05       11.04        1.02 o incl   0.4949E+00
   6   4   5      244.71      242.73        4.36 o incl   0.5939E-02
   7   4   5       51.81       47.60        1.79 o incl   0.8245E-01
  -9   5   5       28.35       30.30        1.40 o incl   0.1650E+00
  -8   5   5      210.03      204.37        4.05 o incl   0.7949E-02
  -7   5   5       51.99       52.26        2.00 o incl   0.7233E-01
  -6   5   5        8.71        9.25        1.22 o incl   0.4279E+00
  -5   5   5      315.68      351.23        5.83 o incl   0.3177E-02
  -4   5   5     1026.05     1046.46       11.56 o incl   0.3825E-03
  -3   5   5      101.46       94.10        5.55 o incl   0.1711E-01
  -2   5   5      231.32      225.59        7.47 o incl   0.5324E-02
  -1   5   5       46.16       53.17        3.19 o incl   0.5092E-01
   0   5   5       72.92       67.07        5.73 o incl   0.2065E-01
   1   5   5      172.92      196.51        6.33 o incl   0.7528E-02
   2   5   5      842.49      858.58       22.27 o incl   0.4590E-03
   3   5   5      133.06      129.37        3.37 o incl   0.1702E-01
   4   5   5       35.17       39.67        1.64 o incl   0.1150E+00
   5   5   5       77.31       68.33        2.52 o incl   0.4380E-01
   6   5   5       37.35       35.15        1.53 o incl   0.1281E+00
   7   5   5       84.18       82.79        2.55 o incl   0.3576E-01
  -8   6   5       88.41       88.62        1.91 o incl   0.3638E-01
  -7   6   5       92.87       87.54        2.53 o incl   0.3270E-01
  -6   6   5      139.35      142.51        2.98 o incl   0.1566E-01
  -5   6   5      184.47      202.77        3.81 o incl   0.8687E-02
  -4   6   5       75.09       75.28        2.17 o incl   0.4400E-01
  -3   6   5      101.16      118.52        2.34 o incl   0.2381E-01
  -2   6   5       11.64       12.17        2.39 o incl   0.1444E+00
  -1   6   5       74.27       78.10        5.29 o incl   0.2139E-01
   0   6   5       28.29       33.26        3.43 o incl   0.6125E-01
   1   6   5      100.66       95.52        6.16 o incl   0.1517E-01
   2   6   5      391.81      438.63        6.12 o incl   0.2135E-02
   3   6   5      633.03      660.43        9.01 o incl   0.9311E-03
   4   6   5      218.03      227.80        4.55 o incl   0.6693E-02
   5   6   5      107.19      113.03        2.72 o incl   0.2332E-01
   6   6   5       35.74       36.30        1.79 o incl   0.1144E+00
   7   6   5       21.20       19.98        1.65 o incl   0.1956E+00
  -8   7   5       77.20       78.86        2.42 o incl   0.3970E-01
  -7   7   5      110.90      104.09        2.21 o incl   0.2644E-01
  -6   7   5        5.16        7.25        0.78 o incl   0.8554E+00
  -5   7   5      348.85      374.77        5.28 o incl   0.2825E-02
  -4   7   5      111.38      114.42        2.40 o incl   0.2344E-01
  -3   7   5      139.10      146.69        3.59 o incl   0.1439E-01
  -2   7   5      135.58      132.68        3.09 o incl   0.1696E-01
  -1   7   5      120.93      113.54        2.58 o incl   0.2220E-01
   0   7   5      209.84      214.91        3.52 o incl   0.7738E-02
   1   7   5      601.73      632.08        7.35 o incl   0.1040E-02
   2   7   5        5.32        7.31        1.12 o incl   0.5477E+00
   3   7   5       49.68       49.02        2.50 o incl   0.6576E-01
   4   7   5       54.59       57.65        2.84 o incl   0.5175E-01
   5   7   5       29.38       29.92        1.63 o incl   0.1477E+00
   6   7   5       10.00        7.76        1.29 o incl   0.4102E+00
  -7   8   5      145.14      148.38        3.45 o incl   0.1412E-01
  -6   8   5       95.46       92.00        2.61 o incl   0.3045E-01
  -5   8   5      144.24      152.21        3.98 o incl   0.1307E-01
  -4   8   5      366.83      366.33        5.66 o incl   0.2795E-02
  -3   8   5       84.19       82.77        2.43 o incl   0.3645E-01
  -2   8   5      172.34      175.43        3.38 o incl   0.1087E-01
  -1   8   5       11.34       11.79        1.11 o incl   0.4215E+00
   0   8   5      146.93      150.69        2.98 o incl   0.1438E-01
   1   8   5        6.65        8.21        0.82 o incl   0.7406E+00
   2   8   5       26.01       22.50        1.34 o incl   0.2104E+00
   3   8   5       11.19       10.10        1.36 o incl   0.3513E+00
   4   8   5       55.04       50.28        2.20 o incl   0.6863E-01
   5   8   5       14.43       11.91        1.25 o incl   0.3495E+00
   6   8   5       21.52       19.05        1.40 o incl   0.2336E+00
  -7   9   5       22.77       24.45        1.57 o incl   0.1838E+00
  -6   9   5       19.38       18.87        1.62 o incl   0.2080E+00
  -5   9   5       63.67       61.82        2.43 o incl   0.5240E-01
  -4   9   5       83.37       82.56        2.68 o incl   0.3514E-01
  -3   9   5       53.04       54.70        1.84 o incl   0.7241E-01
  -2   9   5      180.60      179.85        3.88 o incl   0.9971E-02
  -1   9   5      268.38      279.31        5.96 o incl   0.4444E-02
   0   9   5      191.83      188.25        4.12 o incl   0.9046E-02
   1   9   5       61.32       61.24        2.02 o incl   0.5922E-01
   2   9   5      169.94      174.93        3.25 o incl   0.1111E-01
   3   9   5       20.25       20.25        1.66 o incl   0.1946E+00
   4   9   5       25.59       25.85        1.28 o incl   0.2008E+00
   5   9   5       26.37       24.34        1.27 o incl   0.2066E+00
  -6  10   5       23.74       28.19        0.98 o incl   0.2236E+00
  -5  10   5        8.37        8.07        0.94 o incl   0.6135E+00
  -4  10   5       55.97       54.24        2.20 o incl   0.6445E-01
  -3  10   5      148.04      141.99        3.53 o incl   0.1450E-01
  -2  10   5       66.70       65.86        2.17 o incl   0.5200E-01
  -1  10   5      180.67      168.81        4.52 o incl   0.1009E-01
   0  10   5       55.78       53.05        2.69 o incl   0.5664E-01
   1  10   5       33.42       35.97        1.55 o incl   0.1300E+00
   2  10   5       33.58       36.29        1.63 o incl   0.1249E+00
   3  10   5      116.48      115.50        3.04 o incl   0.2108E-01
   4  10   5       99.79      102.15        2.44 o incl   0.2759E-01
  -5  11   5       54.34       61.67        2.35 o incl   0.5675E-01
  -4  11   5       67.97       64.65        2.65 o incl   0.4663E-01
  -3  11   5       23.87       20.86        1.57 o incl   0.1959E+00
  -2  11   5       99.31       95.49        2.83 o incl   0.2790E-01
  -1  11   5      147.24      146.24        4.07 o incl   0.1333E-01
   0  11   5       45.36       43.87        1.99 o incl   0.8655E-01
   1  11   5      101.63       95.56        3.15 o incl   0.2619E-01
   2  11   5       30.49       26.94        1.92 o incl   0.1338E+00
   3  11   5       59.23       54.61        2.34 o incl   0.6051E-01
  -3  12   5      129.58      126.95        4.26 o incl   0.1566E-01
  -2  12   5       44.18       47.22        2.00 o incl   0.8262E-01
  -1  12   5       70.07       69.57        2.21 o incl   0.4803E-01
   0  12   5       88.53      100.41        2.87 o incl   0.2780E-01
   1  12   5        1.76        0.34        0.74 o incl   0.1628E+01
   2  12   5       25.89       27.17        1.59 o incl   0.1647E+00
  -2 -12   6      152.53      163.84        6.48 o incl   0.9038E-02
  -1 -12   6       64.39       61.07        3.81 o incl   0.3616E-01
   0 -12   6        8.54        6.97        1.47 o incl   0.3539E+00
  -4 -11   6       66.84       63.71        4.02 o incl   0.3314E-01
  -3 -11   6       70.82       79.39        3.22 o incl   0.3451E-01
  -2 -11   6       23.23       24.81        1.92 o incl   0.1477E+00
  -1 -11   6       30.14       29.17        2.21 o incl   0.1114E+00
   0 -11   6       84.69       90.93        3.83 o incl   0.2587E-01
   1 -11   6       46.21       49.47        2.73 o incl   0.6200E-01
   2 -11   6       44.26       43.31        1.87 o incl   0.9175E-01
   3 -11   6      178.33      171.62        6.97 o incl   0.7791E-02
  -5 -10   6       52.20       54.94        2.67 o incl   0.5698E-01
  -4 -10   6       10.42       13.93        1.52 o incl   0.2778E+00
  -3 -10   6       39.83       34.65        2.85 o incl   0.7286E-01
  -2 -10   6        9.95       12.21        1.86 o incl   0.2189E+00
  -1 -10   6        7.66        7.65        1.34 o incl   0.4044E+00
   0 -10   6       71.60       76.52        3.48 o incl   0.3329E-01
   1 -10   6      282.23      277.59        6.21 o incl   0.4301E-02
   2 -10   6       47.03       40.57        2.51 o incl   0.7413E-01
   3 -10   6        5.62        6.61        0.90 o incl   0.7366E+00
   4 -10   6       55.62       61.26        2.56 o incl   0.5340E-01
  -6  -9   6        7.85       10.39        0.95 o incl   0.5572E+00
  -5  -9   6       22.78       21.85        1.50 o incl   0.2025E+00
  -4  -9   6       49.97       53.62        2.26 o incl   0.6661E-01
  -3  -9   6      154.29      154.12        6.02 o incl   0.9954E-02
  -2  -9   6       19.57       18.52        1.70 o incl   0.1986E+00
  -1  -9   6       98.39      106.42        5.40 o incl   0.1649E-01
   0  -9   6       47.40       54.50        3.29 o incl   0.4837E-01
   1  -9   6       93.51       98.23        4.44 o incl   0.2101E-01
   2  -9   6      369.49      368.84       11.69 o incl   0.2143E-02
   3  -9   6       46.96       51.94        3.37 o incl   0.4841E-01
   4  -9   6        1.83        2.94        0.85 o incl   0.1089E+01
   5  -9   6       10.37        9.83        0.93 o incl   0.5514E+00
  -7  -8   6        6.44        6.37        1.71 o incl   0.2871E+00
  -6  -8   6       78.88       81.58        2.98 o incl   0.3420E-01
  -5  -8   6      136.96      138.04        4.56 o incl   0.1372E-01
  -4  -8   6       28.19       32.62        2.16 o incl   0.1101E+00
  -3  -8   6      275.68      288.81        7.18 o incl   0.3962E-02
  -2  -8   6      502.06      503.90        9.31 o incl   0.1455E-02
  -1  -8   6      127.39      129.58        5.13 o incl   0.1374E-01
   0  -8   6       73.51       82.65        3.98 o incl   0.2796E-01
   1  -8   6      226.84      219.92        7.39 o incl   0.5544E-02
   2  -8   6      291.95      291.81        8.70 o incl   0.3491E-02
   3  -8   6       18.87       19.28        1.90 o incl   0.1725E+00
   4  -8   6        7.94        9.22        1.22 o incl   0.4325E+00
   5  -8   6       12.74       13.25        1.35 o incl   0.3161E+00
  -8  -7   6       25.26       26.95        2.05 o incl   0.1307E+00
  -7  -7   6       70.78       76.32        2.66 o incl   0.4028E-01
  -6  -7   6      116.46      119.72        4.15 o incl   0.1747E-01
  -5  -7   6       23.46       22.19        2.54 o incl   0.1086E+00
  -4  -7   6      267.36      287.79        8.18 o incl   0.3798E-02
  -3  -7   6       39.12       47.77        2.86 o incl   0.6282E-01
  -2  -7   6      114.59      113.07        4.13 o incl   0.1853E-01
  -1  -7   6        7.63        9.25        1.07 o incl   0.5150E+00
   0  -7   6      135.96      146.28        4.37 o incl   0.1333E-01
   1  -7   6       37.67       38.80        2.53 o incl   0.8002E-01
   2  -7   6      222.38      219.76        6.34 o incl   0.6075E-02
   3  -7   6       51.47       49.60        2.88 o incl   0.5690E-01
   4  -7   6       14.80       17.45        1.22 o incl   0.3024E+00
   5  -7   6       27.56       24.85        1.54 o incl   0.1750E+00
   6  -7   6       30.92       30.99        1.37 o incl   0.1603E+00
  -8  -6   6       49.29       49.94        2.05 o incl   0.7510E-01
  -7  -6   6       51.95       52.69        3.32 o incl   0.4763E-01
  -6  -6   6       19.97       20.68        2.30 o incl   0.1297E+00
  -5  -6   6      413.34      429.09       15.60 o incl   0.1483E-02
  -4  -6   6       71.75       81.12        3.73 o incl   0.3014E-01
  -3  -6   6      395.17      412.69        9.49 o incl   0.2046E-02
  -2  -6   6       30.13       31.69        2.00 o incl   0.1186E+00
  -1  -6   6       94.62       96.55        3.65 o incl   0.2451E-01
   0  -6   6       79.64       85.37        3.71 o incl   0.2828E-01
   1  -6   6      669.15      714.04       13.57 o incl   0.7551E-03
   2  -6   6      121.12      125.19        3.69 o incl   0.1762E-01
   3  -6   6       16.07       19.72        1.80 o incl   0.1870E+00
   4  -6   6       56.28       54.51        2.47 o incl   0.5936E-01
   5  -6   6       42.69       44.97        2.07 o incl   0.8455E-01
   6  -6   6       19.36       19.21        1.22 o incl   0.2703E+00
  -8  -5   6        4.51        5.74        0.97 o incl   0.7217E+00
  -7  -5   6       92.58       96.43        5.38 o incl   0.1785E-01
  -6  -5   6       67.96       73.47        3.92 o incl   0.3132E-01
  -5  -5   6       62.62       62.38        5.06 o incl   0.2579E-01
  -4  -5   6      293.83      319.63        7.43 o incl   0.3412E-02
  -3  -5   6      206.21      216.21       12.46 o incl   0.3680E-02
  -2  -5   6        3.27        4.80        2.15 o incl   0.2008E+00
  -1  -5   6      353.73      363.81       16.51 o incl   0.1702E-02
   0  -5   6      153.14      145.13        7.46 o incl   0.8702E-02
   1  -5   6       33.85       31.69        3.84 o incl   0.5149E-01
   2  -5   6      221.55      241.30        5.38 o incl   0.5925E-02
   3  -5   6      748.37      777.46       10.50 o incl   0.6763E-03
   4  -5   6      302.45      298.16        5.72 o incl   0.3934E-02
   5  -5   6        4.36        3.44        1.12 o incl   0.6421E+00
   6  -5   6       18.92       17.41        1.36 o incl   0.2591E+00
   7  -5   6       94.65       87.87        2.77 o incl   0.3092E-01
  -9  -4   6       77.20       78.15        4.25 o incl   0.2686E-01
  -8  -4   6      140.96      138.13        3.69 o incl   0.1500E-01
  -7  -4   6       53.59       52.78        4.25 o incl   0.3552E-01
  -6  -4   6      206.08      199.59        7.36 o incl   0.6281E-02
  -5  -4   6      191.42      202.09        6.58 o incl   0.6871E-02
  -4  -4   6      389.26      381.58       10.22 o incl   0.2170E-02
  -3  -4   6       44.25       48.41        5.19 o incl   0.2838E-01
  -2  -4   6      371.87      393.17       11.13 o incl   0.2065E-02
  -1  -4   6        4.73        5.20        1.55 o incl   0.3546E+00
   0  -4   6      461.32      445.11       14.73 o incl   0.1425E-02
   1  -4   6      708.32      749.86       17.47 o incl   0.6390E-03
   2  -4   6       80.46       79.74        5.08 o incl   0.2179E-01
   3  -4   6      334.64      347.91        6.93 o incl   0.2974E-02
   4  -4   6      394.16      420.91        6.70 o incl   0.2206E-02
   5  -4   6       37.47       40.25        2.08 o incl   0.9409E-01
   6  -4   6        3.48        3.85        0.98 o incl   0.7976E+00
   7  -4   6      180.50      183.78        4.01 o incl   0.9657E-02
  -9  -3   6      148.46      158.23        3.80 o incl   0.1263E-01
  -8  -3   6      110.46      104.54        3.94 o incl   0.2063E-01
  -7  -3   6       70.84       73.78        4.21 o incl   0.2874E-01
  -6  -3   6      348.35      333.08       11.59 o incl   0.2418E-02
  -5  -3   6      218.38      238.15        6.04 o incl   0.5782E-02
  -4  -3   6      656.36      660.45       17.71 o incl   0.7521E-03
  -3  -3   6      411.10      412.40       11.74 o incl   0.1833E-02
  -2  -3   6      404.14      375.77       22.44 o incl   0.1160E-02
  -1  -3   6      794.84      795.63       24.35 o incl   0.4858E-03
   0  -3   6      236.07      233.25        9.30 o incl   0.4436E-02
   1  -3   6      266.52      251.80       10.77 o incl   0.3557E-02
   2  -3   6      416.38      434.49       11.59 o incl   0.1742E-02
   3  -3   6      587.83      587.12       10.62 o incl   0.1081E-02
   4  -3   6      214.97      228.19        6.04 o incl   0.6089E-02
   5  -3   6        2.70        1.79        0.96 o incl   0.9229E+00
   6  -3   6       51.93       50.19        2.53 o incl   0.6310E-01
   7  -3   6       36.59       37.72        1.67 o incl   0.1164E+00
  -9  -2   6       78.06       76.66        2.71 o incl   0.3814E-01
  -8  -2   6       99.25       90.32        3.31 o incl   0.2696E-01
  -7  -2   6      395.43      376.44       10.10 o incl   0.2194E-02
  -6  -2   6       77.90       78.02        4.63 o incl   0.2461E-01
  -5  -2   6      979.71      989.01       15.81 o incl   0.4017E-03
  -4  -2   6       94.10       91.80        5.74 o incl   0.1703E-01
  -3  -2   6       74.64       70.60        5.27 o incl   0.2244E-01
  -2  -2   6      876.18      803.41       20.49 o incl   0.4995E-03
  -1  -2   6       65.69       57.29        4.49 o incl   0.3075E-01
   0  -2   6      430.75      382.61       10.77 o incl   0.2008E-02
   1  -2   6     1069.21     1052.71       18.32 o incl   0.3439E-03
   2  -2   6      222.33      220.24        8.88 o incl   0.4913E-02
   3  -2   6      348.72      361.98       10.64 o incl   0.2359E-02
   4  -2   6       41.81       42.94        2.27 o incl   0.8151E-01
   5  -2   6      363.89      373.39        6.08 o incl   0.2713E-02
   6  -2   6       11.55        8.93        1.33 o incl   0.3723E+00
   7  -2   6       13.15       13.77        1.12 o incl   0.3790E+00
  -9  -1   6      214.11      210.11        5.22 o incl   0.7033E-02
  -8  -1   6       52.56       51.00        3.51 o incl   0.4558E-01
  -7  -1   6      278.05      270.89        9.52 o incl   0.3609E-02
  -6  -1   6       35.15       33.57        2.82 o incl   0.7683E-01
  -5  -1   6        4.49        6.78        1.22 o incl   0.4994E+00
  -4  -1   6      205.72      195.02        6.77 o incl   0.6769E-02
  -3  -1   6     1378.66     1346.58       19.18 o incl   0.2192E-03
  -2  -1   6      739.22      720.62       13.19 o incl   0.7136E-03
  -1  -1   6       12.70       18.60        1.84 o incl   0.1923E+00
   0  -1   6        2.64        0.86        1.65 o incl   0.3540E+00
   1  -1   6      700.91      681.81       11.39 o incl   0.8109E-03
   2  -1   6      208.80      198.47        7.83 o incl   0.5992E-02
   3  -1   6      266.43      291.44        8.98 o incl   0.3568E-02
   4  -1   6      590.85      599.94        8.74 o incl   0.1096E-02
   5  -1   6        6.72        4.15        1.20 o incl   0.5408E+00
   6  -1   6      106.90      108.06        3.02 o incl   0.2347E-01
   7  -1   6        5.10        5.90        0.94 o incl   0.7344E+00
   8  -1   6       29.81       26.73        1.72 o incl   0.1496E+00
  -9   0   6       11.52       10.82        1.33 o incl   0.3529E+00
  -8   0   6       96.95       96.93        3.40 o incl   0.2529E-01
  -7   0   6       79.09       79.85        3.74 o incl   0.2956E-01
  -6   0   6       17.68       19.32        1.64 o incl   0.2066E+00
  -5   0   6       76.61       71.02        4.35 o incl   0.2777E-01
  -4   0   6      678.52      635.09       13.55 o incl   0.8558E-03
  -3   0   6      965.69      978.15       17.56 o incl   0.4013E-03
  -2   0   6     1746.82     1765.77       33.82 o incl   0.1226E-03
  -1   0   6        1.32        2.57        1.44 o incl   0.4436E+00
   0   0   6      378.15      388.20        7.35 o incl   0.2429E-02
   1   0   6       88.71       90.37        3.19 o incl   0.2890E-01
   2   0   6       72.36       64.79        4.16 o incl   0.3093E-01
   3   0   6      104.09      108.47        6.26 o incl   0.1381E-01
   4   0   6      136.06      143.64        4.01 o incl   0.1415E-01
   5   0   6      519.09      562.69       10.44 o incl   0.1222E-02
   6   0   6      188.77      214.98        4.23 o incl   0.7839E-02
   7   0   6      225.34      216.22        3.64 o incl   0.7346E-02
   8   0   6       26.89       33.86        1.34 o incl   0.1596E+00
  -9   1   6      197.13      201.49        4.94 o incl   0.7809E-02
  -8   1   6       54.82       55.26        2.95 o incl   0.5135E-01
  -7   1   6      264.33      266.98        6.51 o incl   0.4553E-02
  -6   1   6       23.72       27.73        1.63 o incl   0.1631E+00
  -5   1   6        4.44        5.79        1.39 o incl   0.4206E+00
  -4   1   6      178.37      163.62        8.04 o incl   0.7148E-02
  -3   1   6     1372.05     1261.25       23.44 o incl   0.2277E-03
  -2   1   6      806.62      723.43       20.47 o incl   0.5787E-03
  -1   1   6       23.35       30.03        1.95 o incl   0.1332E+00
   0   1   6        1.89        0.86        1.05 o incl   0.8447E+00
   1   1   6      701.04      672.18       10.75 o incl   0.8340E-03
   2   1   6      230.37      210.13        8.70 o incl   0.5098E-02
   3   1   6      258.32      291.57        9.06 o incl   0.3594E-02
   4   1   6      605.35      618.10        9.22 o incl   0.1033E-02
   5   1   6        3.75        2.12        1.19 o incl   0.6158E+00
   6   1   6      124.01      124.61        3.72 o incl   0.1750E-01
   7   1   6        6.32        6.36        0.86 o incl   0.7811E+00
   8   1   6       24.57       22.98        1.54 o incl   0.1881E+00
  -9   2   6       73.05       68.93        2.35 o incl   0.4619E-01
  -8   2   6       87.77       81.50        2.90 o incl   0.3332E-01
  -7   2   6      396.61      375.25        6.98 o incl   0.2488E-02
  -6   2   6       64.10       65.28        2.58 o incl   0.4829E-01
  -5   2   6      920.41      963.33       11.25 o incl   0.4537E-03
  -4   2   6       83.85       85.22        4.58 o incl   0.2318E-01
  -3   2   6       93.52       74.56        4.90 o incl   0.2249E-01
  -2   2   6      870.03      746.48       14.49 o incl   0.6077E-03
  -1   2   6       50.91       46.84        3.03 o incl   0.5609E-01
   0   2   6      421.41      369.94        8.15 o incl   0.2339E-02
   1   2   6     1065.33     1025.92       18.88 o incl   0.3524E-03
   2   2   6      229.17      243.14        8.76 o incl   0.4535E-02
   3   2   6      324.24      353.18       10.33 o incl   0.2534E-02
   4   2   6       29.93       29.39        1.78 o incl   0.1375E+00
   5   2   6      399.60      400.41        6.64 o incl   0.2330E-02
   6   2   6        7.75        8.48        1.03 o incl   0.5552E+00
   7   2   6       14.79       16.48        1.12 o incl   0.3379E+00
  -9   3   6      164.85      171.62        3.29 o incl   0.1149E-01
  -8   3   6      113.78      103.84        3.66 o incl   0.2143E-01
  -7   3   6       79.20       76.36        2.60 o incl   0.3887E-01
  -6   3   6      307.48      321.41        5.56 o incl   0.3605E-02
  -5   3   6      213.55      236.24        4.66 o incl   0.6453E-02
  -4   3   6      606.91      628.11       13.79 o incl   0.9134E-03
  -3   3   6      436.96      434.38        9.41 o incl   0.1846E-02
  -2   3   6      420.86      378.12        9.31 o incl   0.2184E-02
  -1   3   6      818.70      745.58       14.13 o incl   0.6350E-03
   0   3   6      213.78      205.47        5.66 o incl   0.6967E-02
   1   3   6      276.85      254.24        8.66 o incl   0.4061E-02
   2   3   6      415.97      429.47       10.60 o incl   0.1834E-02
   3   3   6      561.42      595.36        7.47 o incl   0.1164E-02
   4   3   6      207.15      219.35        4.39 o incl   0.7239E-02
   5   3   6        2.70        3.72        0.94 o incl   0.8734E+00
   6   3   6       41.17       41.16        1.44 o incl   0.1133E+00
   7   3   6       39.04       38.79        1.64 o incl   0.1128E+00
  -9   4   6       74.91       79.87        2.15 o incl   0.4176E-01
  -8   4   6      148.05      139.71        3.05 o incl   0.1545E-01
  -7   4   6       57.86       56.44        2.36 o incl   0.5911E-01
  -6   4   6      190.59      193.12        3.85 o incl   0.9017E-02
  -5   4   6      204.87      223.88        4.21 o incl   0.7199E-02
  -4   4   6      400.57      404.53        5.99 o incl   0.2342E-02
  -3   4   6       34.32       42.58        2.77 o incl   0.7089E-01
  -2   4   6      430.39      440.10       10.58 o incl   0.1757E-02
  -1   4   6        5.78        6.11        1.62 o incl   0.3195E+00
   0   4   6      490.57      465.16       15.75 o incl   0.1279E-02
   1   4   6      756.47      781.60       15.38 o incl   0.6157E-03
   2   4   6       84.58       77.73        5.36 o incl   0.2047E-01
   3   4   6      332.30      346.07        5.58 o incl   0.3164E-02
   4   4   6      401.90      419.96        6.34 o incl   0.2210E-02
   5   4   6       37.11       35.06        1.59 o incl   0.1256E+00
   6   4   6        4.64        3.50        0.90 o incl   0.8946E+00
   7   4   6      176.50      177.90        3.87 o incl   0.1022E-01
  -8   5   6        7.50        6.84        0.78 o incl   0.8069E+00
  -7   5   6      103.36      103.64        2.54 o incl   0.2645E-01
  -6   5   6       78.44       78.09        2.36 o incl   0.4030E-01
  -5   5   6       58.70       61.63        2.04 o incl   0.5976E-01
  -4   5   6      299.96      305.03        4.69 o incl   0.4019E-02
  -3   5   6      237.27      239.66        4.45 o incl   0.6088E-02
  -2   5   6        4.31        4.73        1.65 o incl   0.3212E+00
  -1   5   6      420.24      396.39       12.06 o incl   0.1858E-02
   0   5   6      177.96      171.99        9.45 o incl   0.5909E-02
   1   5   6       31.00       29.11        2.99 o incl   0.7644E-01
   2   5   6      240.85      258.42        4.47 o incl   0.5539E-02
   3   5   6      789.91      813.46       10.72 o incl   0.6177E-03
   4   5   6      322.38      309.36        5.72 o incl   0.3642E-02
   5   5   6        5.24        5.30        1.00 o incl   0.6889E+00
   6   5   6       17.37       16.25        1.02 o incl   0.3502E+00
   7   5   6       86.93       80.47        3.15 o incl   0.3209E-01
  -8   6   6       57.51       55.26        1.69 o incl   0.7183E-01
  -7   6   6       57.26       54.66        1.59 o incl   0.7441E-01
  -6   6   6       17.00       18.10        1.15 o incl   0.3032E+00
  -5   6   6      404.23      419.06        5.29 o incl   0.2271E-02
  -4   6   6       77.46       85.24        2.25 o incl   0.3801E-01
  -3   6   6      381.69      387.89        4.80 o incl   0.2611E-02
  -2   6   6       26.06       25.68        1.16 o incl   0.2123E+00
  -1   6   6      103.92      108.92        2.61 o incl   0.2485E-01
   0   6   6       89.59       89.53        2.41 o incl   0.3305E-01
   1   6   6      680.52      725.52        7.61 o incl   0.8098E-03
   2   6   6      104.98      116.84        2.64 o incl   0.2297E-01
   3   6   6       17.99       20.89        1.12 o incl   0.2793E+00
   4   6   6       67.71       63.97        2.29 o incl   0.5149E-01
   5   6   6       50.74       50.23        1.89 o incl   0.7774E-01
   6   6   6       17.75       19.27        1.26 o incl   0.2682E+00
  -8   7   6       21.45       24.50        1.45 o incl   0.1995E+00
  -7   7   6       62.87       66.00        1.77 o incl   0.5796E-01
  -6   7   6      111.89      114.23        2.77 o incl   0.2243E-01
  -5   7   6       21.97       22.99        1.24 o incl   0.2314E+00
  -4   7   6      273.14      287.97        4.42 o incl   0.4574E-02
  -3   7   6       47.49       53.44        2.08 o incl   0.7163E-01
  -2   7   6      122.59      113.74        3.01 o incl   0.2091E-01
  -1   7   6        9.51        8.92        0.96 o incl   0.5672E+00
   0   7   6      130.97      136.51        2.81 o incl   0.1721E-01
   1   7   6       37.99       39.33        1.41 o incl   0.1220E+00
   2   7   6      214.43      208.25        4.42 o incl   0.7504E-02
   3   7   6       71.29       65.18        2.40 o incl   0.4829E-01
   4   7   6       16.80       20.71        1.49 o incl   0.2245E+00
   5   7   6       23.53       20.15        1.49 o incl   0.2093E+00
   6   7   6       26.58       24.45        1.85 o incl   0.1501E+00
  -7   8   6        5.73        5.92        0.61 o incl   0.1142E+01
  -6   8   6       80.82       77.67        2.58 o incl   0.3823E-01
  -5   8   6      134.08      135.81        3.15 o incl   0.1657E-01
  -4   8   6       29.54       31.04        1.54 o incl   0.1501E+00
  -3   8   6      284.25      289.19        4.92 o incl   0.4363E-02
  -2   8   6      498.20      462.29        8.38 o incl   0.1652E-02
  -1   8   6      124.81      119.28        3.02 o incl   0.1972E-01
   0   8   6       74.05       75.95        1.95 o incl   0.4561E-01
   1   8   6      237.33      236.29        3.87 o incl   0.6392E-02
   2   8   6      313.65      316.85        5.21 o incl   0.3677E-02
   3   8   6       21.87       21.06        1.62 o incl   0.1932E+00
   4   8   6        9.77        9.66        1.12 o incl   0.4604E+00
   5   8   6       11.20       10.80        0.88 o incl   0.5472E+00
  -6   9   6       11.97       14.48        1.11 o incl   0.3795E+00
  -5   9   6       21.17       20.32        1.80 o incl   0.1762E+00
  -4   9   6       46.85       47.39        1.90 o incl   0.8334E-01
  -3   9   6      140.22      137.56        3.27 o incl   0.1575E-01
  -2   9   6       20.12       18.49        1.67 o incl   0.2012E+00
  -1   9   6       89.81       91.69        3.15 o incl   0.2856E-01
   0   9   6       39.32       42.29        1.78 o incl   0.1006E+00
   1   9   6       90.45       96.82        2.58 o incl   0.2979E-01
   2   9   6      394.27      386.79        7.47 o incl   0.2372E-02
   3   9   6       67.62       62.51        2.82 o incl   0.4594E-01
   4   9   6        2.10        2.07        0.79 o incl   0.1274E+01
   5   9   6        9.85        8.94        1.14 o incl   0.4601E+00
  -5  10   6       51.82       59.29        1.97 o incl   0.6594E-01
  -4  10   6       10.49       10.79        0.97 o incl   0.5090E+00
  -3  10   6       42.76       40.64        1.82 o incl   0.9901E-01
  -2  10   6       12.67       11.41        1.20 o incl   0.3831E+00
  -1  10   6        5.82        7.72        1.09 o incl   0.5496E+00
   0  10   6       81.51       79.00        3.17 o incl   0.3328E-01
   1  10   6      300.49      291.53        5.85 o incl   0.4018E-02
   2  10   6       43.51       38.29        2.18 o incl   0.8908E-01
   3  10   6        6.36        7.60        0.76 o incl   0.8306E+00
   4  10   6       59.00       60.62        2.06 o incl   0.6014E-01
  -4  11   6       59.87       64.62        2.91 o incl   0.4575E-01
  -3  11   6       79.81       91.21        3.01 o incl   0.3082E-01
  -2  11   6       24.30       25.07        1.89 o incl   0.1485E+00
  -1  11   6       31.25       28.47        2.15 o incl   0.1150E+00
   0  11   6       87.72       91.51        2.56 o incl   0.3204E-01
   1  11   6       44.57       48.55        1.89 o incl   0.8380E-01
   2  11   6       56.25       50.03        2.90 o incl   0.5477E-01
   3  11   6      176.63      170.48        5.03 o incl   0.9618E-02
  -2  12   6      153.99      155.54        4.76 o incl   0.1144E-01
  -1  12   6       66.12       62.84        2.30 o incl   0.5248E-01
   0  12   6        6.53        6.34        0.82 o incl   0.8126E+00
   1  12   6       59.99       60.60        3.45 o incl   0.4100E-01
  -4 -11   7       30.62       32.95        2.23 o incl   0.1042E+00
  -3 -11   7       68.42       66.96        3.84 o incl   0.3365E-01
  -2 -11   7       57.15       65.06        2.64 o incl   0.4960E-01
  -1 -11   7       21.74       24.84        2.83 o incl   0.9073E-01
   0 -11   7       23.84       24.21        1.81 o incl   0.1575E+00
   1 -11   7       96.71      102.60        3.58 o incl   0.2343E-01
   2 -11   7        4.24        6.12        0.76 o incl   0.9588E+00
  -5 -10   7       41.06       36.85        3.04 o incl   0.6555E-01
  -4 -10   7      153.92      147.59        7.37 o incl   0.8699E-02
  -3 -10   7       97.30       95.05        4.24 o incl   0.2209E-01
  -2 -10   7       34.72       32.36        2.56 o incl   0.8777E-01
  -1 -10   7       46.58       42.65        3.99 o incl   0.4265E-01
   0 -10   7        2.77        2.74        1.36 o incl   0.4833E+00
   1 -10   7        0.56        0.62        0.99 o incl   0.9839E+00
   2 -10   7       66.82       67.99        2.68 o incl   0.4496E-01
   3 -10   7      103.49      102.88        3.73 o incl   0.2220E-01
  -6  -9   7       48.89       49.68        2.38 o incl   0.6806E-01
  -5  -9   7       42.83       44.78        2.09 o incl   0.8400E-01
  -4  -9   7       12.43        9.68        1.28 o incl   0.3772E+00
  -3  -9   7       89.60       94.51        3.09 o incl   0.2811E-01
  -2  -9   7       12.47       11.78        2.05 o incl   0.1846E+00
  -1  -9   7        6.77        7.39        1.51 o incl   0.3436E+00
   0  -9   7        4.25        3.88        1.85 o incl   0.2659E+00
   1  -9   7       46.44       45.33        3.70 o incl   0.4624E-01
   2  -9   7       16.40       16.45        2.08 o incl   0.1635E+00
   3  -9   7       98.42       98.26        3.37 o incl   0.2502E-01
   4  -9   7       14.01       13.36        1.51 o incl   0.2711E+00
  -7  -8   7       31.05       35.38        1.69 o incl   0.1269E+00
  -6  -8   7       36.20       35.93        2.46 o incl   0.8670E-01
  -5  -8   7       26.52       24.89        1.67 o incl   0.1643E+00
  -4  -8   7       52.39       51.64        3.48 o incl   0.4571E-01
  -3  -8   7      105.49      111.46        4.04 o incl   0.1963E-01
  -2  -8   7       96.30       98.58        4.44 o incl   0.2079E-01
  -1  -8   7      151.82      151.04        4.78 o incl   0.1179E-01
   0  -8   7      179.31      188.36        7.37 o incl   0.6924E-02
   1  -8   7       31.64       28.84        3.42 o incl   0.6320E-01
   2  -8   7      258.48      255.82        9.10 o incl   0.4027E-02
   3  -8   7      212.98      201.44        5.61 o incl   0.7132E-02
   4  -8   7       72.47       70.74        3.47 o incl   0.3507E-01
   5  -8   7      145.52      139.69        4.53 o incl   0.1324E-01
  -7  -7   7       95.83      105.34        2.98 o incl   0.2532E-01
  -6  -7   7       43.17       42.75        2.36 o incl   0.7821E-01
  -5  -7   7      348.69      354.63        7.68 o incl   0.2769E-02
  -4  -7   7       85.38       83.25        4.30 o incl   0.2484E-01
  -3  -7   7      521.32      508.69       11.90 o incl   0.1310E-02
  -2  -7   7      519.64      557.07       10.25 o incl   0.1241E-02
  -1  -7   7       13.55       12.44        1.50 o incl   0.2819E+00
   0  -7   7      161.11      164.73        5.69 o incl   0.9634E-02
   1  -7   7      432.11      440.94       10.49 o incl   0.1757E-02
   2  -7   7      237.76      254.75        8.86 o incl   0.4253E-02
   3  -7   7      168.70      165.02        5.21 o incl   0.9926E-02
   4  -7   7      299.38      307.50        6.94 o incl   0.3607E-02
   5  -7   7       88.31       89.23        2.68 o incl   0.3206E-01
  -8  -6   7       20.94       22.72        1.48 o incl   0.2048E+00
  -7  -6   7       98.54       97.61        3.38 o incl   0.2504E-01
  -6  -6   7       36.82       38.61        2.72 o incl   0.7502E-01
  -5  -6   7       85.45       87.49        3.79 o incl   0.2672E-01
  -4  -6   7      450.10      456.49        9.48 o incl   0.1720E-02
  -3  -6   7      463.09      509.95        8.57 o incl   0.1528E-02
  -2  -6   7      173.33      175.44        5.25 o incl   0.9248E-02
  -1  -6   7       32.34       38.27        2.18 o incl   0.9664E-01
   0  -6   7      137.53      146.77        5.43 o incl   0.1165E-01
   1  -6   7       88.11       88.96        3.96 o incl   0.2527E-01
   2  -6   7      643.81      647.12       12.16 o incl   0.8901E-03
   3  -6   7      572.43      569.11       11.19 o incl   0.1122E-02
   4  -6   7       70.73       71.49        3.70 o incl   0.3315E-01
   5  -6   7       16.09       15.40        1.25 o incl   0.3079E+00
   6  -6   7       51.54       49.55        2.11 o incl   0.7284E-01
  -8  -5   7       37.26       35.05        2.17 o incl   0.9838E-01
  -7  -5   7       24.67       22.60        1.86 o incl   0.1574E+00
  -6  -5   7       52.63       53.01        2.79 o incl   0.5609E-01
  -5  -5   7      210.38      213.30        6.17 o incl   0.6501E-02
  -4  -5   7       44.41       48.49        2.69 o incl   0.6424E-01
  -3  -5   7      199.11      224.56        5.45 o incl   0.6684E-02
  -2  -5   7      120.91      127.44        3.97 o incl   0.1671E-01
  -1  -5   7       57.33       47.45        3.06 o incl   0.5345E-01
   0  -5   7       53.49       51.96        3.23 o incl   0.4919E-01
   1  -5   7      412.30      417.62       10.29 o incl   0.1918E-02
   2  -5   7       18.23       18.06        2.14 o incl   0.1512E+00
   3  -5   7      451.19      459.08        7.87 o incl   0.1789E-02
   4  -5   7        7.31        7.66        1.05 o incl   0.5622E+00
   5  -5   7        9.29       10.20        1.15 o incl   0.4437E+00
   6  -5   7       13.09       12.73        1.15 o incl   0.3814E+00
  -8  -4   7       33.21       32.53        1.89 o incl   0.1201E+00
  -7  -4   7       12.46       14.63        1.68 o incl   0.2346E+00
  -6  -4   7       17.81       16.31        2.18 o incl   0.1513E+00
  -5  -4   7       59.38       68.33        3.68 o incl   0.3606E-01
  -4  -4   7      287.35      315.01        6.63 o incl   0.3635E-02
  -3  -4   7       63.23       68.96        3.73 o incl   0.3476E-01
  -2  -4   7      125.14      113.85        9.33 o incl   0.7923E-02
  -1  -4   7      234.21      257.21        8.99 o incl   0.4213E-02
   0  -4   7      360.33      342.01       11.68 o incl   0.2318E-02
   1  -4   7      116.75      118.85        6.68 o incl   0.1186E-01
   2  -4   7      237.52      236.62        6.29 o incl   0.5503E-02
   3  -4   7      211.51      212.21        6.09 o incl   0.6568E-02
   4  -4   7      108.11      109.01        3.41 o incl   0.2181E-01
   5  -4   7        2.22        3.47        0.85 o incl   0.1034E+01
   6  -4   7        3.70        3.14        1.02 o incl   0.7679E+00
   7  -4   7       14.08       14.78        1.06 o incl   0.3782E+00
  -9  -3   7      268.72      261.78        6.85 o incl   0.4515E-02
  -8  -3   7      145.18      133.94        4.45 o incl   0.1391E-01
  -7  -3   7        6.84        6.71        1.53 o incl   0.3425E+00
  -6  -3   7      124.90      117.08        5.29 o incl   0.1462E-01
  -5  -3   7      265.82      264.77        7.31 o incl   0.4363E-02
  -4  -3   7      115.32      124.75        3.66 o incl   0.1813E-01
  -3  -3   7      215.52      233.82       10.04 o incl   0.4292E-02
  -2  -3   7       44.60       51.29        4.31 o incl   0.3647E-01
  -1  -3   7       39.33       39.15        3.87 o incl   0.4708E-01
   0  -3   7      117.07      125.55        5.41 o incl   0.1396E-01
   1  -3   7      287.04      265.07       12.05 o incl   0.3032E-02
   2  -3   7      133.59      136.12        4.63 o incl   0.1389E-01
   3  -3   7      162.35      153.92        4.88 o incl   0.1114E-01
   4  -3   7        3.39        3.29        1.42 o incl   0.4396E+00
   5  -3   7       70.32       74.09        2.91 o incl   0.3912E-01
   6  -3   7       29.04       31.67        1.84 o incl   0.1296E+00
   7  -3   7       35.04       33.35        1.33 o incl   0.1472E+00
  -9  -2   7       74.19       74.02        2.56 o incl   0.4144E-01
  -8  -2   7       21.18       21.58        1.77 o incl   0.1755E+00
  -7  -2   7       29.26       26.24        3.22 o incl   0.7138E-01
  -6  -2   7       67.93       64.30        4.53 o incl   0.2869E-01
  -5  -2   7      100.93       94.37        3.88 o incl   0.2338E-01
  -4  -2   7      677.41      662.52       15.82 o incl   0.7751E-03
  -3  -2   7      839.10      853.82       18.83 o incl   0.4949E-03
  -2  -2   7      226.04      227.00        8.94 o incl   0.4747E-02
  -1  -2   7      808.11      788.66       20.56 o incl   0.5294E-03
   0  -2   7      180.90      165.34        7.23 o incl   0.7736E-02
   1  -2   7      133.08      114.20        9.48 o incl   0.7635E-02
   2  -2   7      305.84      322.69        8.28 o incl   0.3172E-02
   3  -2   7      869.11      944.24       11.26 o incl   0.4822E-03
   4  -2   7       65.47       71.78        2.61 o incl   0.4400E-01
   5  -2   7       43.93       38.83        2.13 o incl   0.8999E-01
   6  -2   7       27.17       29.91        1.82 o incl   0.1373E+00
   7  -2   7        2.86        2.96        0.59 o incl   0.1721E+01
  -9  -1   7       72.79       66.98        3.28 o incl   0.3797E-01
  -8  -1   7       24.51       21.11        1.91 o incl   0.1573E+00
  -7  -1   7       32.73       29.76        3.04 o incl   0.7353E-01
  -6  -1   7       48.97       45.89        3.61 o incl   0.4695E-01
  -5  -1   7      242.67      241.29        6.21 o incl   0.5374E-02
  -4  -1   7       72.65       84.11        4.82 o incl   0.2302E-01
  -3  -1   7      552.80      551.29       16.45 o incl   0.1012E-02
  -2  -1   7      417.01      438.01       11.39 o incl   0.1738E-02
  -1  -1   7      176.32      150.38        6.99 o incl   0.8574E-02
   0  -1   7      178.19      180.79        4.89 o incl   0.9159E-02
   1  -1   7      671.02      662.77       14.40 o incl   0.8048E-03
   2  -1   7      276.87      285.76        9.13 o incl   0.3545E-02
   3  -1   7      189.24      199.01        4.45 o incl   0.8375E-02
   4  -1   7      197.59      206.54        4.97 o incl   0.7579E-02
   5  -1   7       31.36       32.93        1.92 o incl   0.1192E+00
   6  -1   7      125.28      130.87        3.16 o incl   0.1777E-01
   7  -1   7        5.21        5.52        0.76 o incl   0.9682E+00
  -9   0   7       76.23       78.84        2.68 o incl   0.3787E-01
  -8   0   7       11.61       10.28        1.15 o incl   0.4229E+00
  -7   0   7       68.06       67.20        3.14 o incl   0.4018E-01
  -6   0   7       34.25       27.16        2.21 o incl   0.1115E+00
  -5   0   7        0.73        0.17        1.01 o incl   0.9516E+00
  -4   0   7      369.07      376.40       12.13 o incl   0.2062E-02
  -3   0   7      333.08      334.21       12.48 o incl   0.2333E-02
  -2   0   7      818.71      767.96       26.00 o incl   0.4755E-03
  -1   0   7       30.51       33.48        2.80 o incl   0.7964E-01
   0   0   7        5.52        5.83        1.29 o incl   0.4641E+00
   1   0   7        2.57        0.79        1.26 o incl   0.5904E+00
   2   0   7      113.23      114.24        5.46 o incl   0.1497E-01
   3   0   7      278.49      309.74        5.66 o incl   0.3943E-02
   4   0   7       16.78       14.42        1.66 o incl   0.2283E+00
   5   0   7       -0.00        0.22        1.11 o incl   0.8039E+00
   6   0   7        1.92        2.14        0.85 o incl   0.1122E+01
   7   0   7        2.77        3.50        0.55 o incl   0.1791E+01
  -9   1   7       58.16       60.94        1.90 o incl   0.6240E-01
  -8   1   7       24.30       22.24        1.68 o incl   0.1768E+00
  -7   1   7       30.42       29.34        1.97 o incl   0.1247E+00
  -6   1   7       54.54       56.22        2.26 o incl   0.6244E-01
  -5   1   7      205.10      210.04        4.18 o incl   0.7743E-02
  -4   1   7       83.24       82.07        5.76 o incl   0.1842E-01
  -3   1   7      545.47      517.17       17.20 o incl   0.1052E-02
  -2   1   7      421.71      434.78       12.28 o incl   0.1680E-02
  -1   1   7      156.36      143.20        5.62 o incl   0.1101E-01
   0   1   7      179.15      176.19        5.82 o incl   0.8564E-02
   1   1   7      650.78      619.06       12.81 o incl   0.9148E-03
   2   1   7      289.89      288.40        8.81 o incl   0.3515E-02
   3   1   7      177.82      184.67        4.73 o incl   0.9115E-02
   4   1   7      207.58      215.21        5.25 o incl   0.6947E-02
   5   1   7       39.83       40.61        2.01 o incl   0.9419E-01
   6   1   7      115.71      121.71        3.13 o incl   0.1987E-01
   7   1   7        2.72        3.31        0.59 o incl   0.1670E+01
  -9   2   7       78.29       76.35        2.32 o incl   0.4139E-01
  -8   2   7       25.90       26.79        1.51 o incl   0.1734E+00
  -7   2   7       31.64       30.98        2.03 o incl   0.1167E+00
  -6   2   7       58.48       56.30        2.50 o incl   0.5672E-01
  -5   2   7       80.60       83.64        2.71 o incl   0.3509E-01
  -4   2   7      612.07      601.98       17.11 o incl   0.8679E-03
  -3   2   7      867.59      865.73       20.61 o incl   0.4632E-03
  -2   2   7      223.75      215.17        6.41 o incl   0.6152E-02
  -1   2   7      797.45      750.67       15.30 o incl   0.6258E-03
   0   2   7      179.44      163.47        5.64 o incl   0.9305E-02
   1   2   7      141.42      113.39        7.07 o incl   0.1083E-01
   2   2   7      287.92      301.98       10.00 o incl   0.3143E-02
   3   2   7      855.76      936.92        9.53 o incl   0.5002E-03
   4   2   7       68.38       71.21        2.26 o incl   0.4699E-01
   5   2   7       37.08       31.78        1.77 o incl   0.1241E+00
   6   2   7       25.01       26.64        1.37 o incl   0.1898E+00
   7   2   7        3.05        3.23        0.95 o incl   0.8638E+00
  -9   3   7      259.54      269.25        4.77 o incl   0.5008E-02
  -8   3   7      145.43      131.39        3.50 o incl   0.1579E-01
  -7   3   7        7.40        6.78        0.91 o incl   0.6930E+00
  -6   3   7      102.67       96.15        3.06 o incl   0.2635E-01
  -5   3   7      248.00      253.99        4.94 o incl   0.5433E-02
  -4   3   7      122.62      125.55        3.17 o incl   0.1863E-01
  -3   3   7      200.72      221.64        6.82 o incl   0.6068E-02
  -2   3   7       55.76       61.27        3.59 o incl   0.3998E-01
  -1   3   7       42.41       40.37        2.95 o incl   0.6473E-01
   0   3   7      103.07      116.32        5.10 o incl   0.1614E-01
   1   3   7      287.69      265.82        9.72 o incl   0.3572E-02
   2   3   7      150.48      148.22        3.60 o incl   0.1365E-01
   3   3   7      139.82      141.14        3.63 o incl   0.1484E-01
   4   3   7        1.07        2.33        0.93 o incl   0.9949E+00
   5   3   7       73.45       75.25        2.27 o incl   0.4352E-01
   6   3   7       35.87       34.84        1.39 o incl   0.1383E+00
   7   3   7       40.70       37.96        1.61 o incl   0.1140E+00
  -9   4   7       11.87       13.57        1.16 o incl   0.3759E+00
  -8   4   7       28.07       29.59        1.36 o incl   0.1714E+00
  -7   4   7       11.87       11.18        1.01 o incl   0.4682E+00
  -6   4   7       16.73       16.37        1.24 o incl   0.3003E+00
  -5   4   7       56.20       64.73        2.54 o incl   0.5150E-01
  -4   4   7      311.26      337.56        5.12 o incl   0.3430E-02
  -3   4   7       82.20       81.70        2.38 o incl   0.3772E-01
  -2   4   7      121.34      122.07        5.22 o incl   0.1449E-01
  -1   4   7      279.25      281.06        8.69 o incl   0.3695E-02
   0   4   7      319.49      312.07       13.01 o incl   0.2427E-02
   1   4   7      112.02      116.41        4.91 o incl   0.1617E-01
   2   4   7      222.28      227.73        4.56 o incl   0.6632E-02
   3   4   7      237.39      243.25        4.22 o incl   0.6071E-02
   4   4   7      111.20      109.66        3.13 o incl   0.2234E-01
   5   4   7        1.84        3.07        0.90 o incl   0.9914E+00
   6   4   7        0.75        1.06        0.86 o incl   0.1221E+01
   7   4   7       13.36       14.13        1.21 o incl   0.3454E+00
  -8   5   7       41.69       40.10        1.92 o incl   0.9702E-01
  -7   5   7       22.93       22.77        1.07 o incl   0.2525E+00
  -6   5   7       46.81       43.61        1.84 o incl   0.9047E-01
  -5   5   7      199.99      197.27        4.01 o incl   0.8484E-02
  -4   5   7       44.28       47.77        1.54 o incl   0.9465E-01
  -3   5   7      215.40      221.84        3.44 o incl   0.7381E-02
  -2   5   7      103.74      102.39        2.28 o incl   0.2762E-01
  -1   5   7       49.68       43.26        2.21 o incl   0.7842E-01
   0   5   7       61.67       60.02        2.13 o incl   0.5855E-01
   1   5   7      404.56      434.03        5.39 o incl   0.2170E-02
   2   5   7       16.71       17.23        1.18 o incl   0.3051E+00
   3   5   7      463.37      470.87        7.29 o incl   0.1738E-02
   4   5   7       12.64       12.68        1.47 o incl   0.2911E+00
   5   5   7        8.45        9.36        1.11 o incl   0.4814E+00
   6   5   7       13.87       13.18        1.09 o incl   0.3896E+00
  -8   6   7       19.66       18.53        1.39 o incl   0.2432E+00
  -7   6   7       94.73       91.05        2.36 o incl   0.3199E-01
  -6   6   7       38.01       35.69        1.74 o incl   0.1158E+00
  -5   6   7       91.08       92.57        2.56 o incl   0.3111E-01
  -4   6   7      457.32      439.62        6.73 o incl   0.1928E-02
  -3   6   7      476.26      484.02        6.05 o incl   0.1699E-02
  -2   6   7      182.98      178.46        3.46 o incl   0.1030E-01
  -1   6   7       31.27       34.39        1.28 o incl   0.1526E+00
   0   6   7      125.87      130.76        3.00 o incl   0.1802E-01
   1   6   7       95.51       91.50        2.51 o incl   0.3110E-01
   2   6   7      623.86      633.85        7.91 o incl   0.1007E-02
   3   6   7      572.91      565.01        6.96 o incl   0.1238E-02
   4   6   7       73.51       73.28        2.48 o incl   0.4261E-01
   5   6   7       12.45       12.58        1.32 o incl   0.3325E+00
   6   6   7       40.87       39.72        1.79 o incl   0.1030E+00
  -7   7   7      100.28      103.88        2.35 o incl   0.2748E-01
  -6   7   7       51.06       48.34        1.81 o incl   0.8156E-01
  -5   7   7      364.41      358.67        7.10 o incl   0.2735E-02
  -4   7   7       82.99       81.33        2.37 o incl   0.3775E-01
  -3   7   7      523.53      507.43        7.04 o incl   0.1490E-02
  -2   7   7      521.24      533.85        7.05 o incl   0.1401E-02
  -1   7   7       15.82       14.81        1.11 o incl   0.3515E+00
   0   7   7      167.06      157.52        3.05 o incl   0.1273E-01
   1   7   7      443.23      434.43        6.23 o incl   0.2014E-02
   2   7   7      244.69      254.51        4.16 o incl   0.5664E-02
   3   7   7      155.02      150.63        3.23 o incl   0.1371E-01
   4   7   7      307.41      297.70        5.31 o incl   0.3972E-02
   5   7   7      100.37       92.94        3.47 o incl   0.2552E-01
   6   7   7        6.22        5.33        1.36 o incl   0.4280E+00
  -7   8   7       32.50       35.42        1.51 o incl   0.1352E+00
  -6   8   7       31.50       31.33        1.28 o incl   0.1639E+00
  -5   8   7       25.51       23.37        1.52 o incl   0.1867E+00
  -4   8   7       43.34       46.35        1.73 o incl   0.9200E-01
  -3   8   7      119.35      120.57        3.18 o incl   0.1962E-01
  -2   8   7      101.98       94.58        2.91 o incl   0.2745E-01
  -1   8   7      140.10      133.49        3.28 o incl   0.1623E-01
   0   8   7      203.00      193.83        3.79 o incl   0.8690E-02
   1   8   7       32.16       27.12        1.67 o incl   0.1484E+00
   2   8   7      271.53      266.71        5.36 o incl   0.4793E-02
   3   8   7      230.11      214.37        4.22 o incl   0.7087E-02
   4   8   7       78.13       72.16        2.41 o incl   0.4266E-01
   5   8   7      147.77      134.11        3.89 o incl   0.1468E-01
  -6   9   7       38.41       40.24        1.53 o incl   0.1146E+00
  -5   9   7       37.44       39.60        1.81 o incl   0.1057E+00
  -4   9   7       10.86       10.09        1.10 o incl   0.4579E+00
  -3   9   7       91.26       93.17        3.00 o incl   0.2868E-01
  -2   9   7       12.32       10.24        1.48 o incl   0.3079E+00
  -1   9   7        7.18        6.31        1.02 o incl   0.6182E+00
   0   9   7        1.39        2.17        0.89 o incl   0.1062E+01
   1   9   7       52.14       51.76        1.90 o incl   0.7477E-01
   2   9   7       19.01       19.76        1.48 o incl   0.2246E+00
   3   9   7      100.00       99.94        3.14 o incl   0.2544E-01
   4   9   7       15.84       15.35        0.96 o incl   0.3865E+00
  -5  10   7       38.23       38.49        1.85 o incl   0.1054E+00
  -4  10   7      138.63      135.04        5.32 o incl   0.1259E-01
  -3  10   7       91.62       90.29        2.47 o incl   0.3233E-01
  -2  10   7       29.28       29.53        1.67 o incl   0.1460E+00
  -1  10   7       47.83       43.18        2.08 o incl   0.8298E-01
   0  10   7        3.37        4.21        1.04 o incl   0.7172E+00
   1  10   7        1.33        0.80        0.84 o incl   0.1293E+01
   2  10   7       79.12       77.08        2.61 o incl   0.3858E-01
   3  10   7      111.77      108.04        2.45 o incl   0.2467E-01
  -4  11   7       36.00       31.92        1.65 o incl   0.1319E+00
  -3  11   7       80.58       77.20        2.29 o incl   0.4068E-01
  -2  11   7       65.07       65.54        2.15 o incl   0.5294E-01
  -1  11   7       24.72       25.32        1.45 o incl   0.1878E+00
   0  11   7       28.64       27.09        1.49 o incl   0.1680E+00
   1  11   7      118.04      113.59        4.26 o incl   0.1786E-01
   2  11   7        6.67        7.12        1.04 o incl   0.5913E+00
  -2 -11   8       39.50       39.06        2.83 o incl   0.7007E-01
  -1 -11   8      147.62      142.89        6.45 o incl   0.1015E-01
   0 -11   8       13.65       11.31        1.77 o incl   0.2297E+00
   1 -11   8       45.85       44.67        2.76 o incl   0.6497E-01
  -5 -10   8       31.85       31.99        2.51 o incl   0.9196E-01
  -4 -10   8       18.67       19.45        1.45 o incl   0.2320E+00
  -3 -10   8      199.99      185.55        8.38 o incl   0.6079E-02
  -2 -10   8       50.93       49.24        2.71 o incl   0.6067E-01
  -1 -10   8       26.28       26.32        3.24 o incl   0.7172E-01
   0 -10   8        7.38        7.16        1.39 o incl   0.3887E+00
   1 -10   8       42.22       41.17        1.92 o incl   0.9468E-01
   2 -10   8       32.34       32.16        1.91 o incl   0.1205E+00
  -6  -9   8       28.52       28.07        2.07 o incl   0.1236E+00
  -5  -9   8        7.97        8.62        1.00 o incl   0.5646E+00
  -4  -9   8       34.47       34.59        1.93 o incl   0.1126E+00
  -3  -9   8       81.20       81.01        3.72 o incl   0.2906E-01
  -2  -9   8       12.87       10.87        2.38 o incl   0.1475E+00
  -1  -9   8        3.99        6.09        2.55 o incl   0.1438E+00
   0  -9   8       42.46       45.92        2.31 o incl   0.7657E-01
   1  -9   8       17.06       16.66        1.97 o incl   0.1754E+00
   2  -9   8       42.28       42.47        2.76 o incl   0.6797E-01
   3  -9   8       95.42       95.46        3.79 o incl   0.2406E-01
  -6  -8   8      129.58      129.14        3.65 o incl   0.1668E-01
  -5  -8   8       34.59       33.15        2.08 o incl   0.1074E+00
  -4  -8   8       88.94       84.42        3.58 o incl   0.2819E-01
  -3  -8   8      135.31      128.94        4.07 o incl   0.1555E-01
  -2  -8   8      449.46      439.92       10.06 o incl   0.1753E-02
  -1  -8   8      124.47      131.00        6.02 o incl   0.1211E-01
   0  -8   8       56.54       60.25        3.17 o incl   0.4531E-01
   1  -8   8       83.54       75.04        3.47 o incl   0.3207E-01
   2  -8   8        4.22        6.81        1.64 o incl   0.3135E+00
   3  -8   8       27.16       24.65        1.86 o incl   0.1481E+00
   4  -8   8       62.86       70.25        2.83 o incl   0.4326E-01
  -7  -7   8      320.36      321.49       11.54 o incl   0.2588E-02
  -6  -7   8       55.49       53.56        3.15 o incl   0.4898E-01
  -5  -7   8      254.79      239.29        8.48 o incl   0.4489E-02
  -4  -7   8       13.63       11.70        1.79 o incl   0.2247E+00
  -3  -7   8       78.49       71.76        3.56 o incl   0.3306E-01
  -2  -7   8       20.61       22.10        1.72 o incl   0.1807E+00
  -1  -7   8      466.36      479.67       12.90 o incl   0.1419E-02
   0  -7   8       58.78       66.63        3.98 o incl   0.3385E-01
   1  -7   8      342.19      357.44        8.82 o incl   0.2629E-02
   2  -7   8      318.12      330.28        7.59 o incl   0.3141E-02
   3  -7   8      159.93      170.09        5.48 o incl   0.9614E-02
   4  -7   8       24.48       24.04        1.73 o incl   0.1657E+00
   5  -7   8      168.54      164.60        5.08 o incl   0.1010E-01
  -7  -6   8       37.65       36.46        2.43 o incl   0.8596E-01
  -6  -6   8       48.29       45.65        2.17 o incl   0.7760E-01
  -5  -6   8      147.22      147.96        4.79 o incl   0.1217E-01
  -4  -6   8      176.95      182.75        4.72 o incl   0.9237E-02
  -3  -6   8      236.93      229.56        5.96 o incl   0.5810E-02
  -2  -6   8      289.01      283.68        6.74 o incl   0.4042E-02
  -1  -6   8      153.92      176.08        6.96 o incl   0.8058E-02
   0  -6   8      285.13      301.13        8.03 o incl   0.3558E-02
   1  -6   8      468.81      470.25       10.71 o incl   0.1563E-02
   2  -6   8      114.54      112.39        3.84 o incl   0.1947E-01
   3  -6   8      250.59      257.75        7.55 o incl   0.4535E-02
   4  -6   8       76.25       76.45        2.73 o incl   0.3857E-01
   5  -6   8       57.51       54.18        2.47 o incl   0.5922E-01
  -8  -5   8        5.21        4.54        1.51 o incl   0.3757E+00
  -7  -5   8       59.70       61.85        2.62 o incl   0.5106E-01
  -6  -5   8       10.74       10.20        1.20 o incl   0.4126E+00
  -5  -5   8      140.95      153.33        4.38 o incl   0.1256E-01
  -4  -5   8      280.73      273.35        6.59 o incl   0.4292E-02
  -3  -5   8       57.57       61.63        2.62 o incl   0.5180E-01
  -2  -5   8      175.20      179.87        4.45 o incl   0.9650E-02
  -1  -5   8      191.87      212.48        6.86 o incl   0.6410E-02
   0  -5   8        6.65        8.78        1.64 o incl   0.2926E+00
   1  -5   8       11.89       12.19        1.80 o incl   0.2259E+00
   2  -5   8      196.20      195.62        5.97 o incl   0.7411E-02
   3  -5   8       68.08       63.42        3.20 o incl   0.4104E-01
   4  -5   8       16.11       15.51        1.39 o incl   0.2759E+00
   5  -5   8       80.68       79.96        3.19 o incl   0.3294E-01
   6  -5   8       35.86       30.44        1.45 o incl   0.1477E+00
  -8  -4   8       46.82       43.48        2.60 o incl   0.6946E-01
  -7  -4   8        3.62        3.94        1.10 o incl   0.6609E+00
  -6  -4   8       18.23       17.09        1.87 o incl   0.1840E+00
  -5  -4   8       79.76       85.30        3.60 o incl   0.2896E-01
  -4  -4   8        9.73        9.19        1.21 o incl   0.4288E+00
  -3  -4   8       70.99       77.02        3.07 o incl   0.3655E-01
  -2  -4   8       46.81       51.66        2.51 o incl   0.6431E-01
  -1  -4   8       18.04       17.29        1.76 o incl   0.1976E+00
   0  -4   8       36.32       37.48        2.79 o incl   0.7384E-01
   1  -4   8      131.06      136.10        4.74 o incl   0.1380E-01
   2  -4   8       87.03       85.41        3.62 o incl   0.2795E-01
   3  -4   8      126.13      121.20        5.35 o incl   0.1406E-01
   4  -4   8       83.92       86.28        3.25 o incl   0.3026E-01
   5  -4   8        8.34        6.44        1.06 o incl   0.5727E+00
   6  -4   8       10.37        7.86        0.83 o incl   0.6729E+00
  -8  -3   8       82.49       82.47        3.74 o incl   0.2845E-01
  -7  -3   8       20.00       18.75        2.45 o incl   0.1217E+00
  -6  -3   8      238.25      241.77        6.57 o incl   0.5277E-02
  -5  -3   8       64.87       63.35        3.25 o incl   0.4119E-01
  -4  -3   8       73.52       71.75        3.26 o incl   0.3638E-01
  -3  -3   8      179.14      174.92        4.78 o incl   0.9538E-02
  -2  -3   8       37.42       43.11        4.23 o incl   0.4057E-01
  -1  -3   8      160.62      173.01        8.60 o incl   0.6693E-02
   0  -3   8      323.44      344.06        9.48 o incl   0.2721E-02
   1  -3   8      164.96      159.86        5.19 o incl   0.1032E-01
   2  -3   8       13.14       14.87        1.44 o incl   0.2792E+00
   3  -3   8      602.34      612.42       13.22 o incl   0.9570E-03
   4  -3   8      179.95      183.10        7.04 o incl   0.7322E-02
   5  -3   8       73.30       72.25        2.55 o incl   0.4264E-01
   6  -3   8       24.32       26.91        1.02 o incl   0.2261E+00
  -9  -2   8      143.41      152.26        5.94 o incl   0.1045E-01
  -8  -2   8       78.13       78.48        3.82 o incl   0.2949E-01
  -7  -2   8        4.38        6.03        1.71 o incl   0.2954E+00
  -6  -2   8       14.44       19.25        1.94 o incl   0.1743E+00
  -5  -2   8      267.91      283.08        7.04 o incl   0.4137E-02
  -4  -2   8      136.16      134.57        4.54 o incl   0.1411E-01
  -3  -2   8      695.73      703.05       25.60 o incl   0.5561E-03
  -2  -2   8      525.97      534.52       14.67 o incl   0.1134E-02
  -1  -2   8      120.67      106.95        7.18 o incl   0.1146E-01
   0  -2   8      581.38      580.92       12.36 o incl   0.1057E-02
   1  -2   8      274.80      286.24        7.45 o incl   0.3939E-02
   2  -2   8        1.53        1.95        1.13 o incl   0.7106E+00
   3  -2   8      269.05      260.24        6.27 o incl   0.4707E-02
   4  -2   8      250.98      265.46        5.24 o incl   0.5063E-02
   5  -2   8       69.42       79.38        2.54 o incl   0.4025E-01
   6  -2   8       74.11       71.32        1.97 o incl   0.4820E-01
   7  -2   8       82.07       91.95        4.18 o incl   0.2417E-01
  -9  -1   8       55.30       60.68        2.49 o incl   0.5500E-01
  -8  -1   8       40.56       36.39        2.36 o incl   0.8690E-01
  -7  -1   8       72.81       69.50        4.63 o incl   0.2655E-01
  -6  -1   8       34.11       37.32        2.79 o incl   0.7491E-01
  -5  -1   8        4.98        6.90        1.45 o incl   0.3788E+00
  -4  -1   8       76.14       72.98        3.29 o incl   0.3531E-01
  -3  -1   8      170.45      172.02       11.40 o incl   0.4812E-02
  -2  -1   8       79.66       83.59        6.06 o incl   0.1732E-01
  -1  -1   8      983.95      955.16       25.60 o incl   0.3573E-03
   0  -1   8       49.26       47.04        3.63 o incl   0.4601E-01
   1  -1   8      596.57      590.93       15.82 o incl   0.9290E-03
   2  -1   8      440.70      462.49        8.29 o incl   0.1772E-02
   3  -1   8      198.46      208.99        4.99 o incl   0.7476E-02
   4  -1   8       96.36      102.68        3.47 o incl   0.2391E-01
   5  -1   8      214.96      214.70        4.55 o incl   0.7203E-02
   6  -1   8       76.98       81.60        1.91 o incl   0.4214E-01
   7  -1   8       37.51       43.84        1.53 o incl   0.1083E+00
  -9   0   8      130.34      133.49        4.22 o incl   0.1504E-01
  -8   0   8       57.17       51.16        2.66 o incl   0.5804E-01
  -7   0   8       14.03       17.83        1.90 o incl   0.1840E+00
  -6   0   8       41.19       39.71        3.07 o incl   0.6277E-01
  -5   0   8      394.16      398.08        7.38 o incl   0.2308E-02
  -4   0   8       41.66       45.58        2.21 o incl   0.8040E-01
  -3   0   8      838.71      837.96       23.08 o incl   0.4632E-03
  -2   0   8      514.71      514.31       13.37 o incl   0.1243E-02
  -1   0   8        1.27        0.02        1.86 o incl   0.2852E+00
   0   0   8       61.59       69.18        4.00 o incl   0.3248E-01
   1   0   8       15.19       18.54        2.57 o incl   0.1169E+00
   2   0   8        1.41        0.02        1.03 o incl   0.9096E+00
   3   0   8       21.12       24.46        1.92 o incl   0.1519E+00
   4   0   8       38.56       36.46        1.93 o incl   0.1058E+00
   5   0   8       34.98       39.41        1.67 o incl   0.1147E+00
   6   0   8      169.88      164.75        3.24 o incl   0.1188E-01
   7   0   8        2.74        5.75        0.88 o incl   0.8577E+00
  -9   1   8       54.19       60.39        2.44 o incl   0.5633E-01
  -8   1   8       36.77       34.74        2.19 o incl   0.9853E-01
  -7   1   8       81.61       75.81        3.65 o incl   0.3084E-01
  -6   1   8       33.20       39.25        1.64 o incl   0.1180E+00
  -5   1   8        5.02        5.95        0.94 o incl   0.7364E+00
  -4   1   8       56.16       54.17        2.89 o incl   0.5270E-01
  -3   1   8      163.54      159.75        7.95 o incl   0.7542E-02
  -2   1   8       87.03       88.40        4.64 o incl   0.2216E-01
  -1   1   8      955.15      966.61       18.20 o incl   0.4055E-03
   0   1   8       46.39       40.41        3.64 o incl   0.4916E-01
   1   1   8      555.33      577.43       14.31 o incl   0.1031E-02
   2   1   8      431.52      455.10        6.71 o incl   0.1909E-02
   3   1   8      204.47      221.09        4.42 o incl   0.7214E-02
   4   1   8      102.79      101.94        2.91 o incl   0.2557E-01
   5   1   8      221.24      224.08        4.26 o incl   0.6895E-02
   6   1   8       69.50       73.98        1.96 o incl   0.4813E-01
   7   1   8       38.16       42.70        1.92 o incl   0.9600E-01
  -9   2   8      147.17      147.40        4.45 o incl   0.1268E-01
  -8   2   8       68.80       69.08        2.87 o incl   0.4203E-01
  -7   2   8        9.70        7.72        1.28 o incl   0.4187E+00
  -6   2   8       14.80       16.91        1.33 o incl   0.2828E+00
  -5   2   8      276.08      301.80        5.63 o incl   0.4094E-02
  -4   2   8      140.84      139.75        3.60 o incl   0.1499E-01
  -3   2   8      749.34      750.57       16.61 o incl   0.6320E-03
  -2   2   8      562.57      562.78       16.49 o incl   0.9837E-03
  -1   2   8      123.02      108.84        5.60 o incl   0.1465E-01
   0   2   8      597.56      590.82       18.60 o incl   0.8536E-03
   1   2   8      269.73      257.13        6.42 o incl   0.4707E-02
   2   2   8        1.72        2.28        0.73 o incl   0.1425E+01
   3   2   8      230.87      233.24        4.34 o incl   0.6414E-02
   4   2   8      259.47      259.49        4.94 o incl   0.5182E-02
   5   2   8       71.74       80.20        2.49 o incl   0.3978E-01
   6   2   8       78.57       75.98        2.03 o incl   0.4370E-01
  -9   3   8       16.69       22.70        1.90 o incl   0.1648E+00
  -8   3   8       85.31       87.13        2.82 o incl   0.3239E-01
  -7   3   8       14.30       13.28        1.18 o incl   0.3581E+00
  -6   3   8      226.68      238.07        4.49 o incl   0.6280E-02
  -5   3   8       70.53       66.32        2.61 o incl   0.4568E-01
  -4   3   8       62.32       57.68        2.19 o incl   0.5931E-01
  -3   3   8      178.97      176.20        3.70 o incl   0.1038E-01
  -2   3   8       49.25       49.97        4.21 o incl   0.3727E-01
  -1   3   8      196.95      186.32        7.20 o incl   0.6873E-02
   0   3   8      306.54      327.06        9.64 o incl   0.2901E-02
   1   3   8      169.20      171.25        3.43 o incl   0.1124E-01
   2   3   8       25.65       25.88        1.36 o incl   0.1917E+00
   3   3   8      601.09      619.69        8.95 o incl   0.1039E-02
   4   3   8      184.67      184.00        3.70 o incl   0.9748E-02
   5   3   8       82.65       79.79        2.07 o incl   0.4070E-01
   6   3   8       19.18       21.67        1.17 o incl   0.2604E+00
  -8   4   8       48.29       47.61        2.34 o incl   0.7134E-01
  -7   4   8        2.88        2.90        0.74 o incl   0.1295E+01
  -6   4   8       13.91       13.54        1.20 o incl   0.3515E+00
  -5   4   8       68.49       73.01        2.58 o incl   0.4309E-01
  -4   4   8       11.53       11.17        1.04 o incl   0.4591E+00
  -3   4   8       84.75       90.24        2.07 o incl   0.3560E-01
  -2   4   8       39.70       44.92        1.55 o incl   0.1029E+00
  -1   4   8       16.00       17.37        1.08 o incl   0.3304E+00
   0   4   8       29.38       28.68        1.39 o incl   0.1692E+00
   1   4   8      121.76      128.22        3.15 o incl   0.1837E-01
   2   4   8       81.27       84.20        2.42 o incl   0.3664E-01
   3   4   8      118.73      118.13        2.94 o incl   0.2068E-01
   4   4   8       87.48       85.80        3.15 o incl   0.3050E-01
   5   4   8        8.09        7.27        1.01 o incl   0.5912E+00
   6   4   8       10.78        7.88        0.99 o incl   0.5579E+00
  -8   5   8        3.14        3.23        0.93 o incl   0.8962E+00
  -7   5   8       56.98       55.46        1.97 o incl   0.6707E-01
  -6   5   8       10.34       10.70        1.26 o incl   0.3852E+00
  -5   5   8      139.94      139.84        3.77 o incl   0.1472E-01
  -4   5   8      280.39      268.37        5.05 o incl   0.4750E-02
  -3   5   8       57.80       58.84        1.79 o incl   0.6657E-01
  -2   5   8      184.27      188.02        2.93 o incl   0.1001E-01
  -1   5   8      192.02      205.73        3.55 o incl   0.8531E-02
   0   5   8        8.46       10.57        0.79 o incl   0.6398E+00
   1   5   8       10.92       11.87        0.88 o incl   0.5233E+00
   2   5   8      175.22      174.09        3.38 o incl   0.1092E-01
   3   5   8       56.32       53.08        2.10 o incl   0.6733E-01
   4   5   8       15.64       14.24        1.62 o incl   0.2396E+00
   5   5   8       72.63       65.86        2.33 o incl   0.4820E-01
   6   5   8       27.10       24.00        1.43 o incl   0.1898E+00
  -8   6   8      213.08      206.56        5.68 o incl   0.6924E-02
  -7   6   8       33.63       32.75        1.46 o incl   0.1434E+00
  -6   6   8       38.49       35.20        1.67 o incl   0.1198E+00
  -5   6   8      136.83      134.08        3.59 o incl   0.1583E-01
  -4   6   8      193.58      185.15        3.93 o incl   0.9279E-02
  -3   6   8      225.40      216.71        3.75 o incl   0.7287E-02
  -2   6   8      263.93      258.66        4.33 o incl   0.5306E-02
  -1   6   8      174.15      175.72        3.23 o incl   0.1092E-01
   0   6   8      302.17      300.17        5.13 o incl   0.4000E-02
   1   6   8      482.95      459.40        6.27 o incl   0.1789E-02
   2   6   8      120.70      112.52        2.61 o incl   0.2238E-01
   3   6   8      266.02      267.28        4.48 o incl   0.5058E-02
   4   6   8       79.31       71.31        2.67 o incl   0.4059E-01
   5   6   8       52.32       51.86        1.84 o incl   0.7592E-01
  -7   7   8      316.25      327.74        5.16 o incl   0.3522E-02
  -6   7   8       52.21       50.68        1.72 o incl   0.7983E-01
  -5   7   8      257.34      255.41        5.01 o incl   0.5269E-02
  -4   7   8       19.84       17.44        1.39 o incl   0.2498E+00
  -3   7   8       85.52       75.04        2.34 o incl   0.4020E-01
  -2   7   8       29.40       28.43        1.57 o incl   0.1572E+00
  -1   7   8      506.72      485.33        6.57 o incl   0.1613E-02
   0   7   8       53.30       57.43        1.71 o incl   0.7180E-01
   1   7   8      353.30      349.03        5.05 o incl   0.3078E-02
   2   7   8      321.80      320.14        5.13 o incl   0.3589E-02
   3   7   8      175.30      175.12        3.51 o incl   0.1072E-01
   4   7   8       20.79       21.83        1.35 o incl   0.2266E+00
   5   7   8      166.77      155.02        4.19 o incl   0.1174E-01
  -6   8   8      127.30      122.08        2.59 o incl   0.2006E-01
  -5   8   8       36.79       35.45        1.49 o incl   0.1297E+00
  -4   8   8       95.02       89.47        2.86 o incl   0.3000E-01
  -3   8   8      155.01      148.09        3.83 o incl   0.1317E-01
  -2   8   8      470.87      444.22        7.89 o incl   0.1811E-02
  -1   8   8      133.20      130.24        2.72 o incl   0.1807E-01
   0   8   8       70.03       63.22        2.19 o incl   0.5239E-01
   1   8   8       94.82       87.68        2.91 o incl   0.3026E-01
   2   8   8        6.89        6.76        0.99 o incl   0.6313E+00
   3   8   8       18.51       19.29        1.25 o incl   0.2673E+00
   4   8   8       59.68       62.14        2.48 o incl   0.5288E-01
  -6   9   8       25.39       29.38        1.73 o incl   0.1476E+00
  -5   9   8        7.78        8.48        1.09 o incl   0.5160E+00
  -4   9   8       30.48       31.09        1.82 o incl   0.1303E+00
  -3   9   8       79.32       74.89        2.50 o incl   0.4032E-01
  -2   9   8       16.19       14.22        1.21 o incl   0.3305E+00
  -1   9   8        9.24        9.82        1.01 o incl   0.5202E+00
   0   9   8       47.37       46.97        1.88 o incl   0.8402E-01
   1   9   8       20.41       20.15        1.47 o incl   0.2209E+00
   2   9   8       46.86       49.30        1.88 o incl   0.8111E-01
   3   9   8       98.36       98.14        2.43 o incl   0.2898E-01
  -5  10   8       35.34       34.41        1.51 o incl   0.1338E+00
  -4  10   8       19.10       20.30        1.40 o incl   0.2328E+00
  -3  10   8      203.04      188.11        4.46 o incl   0.8568E-02
  -2  10   8       57.82       53.67        1.67 o incl   0.7385E-01
  -1  10   8       25.98       26.06        1.46 o incl   0.1810E+00
   0  10   8        6.52        5.98        1.03 o incl   0.6309E+00
   1  10   8       45.70       43.12        2.18 o incl   0.8146E-01
   2  10   8       30.65       32.40        1.57 o incl   0.1424E+00
  -2  11   8       43.84       38.94        2.19 o incl   0.8770E-01
  -1  11   8      148.37      144.80        4.82 o incl   0.1231E-01
   0  11   8       13.79        9.85        1.50 o incl   0.3001E+00
   1  11   8       51.82       48.71        2.24 o incl   0.7063E-01
  -3 -10   9        1.67        1.95        0.63 o incl   0.1841E+01
  -2 -10   9       19.38       21.45        1.45 o incl   0.2197E+00
  -1 -10   9       88.79       89.24        5.01 o incl   0.2030E-01
   0 -10   9       26.19       27.73        1.78 o incl   0.1474E+00
   1 -10   9       31.62       35.43        2.61 o incl   0.8434E-01
  -5  -9   9       37.22       33.61        2.78 o incl   0.7700E-01
  -4  -9   9       56.44       59.15        2.61 o incl   0.5387E-01
  -3  -9   9       11.79       12.13        1.10 o incl   0.4156E+00
  -2  -9   9       46.04       47.38        2.70 o incl   0.6414E-01
  -1  -9   9        7.92        9.17        1.38 o incl   0.3673E+00
   0  -9   9       46.56       49.11        2.64 o incl   0.6398E-01
   1  -9   9       65.94       69.32        2.51 o incl   0.4639E-01
   2  -9   9       16.67       21.15        1.19 o incl   0.2719E+00
  -6  -8   9       17.53       17.83        1.78 o incl   0.1934E+00
  -5  -8   9      125.75      123.45        4.54 o incl   0.1564E-01
  -4  -8   9      115.04      113.22        4.66 o incl   0.1701E-01
  -3  -8   9      108.15      108.08        4.65 o incl   0.1801E-01
  -2  -8   9       28.91       28.74        1.90 o incl   0.1323E+00
  -1  -8   9       21.21       23.13        3.21 o incl   0.7634E-01
   0  -8   9       86.44       84.04        4.87 o incl   0.2176E-01
   1  -8   9       20.67       23.39        1.44 o incl   0.2069E+00
   2  -8   9       26.21       23.85        2.30 o incl   0.1186E+00
   3  -8   9       19.33       24.43        2.41 o incl   0.1160E+00
  -7  -7   9       23.62       22.08        1.96 o incl   0.1512E+00
  -6  -7   9       91.79       88.14        3.09 o incl   0.2953E-01
  -5  -7   9       65.86       62.53        2.96 o incl   0.4465E-01
  -4  -7   9      109.77      108.54        4.13 o incl   0.1945E-01
  -3  -7   9      211.38      201.49        6.20 o incl   0.6807E-02
  -2  -7   9       45.11       42.17        2.55 o incl   0.7257E-01
  -1  -7   9       87.13       96.35        3.58 o incl   0.2568E-01
   0  -7   9       -0.01        1.36        1.30 o incl   0.5703E+00
   1  -7   9       25.40       24.41        2.24 o incl   0.1226E+00
   2  -7   9      102.18       98.75        3.15 o incl   0.2537E-01
   3  -7   9       49.31       52.05        2.86 o incl   0.5659E-01
   4  -7   9        7.35       10.01        0.96 o incl   0.5658E+00
  -7  -6   9      103.04      110.03        5.14 o incl   0.1664E-01
  -6  -6   9        7.21        7.33        1.12 o incl   0.5283E+00
  -5  -6   9       86.48       83.63        3.53 o incl   0.2898E-01
  -4  -6   9       37.87       40.23        2.52 o incl   0.7909E-01
  -3  -6   9      161.45      158.49        4.66 o incl   0.1113E-01
  -2  -6   9       95.50      103.66        4.84 o incl   0.1869E-01
  -1  -6   9      553.28      549.48       11.99 o incl   0.1166E-02
   0  -6   9       89.20       91.79        5.11 o incl   0.1956E-01
   1  -6   9      243.65      261.37        7.39 o incl   0.4576E-02
   2  -6   9      102.03      102.66        3.46 o incl   0.2341E-01
   3  -6   9       12.75       12.23        1.46 o incl   0.2971E+00
   4  -6   9       28.67       30.09        1.31 o incl   0.1717E+00
   5  -6   9       17.45       20.61        1.44 o incl   0.2300E+00
  -8  -5   9       60.89       63.92        3.28 o incl   0.4146E-01
  -7  -5   9       19.93       20.87        1.65 o incl   0.1948E+00
  -6  -5   9      144.64      138.64        3.98 o incl   0.1429E-01
  -5  -5   9       42.24       45.46        2.27 o incl   0.7832E-01
  -4  -5   9      278.21      265.62        7.63 o incl   0.4167E-02
  -3  -5   9      328.36      324.99        8.52 o incl   0.3004E-02
  -2  -5   9      198.60      201.57        5.41 o incl   0.7496E-02
  -1  -5   9       41.99       41.88        2.55 o incl   0.7438E-01
   0  -5   9      242.52      248.89        7.02 o incl   0.4927E-02
   1  -5   9      197.56      199.65        6.64 o incl   0.6820E-02
   2  -5   9       84.65       90.26        3.57 o incl   0.2730E-01
   3  -5   9       95.89       96.73        3.69 o incl   0.2421E-01
   4  -5   9       58.39       59.54        2.06 o incl   0.6119E-01
   5  -5   9       44.79       43.53        1.79 o incl   0.9358E-01
  -8  -4   9       18.36       19.93        1.91 o incl   0.1695E+00
  -7  -4   9       50.75       46.14        2.42 o incl   0.6931E-01
  -6  -4   9        5.45        4.03        1.30 o incl   0.4827E+00
  -5  -4   9      105.71      109.32        4.20 o incl   0.1941E-01
  -4  -4   9       82.46       77.93        3.78 o incl   0.2933E-01
  -3  -4   9       43.38       43.20        2.62 o incl   0.7080E-01
  -2  -4   9       63.72       64.69        3.29 o incl   0.4051E-01
  -1  -4   9      255.68      283.53        7.33 o incl   0.4147E-02
   0  -4   9      133.03      138.26        4.95 o incl   0.1316E-01
   1  -4   9       36.37       34.91        2.50 o incl   0.8602E-01
   2  -4   9       42.00       45.07        2.70 o incl   0.6752E-01
   3  -4   9       13.45       13.19        1.92 o incl   0.1987E+00
   4  -4   9        6.94        8.50        0.98 o incl   0.5942E+00
   5  -4   9      135.24      133.25        3.58 o incl   0.1603E-01
  -8  -3   9       76.62       88.94        3.20 o incl   0.3096E-01
  -7  -3   9        3.03        2.87        1.38 o incl   0.4677E+00
  -6  -3   9      112.13      114.73        4.93 o incl   0.1627E-01
  -5  -3   9      113.90      122.15        4.07 o incl   0.1758E-01
  -4  -3   9      655.01      689.98       11.90 o incl   0.8232E-03
  -3  -3   9      151.02      149.48        4.92 o incl   0.1176E-01
  -2  -3   9      101.13      113.32        3.73 o incl   0.2066E-01
  -1  -3   9      172.94      177.15        4.72 o incl   0.9631E-02
   0  -3   9       42.00       42.55        2.71 o incl   0.6946E-01
   1  -3   9      364.47      376.90        7.53 o incl   0.2541E-02
   2  -3   9      260.60      262.06        6.70 o incl   0.4629E-02
   3  -3   9      234.41      247.47        6.21 o incl   0.5317E-02
   4  -3   9      233.57      235.19        5.63 o incl   0.5843E-02
   5  -3   9       10.00       12.56        1.07 o incl   0.4376E+00
   6  -3   9       22.05       26.42        1.07 o incl   0.2304E+00
  -8  -2   9       39.04       40.51        2.43 o incl   0.8083E-01
  -7  -2   9      132.33      122.04        5.59 o incl   0.1326E-01
  -6  -2   9      111.17      109.98        6.52 o incl   0.1288E-01
  -5  -2   9      163.62      165.39        6.43 o incl   0.8786E-02
  -4  -2   9       80.95       86.59        3.57 o incl   0.2871E-01
  -3  -2   9      430.51      432.64        9.60 o incl   0.1858E-02
  -2  -2   9      659.43      677.55       11.36 o incl   0.8469E-03
  -1  -2   9      205.77      203.43        5.84 o incl   0.7046E-02
   0  -2   9       38.33       41.50        1.97 o incl   0.9549E-01
   1  -2   9       23.00       19.01        2.13 o incl   0.1444E+00
   2  -2   9      156.56      164.30        5.86 o incl   0.9579E-02
   3  -2   9      160.06      162.47        5.19 o incl   0.1032E-01
   4  -2   9       36.01       34.47        2.30 o incl   0.9479E-01
   5  -2   9       74.20       75.26        2.51 o incl   0.4133E-01
   6  -2   9        8.67        9.52        0.75 o incl   0.7021E+00
  -8  -1   9        3.65        4.36        1.17 o incl   0.5885E+00
  -7  -1   9       25.66       27.99        2.60 o incl   0.9637E-01
  -6  -1   9       16.21       17.49        2.01 o incl   0.1687E+00
  -5  -1   9       38.18       37.40        3.03 o incl   0.6652E-01
  -4  -1   9      415.59      447.46       11.83 o incl   0.1676E-02
  -3  -1   9      955.84      993.00       16.32 o incl   0.4039E-03
  -2  -1   9       76.10       79.71        2.88 o incl   0.3613E-01
  -1  -1   9      104.53      100.71        3.23 o incl   0.2442E-01
   0  -1   9      122.71      114.63        4.05 o incl   0.1799E-01
   1  -1   9       11.70       11.40        1.64 o incl   0.2620E+00
   2  -1   9      142.67      139.02        3.74 o incl   0.1473E-01
   3  -1   9      100.94      101.68        3.42 o incl   0.2388E-01
   4  -1   9        5.32        4.43        0.91 o incl   0.8195E+00
   5  -1   9       27.61       30.07        1.34 o incl   0.1715E+00
   6  -1   9       79.39       81.94        2.62 o incl   0.3650E-01
  -9   0   9        4.85        4.43        0.84 o incl   0.9230E+00
  -8   0   9      160.10      148.79        5.45 o incl   0.1080E-01
  -7   0   9       19.43       15.71        2.15 o incl   0.1535E+00
  -6   0   9        4.22        4.88        1.85 o incl   0.2621E+00
  -5   0   9      296.33      296.45       10.93 o incl   0.2976E-02
  -4   0   9      718.11      754.16       12.97 o incl   0.6912E-03
  -3   0   9       38.41       38.63        1.99 o incl   0.9951E-01
  -2   0   9      337.78      349.98        7.12 o incl   0.2917E-02
  -1   0   9      191.55      199.24        4.91 o incl   0.8034E-02
   0   0   9      258.79      263.35        5.41 o incl   0.4986E-02
   1   0   9       15.85       16.36        1.49 o incl   0.2511E+00
   2   0   9       11.04       11.72        1.26 o incl   0.3691E+00
   3   0   9        1.77        1.76        1.17 o incl   0.6680E+00
   4   0   9       32.38       27.57        1.46 o incl   0.1624E+00
   5   0   9      125.49      119.49        2.60 o incl   0.2066E-01
   6   0   9        4.95        4.03        0.58 o incl   0.1431E+01
  -8   1   9        6.28        5.74        1.21 o incl   0.5085E+00
  -7   1   9       26.05       30.10        2.10 o incl   0.1198E+00
  -6   1   9        9.25       12.44        2.33 o incl   0.1533E+00
  -5   1   9       33.67       32.97        2.51 o incl   0.8960E-01
  -4   1   9      408.84      420.83        7.66 o incl   0.2102E-02
  -3   1   9      968.64      991.65       13.06 o incl   0.4176E-03
  -2   1   9       83.06       83.56        2.79 o incl   0.3416E-01
  -1   1   9      116.48      109.71        3.80 o incl   0.1983E-01
   0   1   9      129.50      127.11        3.44 o incl   0.1738E-01
   1   1   9       11.65       11.38        1.24 o incl   0.3749E+00
   2   1   9      130.66      135.77        3.51 o incl   0.1614E-01
   3   1   9      108.62      105.26        3.83 o incl   0.2106E-01
   4   1   9        6.93        4.59        1.00 o incl   0.6899E+00
   5   1   9       31.16       30.92        1.44 o incl   0.1547E+00
   6   1   9       80.59       79.14        1.92 o incl   0.4239E-01
  -8   2   9       40.59       38.74        2.39 o incl   0.8323E-01
  -7   2   9      117.48      117.68        4.27 o incl   0.1738E-01
  -6   2   9      104.15      111.40        3.58 o incl   0.2120E-01
  -5   2   9      164.59      173.59        4.95 o incl   0.9833E-02
  -4   2   9       85.00       88.93        3.05 o incl   0.3062E-01
  -3   2   9      420.18      431.83        6.32 o incl   0.2092E-02
  -2   2   9      687.70      706.09        9.44 o incl   0.8132E-03
  -1   2   9      190.31      194.49        4.05 o incl   0.8806E-02
   0   2   9       40.53       39.52        1.94 o incl   0.9806E-01
   1   2   9       25.69       23.38        1.71 o incl   0.1674E+00
   2   2   9      162.38      168.43        3.88 o incl   0.1125E-01
   3   2   9      161.01      166.05        4.21 o incl   0.1113E-01
   4   2   9       39.20       37.47        1.71 o incl   0.1123E+00
   5   2   9       81.58       79.50        2.42 o incl   0.3848E-01
   6   2   9        7.19        7.07        0.91 o incl   0.6903E+00
  -8   3   9       79.66       83.82        2.80 o incl   0.3465E-01
  -7   3   9        5.55        4.29        1.13 o incl   0.6023E+00
  -6   3   9       94.39       95.57        3.11 o incl   0.2721E-01
  -5   3   9      112.99      119.10        3.56 o incl   0.1938E-01
  -4   3   9      684.71      701.76        8.89 o incl   0.8281E-03
  -3   3   9      174.84      181.99        3.50 o incl   0.1031E-01
  -2   3   9       99.16      102.59        2.73 o incl   0.2650E-01
  -1   3   9      173.56      178.82        3.90 o incl   0.1022E-01
   0   3   9       32.88       35.07        1.90 o incl   0.1145E+00
   1   3   9      365.15      372.97        5.96 o incl   0.2716E-02
   2   3   9      271.07      269.73        5.72 o incl   0.4660E-02
   3   3   9      260.67      262.97        5.81 o incl   0.4852E-02
   4   3   9      227.49      221.62        4.02 o incl   0.6969E-02
   5   3   9       13.12       13.14        1.15 o incl   0.3779E+00
   6   3   9       31.48       31.71        1.29 o incl   0.1619E+00
  -8   4   9       27.94       24.62        1.65 o incl   0.1652E+00
  -7   4   9       51.56       47.06        2.32 o incl   0.7051E-01
  -6   4   9        4.42        3.67        1.18 o incl   0.5831E+00
  -5   4   9      109.96      111.72        3.30 o incl   0.2151E-01
  -4   4   9       85.81       85.47        2.35 o incl   0.3569E-01
  -3   4   9       45.43       42.89        1.54 o incl   0.1021E+00
  -2   4   9       84.89       81.69        2.52 o incl   0.3624E-01
  -1   4   9      269.54      286.95        4.82 o incl   0.4550E-02
   0   4   9      130.51      135.83        3.25 o incl   0.1656E-01
   1   4   9       26.40       26.55        1.58 o incl   0.1674E+00
   2   4   9       42.82       45.90        1.82 o incl   0.9023E-01
   3   4   9       10.91       10.30        1.16 o incl   0.4244E+00
   4   4   9        9.87       10.59        1.19 o incl   0.4143E+00
   5   4   9      132.76      127.11        2.78 o incl   0.1851E-01
   6   4   9      144.59      129.72        5.82 o incl   0.1191E-01
  -8   5   9       70.51       65.95        2.81 o incl   0.4365E-01
  -7   5   9       16.42       16.52        1.19 o incl   0.3109E+00
  -6   5   9      149.35      139.00        3.94 o incl   0.1410E-01
  -5   5   9       50.34       50.34        2.20 o incl   0.7067E-01
  -4   5   9      274.49      267.88        4.55 o incl   0.4931E-02
  -3   5   9      331.25      337.77        4.28 o incl   0.3409E-02
  -2   5   9      227.46      218.26        3.85 o incl   0.7144E-02
  -1   5   9       47.81       46.07        1.71 o incl   0.8958E-01
   0   5   9      266.56      268.11        4.47 o incl   0.5024E-02
   1   5   9      205.98      203.69        3.50 o incl   0.8319E-02
   2   5   9       88.44       86.08        2.17 o incl   0.3588E-01
   3   5   9       92.22       86.54        2.38 o incl   0.3396E-01
   4   5   9       64.06       63.81        2.10 o incl   0.5506E-01
   5   5   9       44.61       42.79        1.51 o incl   0.1039E+00
  -7   6   9      115.17      111.37        2.42 o incl   0.2362E-01
  -6   6   9        5.82        6.37        1.01 o incl   0.6459E+00
  -5   6   9       75.26       76.96        2.56 o incl   0.3991E-01
  -4   6   9       49.78       51.47        1.81 o incl   0.7874E-01
  -3   6   9      160.84      158.02        3.17 o incl   0.1286E-01
  -2   6   9      117.26      121.11        2.46 o incl   0.2138E-01
  -1   6   9      604.68      579.00        6.71 o incl   0.1170E-02
   0   6   9       92.80       87.04        2.49 o incl   0.3308E-01
   1   6   9      271.18      262.93        4.46 o incl   0.5091E-02
   2   6   9       90.99       90.69        2.41 o incl   0.3253E-01
   3   6   9       15.03       13.77        1.12 o incl   0.3660E+00
   4   6   9       36.64       33.21        1.62 o incl   0.1287E+00
   5   6   9       25.29       26.80        1.32 o incl   0.1926E+00
  -7   7   9       19.75       17.13        1.51 o incl   0.2325E+00
  -6   7   9       86.83       82.03        2.47 o incl   0.3601E-01
  -5   7   9       60.23       58.02        2.31 o incl   0.5781E-01
  -4   7   9      119.14      116.05        3.02 o incl   0.2078E-01
  -3   7   9      227.18      213.60        4.13 o incl   0.7187E-02
  -2   7   9       52.78       47.33        1.63 o incl   0.8625E-01
  -1   7   9       94.51       88.99        2.64 o incl   0.3134E-01
   0   7   9        1.34        0.07        0.79 o incl   0.1507E+01
   1   7   9       30.11       30.86        1.43 o incl   0.1577E+00
   2   7   9      107.91      101.47        2.35 o incl   0.2706E-01
   3   7   9       63.08       64.35        1.78 o incl   0.5923E-01
   4   7   9        8.24        7.39        0.94 o incl   0.6403E+00
  -6   8   9       17.03       17.59        1.16 o incl   0.3037E+00
  -5   8   9      126.04      124.71        3.33 o incl   0.1816E-01
  -4   8   9      111.75       99.55        3.56 o incl   0.2269E-01
  -3   8   9      109.88      107.84        2.97 o incl   0.2328E-01
  -2   8   9       24.82       22.67        1.22 o incl   0.2269E+00
  -1   8   9       23.97       22.94        1.43 o incl   0.2027E+00
   0   8   9       91.52       85.38        2.61 o incl   0.3313E-01
   1   8   9       30.44       30.85        1.63 o incl   0.1435E+00
   2   8   9       25.05       24.85        1.23 o incl   0.2132E+00
   3   8   9       21.33       21.68        1.18 o incl   0.2512E+00
   4   8   9        2.90        3.39        0.79 o incl   0.1143E+01
  -5   9   9       37.38       32.93        1.76 o incl   0.1211E+00
  -4   9   9       61.83       64.46        1.97 o incl   0.5729E-01
  -3   9   9       12.96       14.10        0.96 o incl   0.4267E+00
  -2   9   9       39.30       39.95        1.45 o incl   0.1177E+00
  -1   9   9        7.76        9.49        1.27 o incl   0.4108E+00
   0   9   9       47.60       50.51        2.14 o incl   0.7352E-01
   1   9   9       68.27       69.63        2.17 o incl   0.4915E-01
   2   9   9       18.51       22.20        1.04 o incl   0.2812E+00
   3   9   9       25.59       25.80        2.22 o incl   0.1205E+00
  -3  10   9        1.41        2.10        0.61 o incl   0.1942E+01
  -2  10   9       25.78       25.40        1.37 o incl   0.1936E+00
  -1  10   9       97.88       97.09        3.24 o incl   0.2587E-01
   0  10   9       31.25       29.30        1.53 o incl   0.1538E+00
   1  10   9       33.04       33.70        1.59 o incl   0.1341E+00
  -2 -10  10       62.44       61.79        3.34 o incl   0.4133E-01
  -1 -10  10        2.33        2.70        0.93 o incl   0.9340E+00
  -4  -9  10       29.00       29.40        2.18 o incl   0.1139E+00
  -3  -9  10       20.45       20.35        2.23 o incl   0.1355E+00
  -2  -9  10       23.71       24.36        1.68 o incl   0.1704E+00
  -1  -9  10       56.30       57.41        2.61 o incl   0.5500E-01
   0  -9  10       15.83       16.03        1.13 o incl   0.3335E+00
   1  -9  10       80.26       82.23        4.42 o incl   0.2481E-01
  -5  -8  10        6.39        5.45        1.44 o incl   0.3912E+00
  -4  -8  10       27.16       29.00        2.00 o incl   0.1276E+00
  -3  -8  10      126.58      125.27        4.65 o incl   0.1519E-01
  -2  -8  10       47.88       47.77        3.82 o incl   0.4314E-01
  -1  -8  10      141.94      139.45        5.21 o incl   0.1234E-01
   0  -8  10       36.03       39.70        2.44 o incl   0.8318E-01
   1  -8  10       11.86       11.59        1.12 o incl   0.4160E+00
   2  -8  10        4.07        5.07        0.83 o incl   0.9209E+00
  -6  -7  10       18.00       17.13        2.05 o incl   0.1624E+00
  -5  -7  10       72.45       66.78        3.39 o incl   0.3712E-01
  -4  -7  10       27.44       25.55        2.35 o incl   0.1120E+00
  -3  -7  10      191.13      181.84        6.65 o incl   0.7487E-02
  -2  -7  10      157.05      158.62        4.75 o incl   0.1114E-01
  -1  -7  10       52.41       53.62        3.31 o incl   0.4738E-01
   0  -7  10       85.28       77.32        4.22 o incl   0.2644E-01
   1  -7  10      100.15       93.81        3.57 o incl   0.2491E-01
   2  -7  10       51.82       56.06        2.64 o incl   0.5689E-01
   3  -7  10       30.99       27.47        1.34 o incl   0.1753E+00
  -7  -6  10        0.86        1.12        0.94 o incl   0.1045E+01
  -6  -6  10        3.63        2.61        1.57 o incl   0.3707E+00
  -5  -6  10       46.25       43.07        2.41 o incl   0.7485E-01
  -4  -6  10      236.51      225.96        7.95 o incl   0.5083E-02
  -3  -6  10      148.26      144.62        6.03 o incl   0.1059E-01
  -2  -6  10       15.58       15.91        1.66 o incl   0.2237E+00
  -1  -6  10       10.83        7.51        2.10 o incl   0.1927E+00
   0  -6  10      138.21      145.59        5.95 o incl   0.1093E-01
   1  -6  10      173.18      174.64        5.85 o incl   0.8736E-02
   2  -6  10      125.59      131.24        3.47 o incl   0.1703E-01
   3  -6  10      125.71      138.05        3.74 o incl   0.1570E-01
   4  -6  10       16.00       19.26        1.35 o incl   0.2585E+00
  -7  -5  10       32.12       37.67        1.91 o incl   0.1101E+00
  -6  -5  10       21.94       23.43        2.69 o incl   0.9929E-01
  -5  -5  10      265.42      259.21        6.92 o incl   0.4573E-02
  -4  -5  10      111.32      108.57        4.30 o incl   0.1881E-01
  -3  -5  10       56.34       50.03        3.02 o incl   0.5266E-01
  -2  -5  10      202.74      193.87        7.48 o incl   0.6396E-02
  -1  -5  10      271.71      277.03        9.35 o incl   0.3621E-02
   0  -5  10       30.83       29.37        2.63 o incl   0.9009E-01
   1  -5  10      174.16      182.26        6.11 o incl   0.8189E-02
   2  -5  10       48.79       51.01        2.77 o incl   0.5909E-01
   3  -5  10       16.21       14.75        1.62 o incl   0.2350E+00
   4  -5  10       38.03       37.50        1.58 o incl   0.1190E+00
  -7  -4  10       31.09       28.01        2.96 o incl   0.7858E-01
  -6  -4  10       49.64       48.21        4.45 o incl   0.3494E-01
  -5  -4  10       21.81       19.32        2.38 o incl   0.1247E+00
  -4  -4  10      336.30      318.76       10.54 o incl   0.2709E-02
  -3  -4  10      480.84      453.18       11.05 o incl   0.1583E-02
  -2  -4  10       29.62       31.42        2.21 o incl   0.1086E+00
  -1  -4  10        1.40        2.98        3.36 o incl   0.8693E-01
   0  -4  10      190.21      197.20        6.54 o incl   0.7060E-02
   1  -4  10       20.51       21.88        2.08 o incl   0.1453E+00
   2  -4  10       84.80       79.82        4.10 o incl   0.2666E-01
   3  -4  10       76.19       71.42        2.31 o incl   0.4446E-01
   4  -4  10       18.23       19.45        1.06 o incl   0.3019E+00
   5  -4  10       17.14       16.48        1.11 o incl   0.3269E+00
  -8  -3  10       93.13       89.09        4.60 o incl   0.2176E-01
  -7  -3  10       42.28       34.31        3.85 o incl   0.4869E-01
  -6  -3  10        9.35        8.47        2.77 o incl   0.1178E+00
  -5  -3  10       37.49       32.95        3.90 o incl   0.4912E-01
  -4  -3  10      116.54      122.14        4.30 o incl   0.1682E-01
  -3  -3  10        7.09        6.42        1.37 o incl   0.4069E+00
  -2  -3  10      334.52      351.79        8.79 o incl   0.2708E-02
  -1  -3  10      237.57      235.00        7.17 o incl   0.5200E-02
   0  -3  10       30.17       24.01        2.66 o incl   0.9559E-01
   1  -3  10      160.34      158.17        5.99 o incl   0.9667E-02
   2  -3  10       74.31       69.81        3.93 o incl   0.3137E-01
   3  -3  10       54.81       51.63        2.47 o incl   0.6217E-01
   4  -3  10      183.27      182.57        3.68 o incl   0.9889E-02
   5  -3  10       24.06       23.02        1.29 o incl   0.2177E+00
  -8  -2  10        7.58        8.53        1.63 o incl   0.2938E+00
  -7  -2  10       40.06       36.05        3.98 o incl   0.4609E-01
  -6  -2  10       26.49       22.78        3.78 o incl   0.5779E-01
  -5  -2  10       18.29       15.75        3.84 o incl   0.6039E-01
  -4  -2  10      368.48      364.75       16.14 o incl   0.1709E-02
  -3  -2  10      776.65      829.99       15.97 o incl   0.5608E-03
  -2  -2  10      209.01      207.21        5.21 o incl   0.7234E-02
  -1  -2  10       65.30       62.23        2.96 o incl   0.4502E-01
   0  -2  10      154.67      152.66        5.61 o incl   0.1055E-01
   1  -2  10       26.13       29.52        2.86 o incl   0.8322E-01
   2  -2  10       95.95       96.23        3.26 o incl   0.2618E-01
   3  -2  10      229.60      229.29        5.42 o incl   0.6134E-02
   4  -2  10       42.23       44.83        1.67 o incl   0.9708E-01
   5  -2  10        1.70        2.12        0.80 o incl   0.1262E+01
  -8  -1  10       63.95       58.37        4.19 o incl   0.3327E-01
  -7  -1  10       80.38       73.88        4.19 o incl   0.2787E-01
  -6  -1  10       30.11       28.87        4.09 o incl   0.4809E-01
  -5  -1  10      279.33      301.04       10.06 o incl   0.3181E-02
  -4  -1  10       40.92       44.67        2.67 o incl   0.6926E-01
  -3  -1  10      255.48      266.70        6.49 o incl   0.4651E-02
  -2  -1  10      751.27      792.72       10.75 o incl   0.6571E-03
  -1  -1  10      162.78      169.36        4.38 o incl   0.1067E-01
   0  -1  10       28.79       24.21        2.23 o incl   0.1201E+00
   1  -1  10       11.09       14.98        1.49 o incl   0.2767E+00
   2  -1  10      306.08      308.90        6.86 o incl   0.3566E-02
   3  -1  10       34.64       36.00        1.79 o incl   0.1160E+00
   4  -1  10      175.88      170.76        3.67 o incl   0.1085E-01
   5  -1  10       82.11       85.30        2.30 o incl   0.3681E-01
  -8   0  10        0.38        1.97        1.33 o incl   0.5357E+00
  -7   0  10        5.84        6.38        1.15 o incl   0.5392E+00
  -6   0  10      132.97      139.19        4.70 o incl   0.1354E-01
  -5   0  10       25.06       23.36        2.58 o incl   0.1034E+00
  -4   0  10      400.39      416.20        9.88 o incl   0.1987E-02
  -3   0  10      484.82      488.30        8.89 o incl   0.1558E-02
  -2   0  10      323.78      341.48        5.68 o incl   0.3252E-02
  -1   0  10       35.34       35.28        1.88 o incl   0.1126E+00
   0   0  10       47.56       45.30        2.56 o incl   0.6847E-01
   1   0  10       29.66       28.71        1.76 o incl   0.1411E+00
   2   0  10        8.22        8.64        1.09 o incl   0.5098E+00
   3   0  10       67.42       64.42        2.61 o incl   0.4742E-01
   4   0  10       10.75       11.18        1.51 o incl   0.2983E+00
   5   0  10       60.74       57.65        1.98 o incl   0.6306E-01
  -8   1  10       60.44       59.94        2.27 o incl   0.5685E-01
  -7   1  10       65.59       67.06        2.91 o incl   0.4326E-01
  -6   1  10       30.87       30.82        2.30 o incl   0.1036E+00
  -5   1  10      265.94      274.27        8.23 o incl   0.3979E-02
  -4   1  10       42.95       43.31        2.37 o incl   0.7758E-01
  -3   1  10      247.45      257.55        5.86 o incl   0.5090E-02
  -2   1  10      773.39      796.13       11.86 o incl   0.6324E-03
  -1   1  10      157.98      165.53        4.11 o incl   0.1136E-01
   0   1  10       22.74       23.75        1.46 o incl   0.1985E+00
   1   1  10       10.26       12.23        1.23 o incl   0.3792E+00
   2   1  10      329.03      330.08        7.06 o incl   0.3168E-02
   3   1  10       34.55       36.18        1.96 o incl   0.1077E+00
   4   1  10      181.55      167.34        4.77 o incl   0.9891E-02
   5   1  10       85.71       84.02        2.42 o incl   0.3585E-01
  -8   2  10        7.11        8.68        0.85 o incl   0.6827E+00
  -7   2  10       34.35       37.01        2.08 o incl   0.1016E+00
  -6   2  10       16.08       15.49        1.72 o incl   0.2147E+00
  -5   2  10       19.01       16.16        1.55 o incl   0.2323E+00
  -4   2  10      337.88      345.79        6.83 o incl   0.3000E-02
  -3   2  10      790.07      824.23       10.74 o incl   0.6075E-03
  -2   2  10      226.04      215.90        4.80 o incl   0.6854E-02
  -1   2  10       63.21       59.07        2.75 o incl   0.4993E-01
   0   2  10      135.86      128.34        4.38 o incl   0.1497E-01
   1   2  10       25.32       29.08        1.65 o incl   0.1549E+00
   2   2  10       85.30       85.87        2.93 o incl   0.3210E-01
   3   2  10      242.64      226.24        5.35 o incl   0.6069E-02
   4   2  10       49.14       50.35        2.13 o incl   0.7274E-01
   5   2  10        3.29        3.41        0.85 o incl   0.1004E+01
  -8   3  10       87.92       85.24        3.28 o incl   0.2985E-01
  -7   3  10       38.28       34.07        2.06 o incl   0.1038E+00
  -6   3  10        7.25        6.22        1.02 o incl   0.6203E+00
  -5   3  10       28.60       24.17        1.90 o incl   0.1442E+00
  -4   3  10      110.41      118.12        2.98 o incl   0.2126E-01
  -3   3  10        7.10        6.18        1.01 o incl   0.6323E+00
  -2   3  10      363.80      368.70        5.88 o incl   0.2766E-02
  -1   3  10      250.53      245.94        4.91 o incl   0.5607E-02
   0   3  10       26.05       23.81        1.68 o incl   0.1684E+00
   1   3  10      133.80      135.18        3.13 o incl   0.1670E-01
   2   3  10       66.72       64.96        2.11 o incl   0.5345E-01
   3   3  10       54.57       51.54        1.94 o incl   0.7285E-01
   4   3  10      204.78      195.88        4.86 o incl   0.7936E-02
   5   3  10       27.17       27.19        1.33 o incl   0.1854E+00
  -8   4  10        1.24        1.69        0.76 o incl   0.1449E+01
  -7   4  10       28.88       25.20        1.85 o incl   0.1450E+00
  -6   4  10       53.11       50.31        2.25 o incl   0.6840E-01
  -5   4  10       20.26       19.78        1.69 o incl   0.1929E+00
  -4   4  10      342.65      332.28        5.66 o incl   0.3256E-02
  -3   4  10      478.39      481.32        5.71 o incl   0.1720E-02
  -2   4  10       29.22       27.59        1.67 o incl   0.1523E+00
  -1   4  10        4.08        3.28        0.84 o incl   0.1006E+01
   0   4  10      191.65      194.79        4.22 o incl   0.8654E-02
   1   4  10       24.55       22.83        1.31 o incl   0.2159E+00
   2   4  10       84.62       82.74        2.15 o incl   0.3830E-01
   3   4  10       82.10       79.68        2.13 o incl   0.4034E-01
   4   4  10       15.48       15.48        1.13 o incl   0.3415E+00
   5   4  10       20.08       18.52        1.25 o incl   0.2672E+00
  -7   5  10       34.04       37.16        1.74 o incl   0.1170E+00
  -6   5  10       26.25       25.26        1.75 o incl   0.1566E+00
  -5   5  10      271.77      269.08        5.75 o incl   0.4655E-02
  -4   5  10      116.57      118.60        2.78 o incl   0.2117E-01
  -3   5  10       59.02       52.33        1.77 o incl   0.7281E-01
  -2   5  10      212.87      209.96        3.59 o incl   0.7867E-02
  -1   5  10      302.33      293.26        4.50 o incl   0.4216E-02
   0   5  10       32.45       28.61        1.37 o incl   0.1659E+00
   1   5  10      210.28      198.59        3.94 o incl   0.8236E-02
   2   5  10       61.44       59.82        2.00 o incl   0.6058E-01
   3   5  10       16.28       14.76        1.10 o incl   0.3523E+00
   4   5  10       44.74       45.01        1.47 o incl   0.1006E+00
  -7   6  10        3.18        2.19        0.71 o incl   0.1414E+01
  -6   6  10        2.32        1.17        0.82 o incl   0.1264E+01
  -5   6  10       48.82       42.61        1.87 o incl   0.8930E-01
  -4   6  10      247.44      240.36        4.22 o incl   0.6016E-02
  -3   6  10      162.40      159.71        3.35 o incl   0.1244E-01
  -2   6  10       19.08       17.32        1.16 o incl   0.2984E+00
  -1   6  10        8.53        7.40        1.17 o incl   0.4828E+00
   0   6  10      174.97      164.75        3.40 o incl   0.1152E-01
   1   6  10      197.39      184.55        3.72 o incl   0.9345E-02
   2   6  10      131.77      129.42        2.94 o incl   0.1791E-01
   3   6  10      150.84      153.77        3.38 o incl   0.1342E-01
   4   6  10       22.07       23.79        1.02 o incl   0.2560E+00
  -6   7  10       13.90       15.57        1.01 o incl   0.3821E+00
  -5   7  10       56.36       55.82        1.81 o incl   0.6995E-01
  -4   7  10       23.39       22.43        1.41 o incl   0.2084E+00
  -3   7  10      183.27      176.76        3.40 o incl   0.1046E-01
  -2   7  10      159.37      155.43        3.30 o incl   0.1298E-01
  -1   7  10       72.91       66.17        2.21 o incl   0.4942E-01
   0   7  10       85.02       76.30        2.20 o incl   0.4070E-01
   1   7  10       88.12       81.88        2.59 o incl   0.3511E-01
   2   7  10       49.48       48.91        1.60 o incl   0.8698E-01
   3   7  10       34.16       27.83        1.37 o incl   0.1649E+00
  -5   8  10        6.48        5.12        0.86 o incl   0.8223E+00
  -4   8  10       20.80       23.70        1.42 o incl   0.2085E+00
  -3   8  10      119.64      113.45        2.60 o incl   0.2233E-01
  -2   8  10       54.69       50.10        1.80 o incl   0.7723E-01
  -1   8  10      140.40      127.52        3.06 o incl   0.1739E-01
   0   8  10       31.05       28.96        1.68 o incl   0.1443E+00
   1   8  10        6.48        9.06        0.81 o incl   0.7118E+00
   2   8  10        8.76        7.03        1.09 o incl   0.5364E+00
   3   8  10       48.51       48.63        2.11 o incl   0.7545E-01
  -4   9  10       27.66       23.92        1.69 o incl   0.1644E+00
  -3   9  10       20.98       22.54        1.46 o incl   0.2078E+00
  -2   9  10       25.54       25.52        1.46 o incl   0.1844E+00
  -1   9  10       62.06       57.03        2.24 o incl   0.5902E-01
   0   9  10       16.06       16.01        1.19 o incl   0.3176E+00
   1   9  10       75.13       78.16        2.12 o incl   0.4280E-01
  -2  10  10       63.17       66.02        3.65 o incl   0.3637E-01
  -1  10  10        2.20        1.15        0.64 o incl   0.1892E+01
  -2  -9  11       13.22       15.38        1.67 o incl   0.2321E+00
  -1  -9  11       46.74       49.59        2.93 o incl   0.5746E-01
  -4  -8  11       20.55       22.38        1.39 o incl   0.2193E+00
  -3  -8  11       20.91       21.01        1.68 o incl   0.1881E+00
  -2  -8  11      115.56      108.62        4.20 o incl   0.1887E-01
  -1  -8  11      203.40      200.93        4.78 o incl   0.7807E-02
   0  -8  11       30.98       35.31        1.54 o incl   0.1353E+00
   1  -8  11      133.64      130.69        4.26 o incl   0.1509E-01
  -5  -7  11        2.57        3.86        1.22 o incl   0.5696E+00
  -4  -7  11        2.30        2.71        1.01 o incl   0.8134E+00
  -3  -7  11       39.58       39.30        2.65 o incl   0.7480E-01
  -2  -7  11       -1.33        0.08        1.37 o incl   0.5245E+00
  -1  -7  11      250.75      244.98        6.15 o incl   0.5226E-02
   0  -7  11      164.32      163.80        4.56 o incl   0.1080E-01
   1  -7  11       79.30       85.45        3.27 o incl   0.3110E-01
   2  -7  11      217.26      213.52        6.09 o incl   0.6439E-02
  -6  -6  11       45.51       42.33        3.15 o incl   0.5792E-01
  -5  -6  11       68.59       68.59        4.63 o incl   0.2707E-01
  -4  -6  11       35.36       36.21        2.49 o incl   0.8566E-01
  -3  -6  11        7.00        7.37        1.68 o incl   0.2896E+00
  -2  -6  11      234.94      227.52        5.44 o incl   0.6100E-02
  -1  -6  11      333.78      329.25        7.94 o incl   0.3025E-02
   0  -6  11      142.26      132.04        4.50 o incl   0.1410E-01
   1  -6  11       56.26       50.47        3.12 o incl   0.5084E-01
   2  -6  11       55.49       56.65        2.31 o incl   0.6075E-01
   3  -6  11       29.00       26.50        1.40 o incl   0.1786E+00
  -7  -5  11      136.23      148.38        5.36 o incl   0.1168E-01
  -6  -5  11       43.04       45.21        2.39 o incl   0.7499E-01
  -5  -5  11      160.05      158.30        5.71 o incl   0.9974E-02
  -4  -5  11      289.50      275.16        8.68 o incl   0.3702E-02
  -3  -5  11       66.77       64.99        3.88 o incl   0.3404E-01
  -2  -5  11        4.19        2.25        1.28 o incl   0.5349E+00
  -1  -5  11       10.82        9.73        2.12 o incl   0.1841E+00
   0  -5  11       86.60       86.01        3.59 o incl   0.2799E-01
   1  -5  11        4.31        3.48        1.15 o incl   0.6118E+00
   2  -5  11       31.17       30.88        1.35 o incl   0.1611E+00
   3  -5  11       18.07       20.87        1.33 o incl   0.2439E+00
   4  -5  11        9.54        7.76        1.47 o incl   0.3409E+00
  -7  -4  11        4.57        6.92        0.85 o incl   0.7983E+00
  -6  -4  11       75.32       68.19        3.51 o incl   0.3505E-01
  -5  -4  11        5.43        5.39        1.55 o incl   0.3510E+00
  -4  -4  11       -0.23        0.48        1.13 o incl   0.7591E+00
  -3  -4  11       14.03       12.36        1.80 o incl   0.2202E+00
  -2  -4  11      163.65      155.38        5.35 o incl   0.1045E-01
  -1  -4  11        2.71        3.07        1.30 o incl   0.5197E+00
   0  -4  11       46.84       43.27        3.21 o incl   0.5586E-01
   1  -4  11       95.26       91.49        5.21 o incl   0.1886E-01
   2  -4  11       59.34       58.01        2.17 o incl   0.6034E-01
   3  -4  11      138.53      143.20        2.84 o incl   0.1587E-01
   4  -4  11       98.93      105.84        4.73 o incl   0.1860E-01
  -7  -3  11       75.33       75.43        3.05 o incl   0.3645E-01
  -6  -3  11       61.32       57.28        3.31 o incl   0.4381E-01
  -5  -3  11      154.64      156.47        4.75 o incl   0.1140E-01
  -4  -3  11      189.00      179.60        4.82 o incl   0.9039E-02
  -3  -3  11      391.51      395.18        8.06 o incl   0.2281E-02
  -2  -3  11       54.92       55.34        2.33 o incl   0.6154E-01
  -1  -3  11      175.91      163.53        4.90 o incl   0.1012E-01
   0  -3  11        1.86        1.48        1.37 o incl   0.4984E+00
   1  -3  11       28.79       28.40        2.34 o incl   0.1068E+00
   2  -3  11        6.00        5.91        1.21 o incl   0.5078E+00
   3  -3  11       11.77       11.93        1.09 o incl   0.4234E+00
   4  -3  11        9.29        8.08        0.79 o incl   0.7163E+00
  -8  -2  11      125.37      123.41        5.11 o incl   0.1440E-01
  -7  -2  11       21.46       20.29        1.32 o incl   0.2371E+00
  -6  -2  11       14.96       14.53        1.42 o incl   0.2806E+00
  -5  -2  11       78.28       82.20        3.33 o incl   0.3176E-01
  -4  -2  11       41.71       43.31        2.53 o incl   0.7349E-01
  -3  -2  11        7.68        7.70        1.27 o incl   0.4325E+00
  -2  -2  11      620.65      618.64       10.25 o incl   0.9960E-03
  -1  -2  11      426.86      405.80        9.22 o incl   0.2023E-02
   0  -2  11      342.52      318.24        8.06 o incl   0.3067E-02
   1  -2  11      219.92      203.59        6.03 o incl   0.6726E-02
   2  -2  11       99.42       96.42        3.81 o incl   0.2339E-01
   3  -2  11      213.77      220.64        4.42 o incl   0.7073E-02
   4  -2  11      141.83      145.73        3.43 o incl   0.1456E-01
   5  -2  11       83.63       98.38        2.82 o incl   0.2932E-01
  -8  -1  11       10.57       10.07        1.43 o incl   0.3312E+00
  -7  -1  11       92.58       80.78        5.58 o incl   0.1881E-01
  -6  -1  11       66.06       72.64        3.74 o incl   0.3323E-01
  -5  -1  11       32.34       34.41        1.86 o incl   0.1184E+00
  -4  -1  11       25.19       27.02        1.69 o incl   0.1581E+00
  -3  -1  11      195.77      208.52        4.12 o incl   0.8004E-02
  -2  -1  11       53.31       55.05        2.24 o incl   0.6409E-01
  -1  -1  11       76.80       75.43        3.23 o incl   0.3472E-01
   0  -1  11      233.41      229.08        6.34 o incl   0.5702E-02
   1  -1  11        5.78        4.91        1.09 o incl   0.6175E+00
   2  -1  11      180.59      169.40        4.93 o incl   0.9649E-02
   3  -1  11      128.07      122.61        3.01 o incl   0.1900E-01
   4  -1  11        9.78       11.81        0.90 o incl   0.5294E+00
   5  -1  11       29.52       31.08        1.37 o incl   0.1619E+00
  -8   0  11        2.59        2.53        0.71 o incl   0.1427E+01
  -7   0  11       51.66       48.62        4.07 o incl   0.3896E-01
  -6   0  11       63.94       68.79        2.94 o incl   0.4236E-01
  -5   0  11      265.21      283.54        7.10 o incl   0.4138E-02
  -4   0  11       35.73       37.31        2.41 o incl   0.8706E-01
  -3   0  11      105.72      102.73        3.16 o incl   0.2408E-01
  -2   0  11      149.81      154.37        3.55 o incl   0.1318E-01
  -1   0  11      189.43      184.60        4.51 o incl   0.8999E-02
   0   0  11       18.53       17.29        1.59 o incl   0.2224E+00
   1   0  11        7.54        7.21        1.53 o incl   0.3353E+00
   2   0  11        1.31        1.02        1.19 o incl   0.6640E+00
   3   0  11        7.74        6.77        1.22 o incl   0.4739E+00
   4   0  11      211.48      196.02        4.15 o incl   0.8204E-02
   5   0  11       66.30       68.15        2.14 o incl   0.5090E-01
  -8   1  11        9.95        8.88        1.38 o incl   0.3604E+00
  -7   1  11       65.92       65.34        2.53 o incl   0.4841E-01
  -6   1  11       59.06       61.16        2.38 o incl   0.5507E-01
  -5   1  11       31.06       33.49        2.24 o incl   0.1026E+00
  -4   1  11       25.48       28.09        2.05 o incl   0.1277E+00
  -3   1  11      204.36      205.40        6.80 o incl   0.6455E-02
  -2   1  11       53.97       55.16        2.89 o incl   0.5254E-01
  -1   1  11       69.02       66.75        3.00 o incl   0.4155E-01
   0   1  11      229.87      228.48        5.59 o incl   0.6071E-02
   1   1  11        6.30        5.47        1.30 o incl   0.4602E+00
   2   1  11      179.68      167.73        6.22 o incl   0.8560E-02
   3   1  11      144.97      133.85        4.69 o incl   0.1348E-01
   4   1  11       11.65       13.61        1.02 o incl   0.4240E+00
   5   1  11       29.81       30.50        1.37 o incl   0.1633E+00
  -8   2  11      115.90      115.83        4.90 o incl   0.1604E-01
  -7   2  11       23.47       20.87        1.49 o incl   0.2055E+00
  -6   2  11       18.66       18.91        1.42 o incl   0.2404E+00
  -5   2  11       90.26       99.34        3.18 o incl   0.2655E-01
  -4   2  11       42.00       46.58        2.08 o incl   0.8250E-01
  -3   2  11        9.72       11.27        1.16 o incl   0.4210E+00
  -2   2  11      637.18      607.40       12.31 o incl   0.9573E-03
  -1   2  11      432.23      412.78       10.92 o incl   0.1848E-02
   0   2  11      314.61      304.52        7.69 o incl   0.3414E-02
   1   2  11      184.71      176.89        4.06 o incl   0.9890E-02
   2   2  11      110.86      108.99        3.99 o incl   0.1972E-01
   3   2  11      219.14      209.90        5.24 o incl   0.6958E-02
   4   2  11      166.35      151.92        4.59 o incl   0.1148E-01
   5   2  11       92.88      102.15        4.32 o incl   0.2098E-01
  -7   3  11       74.64       73.13        3.25 o incl   0.3574E-01
  -6   3  11       60.09       60.85        2.83 o incl   0.4863E-01
  -5   3  11      146.87      150.32        4.01 o incl   0.1311E-01
  -4   3  11      177.81      168.31        3.97 o incl   0.1069E-01
  -3   3  11      395.25      401.29        5.80 o incl   0.2399E-02
  -2   3  11       53.65       54.36        2.04 o incl   0.6838E-01
  -1   3  11      162.45      153.69        4.73 o incl   0.1132E-01
   0   3  11        1.90        4.24        1.13 o incl   0.6388E+00
   1   3  11       26.72       28.37        1.72 o incl   0.1489E+00
   2   3  11        2.51        2.69        0.85 o incl   0.1070E+01
   3   3  11       13.08       12.43        0.98 o incl   0.4492E+00
   4   3  11       10.56        9.29        1.18 o incl   0.4325E+00
  -7   4  11        5.71        7.48        0.80 o incl   0.8035E+00
  -6   4  11       65.86       63.52        2.75 o incl   0.4664E-01
  -5   4  11        9.56        9.10        1.05 o incl   0.5086E+00
  -4   4  11        1.37        0.94        0.87 o incl   0.1185E+01
  -3   4  11       15.09       13.65        0.97 o incl   0.4143E+00
  -2   4  11      171.58      164.73        3.29 o incl   0.1177E-01
  -1   4  11        1.16        2.13        0.90 o incl   0.1056E+01
   0   4  11       43.65       43.73        1.92 o incl   0.9016E-01
   1   4  11       92.87       85.68        2.33 o incl   0.3437E-01
   2   4  11       51.15       50.26        1.71 o incl   0.8146E-01
   3   4  11      141.17      144.76        2.69 o incl   0.1575E-01
   4   4  11      101.88      106.06        2.93 o incl   0.2464E-01
  -7   5  11      143.20      144.20        4.21 o incl   0.1348E-01
  -6   5  11       39.33       43.55        1.91 o incl   0.9368E-01
  -5   5  11      163.33      162.36        3.73 o incl   0.1183E-01
  -4   5  11      299.64      285.64        4.97 o incl   0.4284E-02
  -3   5  11       66.18       64.81        1.71 o incl   0.5832E-01
  -2   5  11        2.56        2.26        0.79 o incl   0.1247E+01
  -1   5  11       12.09       12.06        0.99 o incl   0.4592E+00
   0   5  11       82.27       80.13        2.28 o incl   0.3899E-01
   1   5  11        3.10        3.53        0.81 o incl   0.1082E+01
   2   5  11       35.60       31.46        1.56 o incl   0.1386E+00
   3   5  11       21.29       21.88        0.99 o incl   0.2784E+00
   4   5  11        9.23        6.61        1.08 o incl   0.5454E+00
  -6   6  11       51.16       44.38        2.54 o incl   0.6821E-01
  -5   6  11       55.02       54.83        2.21 o incl   0.6425E-01
  -4   6  11       38.35       33.19        1.99 o incl   0.1089E+00
  -3   6  11        8.72        6.61        0.89 o incl   0.6900E+00
  -2   6  11      234.48      225.06        3.83 o incl   0.6800E-02
  -1   6  11      341.81      321.58        4.92 o incl   0.3472E-02
   0   6  11      150.36      132.05        3.07 o incl   0.1616E-01
   1   6  11       49.09       45.73        1.74 o incl   0.8844E-01
   2   6  11       56.87       57.90        1.82 o incl   0.6741E-01
   3   6  11       30.12       28.97        1.18 o incl   0.1838E+00
  -5   7  11        2.86        3.22        0.71 o incl   0.1333E+01
  -4   7  11        5.33        5.11        0.78 o incl   0.9608E+00
  -3   7  11       44.69       45.29        1.90 o incl   0.8739E-01
  -2   7  11       -0.71        0.12        0.76 o incl   0.1659E+01
  -1   7  11      243.51      228.22        3.98 o incl   0.6499E-02
   0   7  11      161.42      151.05        3.18 o incl   0.1342E-01
   1   7  11       88.30       87.00        2.48 o incl   0.3395E-01
   2   7  11      205.60      204.01        4.82 o incl   0.7626E-02
  -4   8  11       20.52       20.57        1.34 o incl   0.2362E+00
  -3   8  11       15.98       17.37        1.02 o incl   0.3448E+00
  -2   8  11      108.78      106.73        2.72 o incl   0.2451E-01
  -1   8  11      212.86      209.93        3.81 o incl   0.7759E-02
   0   8  11       32.28       31.63        1.31 o incl   0.1589E+00
   1   8  11      119.88      117.51        3.40 o incl   0.1949E-01
  -2   9  11       13.81       14.84        1.32 o incl   0.3073E+00
  -1   9  11       47.14       47.17        2.28 o incl   0.7366E-01
   0   9  11       65.12       69.74        3.65 o incl   0.3494E-01
  -3  -8  12       30.19       32.10        2.10 o incl   0.1125E+00
  -2  -8  12        5.12        4.17        0.84 o incl   0.9203E+00
  -1  -8  12       53.33       54.05        3.06 o incl   0.5081E-01
  -4  -7  12       11.81       10.73        1.59 o incl   0.2773E+00
  -3  -7  12      111.52      113.71        3.87 o incl   0.1937E-01
  -2  -7  12      107.95      105.38        3.98 o incl   0.2057E-01
  -1  -7  12       11.02       15.15        1.28 o incl   0.3271E+00
   0  -7  12       18.50       18.66        1.53 o incl   0.2238E+00
   1  -7  12      111.28      111.58        3.60 o incl   0.2053E-01
  -5  -6  12       38.56       40.27        1.96 o incl   0.9806E-01
  -4  -6  12       65.33       65.74        2.38 o incl   0.4999E-01
  -3  -6  12       32.71       35.45        1.85 o incl   0.1169E+00
  -2  -6  12       49.24       46.66        2.94 o incl   0.5832E-01
  -1  -6  12      317.81      304.65        7.20 o incl   0.3487E-02
   0  -6  12      233.64      216.70        5.69 o incl   0.6314E-02
   1  -6  12       -1.37        0.45        0.73 o incl   0.1682E+01
   2  -6  12      132.67      133.71        4.07 o incl   0.1518E-01
  -6  -5  12      118.61      118.61        5.12 o incl   0.1513E-01
  -5  -5  12       61.54       57.57        2.80 o incl   0.5040E-01
  -4  -5  12       59.49       58.56        2.46 o incl   0.5543E-01
  -3  -5  12        4.10        4.68        1.08 o incl   0.6537E+00
  -2  -5  12       51.54       46.03        2.56 o incl   0.6596E-01
  -1  -5  12       78.27       75.91        3.24 o incl   0.3433E-01
   0  -5  12       43.09       40.32        2.41 o incl   0.7955E-01
   1  -5  12      128.95      121.07        3.42 o incl   0.1827E-01
   2  -5  12       26.18       25.55        1.50 o incl   0.1784E+00
  -6  -4  12       34.12       36.99        2.75 o incl   0.7671E-01
  -5  -4  12       42.46       42.29        2.38 o incl   0.7869E-01
  -4  -4  12       73.33       74.71        2.86 o incl   0.3873E-01
  -3  -4  12        7.43        7.75        1.30 o incl   0.4226E+00
  -2  -4  12       28.99       25.32        1.83 o incl   0.1466E+00
  -1  -4  12       40.57       38.56        2.12 o incl   0.9286E-01
   0  -4  12       31.22       30.72        2.27 o incl   0.1047E+00
   1  -4  12       56.44       48.39        2.33 o incl   0.6702E-01
   2  -4  12       53.06       56.81        2.34 o incl   0.6108E-01
   3  -4  12       18.85       19.58        1.46 o incl   0.2287E+00
  -7  -3  12        2.47        2.32        1.04 o incl   0.7969E+00
  -6  -3  12       81.64       80.93        3.35 o incl   0.3153E-01
  -5  -3  12       67.51       68.43        3.46 o incl   0.3680E-01
  -4  -3  12       62.95       64.43        2.39 o incl   0.5151E-01
  -3  -3  12        5.58        6.11        0.97 o incl   0.6910E+00
  -2  -3  12       16.14       15.24        1.44 o incl   0.2681E+00
  -1  -3  12      227.75      222.62        5.51 o incl   0.6299E-02
   0  -3  12       26.55       24.86        2.15 o incl   0.1264E+00
   1  -3  12       95.53       86.78        3.25 o incl   0.2861E-01
   2  -3  12       50.81       54.37        2.48 o incl   0.6135E-01
   3  -3  12       49.13       50.08        1.71 o incl   0.8309E-01
  -7  -2  12       76.99       71.34        4.16 o incl   0.2891E-01
  -6  -2  12       37.10       41.42        2.05 o incl   0.9384E-01
  -5  -2  12       21.65       21.05        1.63 o incl   0.1921E+00
  -4  -2  12       45.62       47.25        2.96 o incl   0.5877E-01
  -3  -2  12       10.81       10.15        1.12 o incl   0.4466E+00
  -2  -2  12       24.10       24.24        1.74 o incl   0.1650E+00
  -1  -2  12       12.98       10.49        1.37 o incl   0.3346E+00
   0  -2  12      316.93      299.05        6.15 o incl   0.3746E-02
   1  -2  12      214.41      199.79        6.12 o incl   0.6886E-02
   2  -2  12      155.28      142.37        4.71 o incl   0.1239E-01
   3  -2  12       50.64       50.05        1.92 o incl   0.7718E-01
   4  -2  12       39.64       47.34        1.84 o incl   0.9014E-01
  -7  -1  12       34.60       34.81        1.85 o incl   0.1156E+00
  -6  -1  12       60.42       61.82        3.09 o incl   0.4477E-01
  -5  -1  12      172.59      169.66        6.19 o incl   0.8672E-02
  -4  -1  12       26.44       22.87        1.97 o incl   0.1450E+00
  -3  -1  12      215.70      217.06        5.59 o incl   0.6623E-02
  -2  -1  12      111.87      115.96        3.55 o incl   0.1991E-01
  -1  -1  12      249.15      239.41        5.68 o incl   0.5532E-02
   0  -1  12       22.40       22.70        1.57 o incl   0.1908E+00
   1  -1  12       12.67       12.01        1.37 o incl   0.3242E+00
   2  -1  12       19.92       19.32        1.53 o incl   0.2177E+00
   3  -1  12      105.46       98.59        3.37 o incl   0.2419E-01
   4  -1  12       94.78       90.28        2.68 o incl   0.3063E-01
  -7   0  12       28.90       35.28        1.76 o incl   0.1260E+00
  -6   0  12       63.85       72.78        2.18 o incl   0.4850E-01
  -5   0  12       45.02       47.82        2.39 o incl   0.7136E-01
  -4   0  12      166.41      163.09        5.87 o incl   0.9399E-02
  -3   0  12       13.92       14.06        1.69 o incl   0.2333E+00
  -2   0  12       50.09       46.94        4.41 o incl   0.3556E-01
  -1   0  12        7.15        5.81        1.55 o incl   0.3378E+00
   0   0  12       41.16       37.83        2.59 o incl   0.7738E-01
   1   0  12       49.89       44.65        2.39 o incl   0.7221E-01
   2   0  12      122.84      109.95        3.55 o incl   0.2003E-01
   3   0  12        8.19        9.40        1.04 o incl   0.5215E+00
   4   0  12       31.08       31.58        1.47 o incl   0.1505E+00
  -7   1  12       34.64       36.31        1.86 o incl   0.1122E+00
  -6   1  12       48.34       49.61        1.86 o incl   0.8067E-01
  -5   1  12      164.49      160.58        4.16 o incl   0.1147E-01
  -4   1  12       23.12       22.63        1.70 o incl   0.1759E+00
  -3   1  12      249.06      238.74        7.63 o incl   0.4855E-02
  -2   1  12      114.02      116.94        5.01 o incl   0.1575E-01
  -1   1  12      254.11      232.25        7.65 o incl   0.4917E-02
   0   1  12       15.29       16.57        2.07 o incl   0.1656E+00
   1   1  12       11.44        9.82        1.12 o incl   0.4461E+00
   2   1  12       22.53       20.63        1.57 o incl   0.1990E+00
   3   1  12      107.44      100.11        2.96 o incl   0.2520E-01
   4   1  12       90.50       84.35        2.61 o incl   0.3362E-01
  -7   2  12       68.82       67.70        2.64 o incl   0.4505E-01
  -6   2  12       36.85       36.18        2.40 o incl   0.8823E-01
  -5   2  12       19.92       22.66        1.39 o incl   0.2197E+00
  -4   2  12       48.10       42.62        2.13 o incl   0.8241E-01
  -3   2  12        9.39        9.17        1.40 o incl   0.3544E+00
  -2   2  12       29.13       26.84        2.40 o incl   0.1057E+00
  -1   2  12        6.77        6.36        1.34 o incl   0.4232E+00
   0   2  12      308.53      296.50        7.29 o incl   0.3624E-02
   1   2  12      197.50      198.46        4.26 o incl   0.8357E-02
   2   2  12      160.06      152.52        3.61 o incl   0.1287E-01
   3   2  12       54.68       52.12        1.80 o incl   0.7504E-01
   4   2  12       41.23       47.11        1.91 o incl   0.8728E-01
  -7   3  12        1.73        2.11        0.66 o incl   0.1708E+01
  -6   3  12       86.06       83.22        3.65 o incl   0.2847E-01
  -5   3  12       83.53       83.33        3.14 o incl   0.3201E-01
  -4   3  12       63.53       65.51        2.32 o incl   0.5154E-01
  -3   3  12        2.67        2.66        0.82 o incl   0.1130E+01
  -2   3  12       13.48       15.34        1.47 o incl   0.2702E+00
  -1   3  12      226.31      224.61        4.84 o incl   0.6548E-02
   0   3  12       18.75       19.85        1.41 o incl   0.2363E+00
   1   3  12       85.64       82.50        2.39 o incl   0.3659E-01
   2   3  12       49.08       51.31        1.67 o incl   0.8237E-01
   3   3  12       47.95       52.03        1.97 o incl   0.7531E-01
  -6   4  12       38.13       40.66        1.85 o incl   0.1020E+00
  -5   4  12       34.66       39.41        2.44 o incl   0.8454E-01
  -4   4  12       83.58       83.52        2.54 o incl   0.3569E-01
  -3   4  12        4.62        5.42        0.73 o incl   0.1030E+01
  -2   4  12       26.96       27.16        1.30 o incl   0.1893E+00
  -1   4  12       29.13       27.43        1.46 o incl   0.1694E+00
   0   4  12       30.56       28.76        1.34 o incl   0.1705E+00
   1   4  12       53.66       48.46        1.88 o incl   0.7846E-01
   2   4  12       52.63       51.03        1.87 o incl   0.7611E-01
   3   4  12       17.85       17.28        1.63 o incl   0.2176E+00
  -6   5  12      116.52      110.63        3.84 o incl   0.1957E-01
  -5   5  12       50.13       49.21        2.19 o incl   0.7225E-01
  -4   5  12       64.99       59.23        2.37 o incl   0.5443E-01
  -3   5  12        5.81        4.65        0.82 o incl   0.9156E+00
  -2   5  12       52.91       48.86        1.59 o incl   0.8483E-01
  -1   5  12       80.94       74.20        2.13 o incl   0.4330E-01
   0   5  12       45.27       41.54        1.55 o incl   0.1043E+00
   1   5  12      109.27      105.40        2.38 o incl   0.2581E-01
   2   5  12       25.62       25.01        1.25 o incl   0.2083E+00
   3   5  12       11.76       11.54        1.11 o incl   0.4206E+00
  -5   6  12       35.99       36.05        2.06 o incl   0.1028E+00
  -4   6  12       76.55       72.74        3.54 o incl   0.3321E-01
  -3   6  12       35.07       37.94        1.57 o incl   0.1224E+00
  -2   6  12       49.58       47.93        1.79 o incl   0.8357E-01
  -1   6  12      311.65      290.54        4.54 o incl   0.4179E-02
   0   6  12      208.97      200.69        3.37 o incl   0.8472E-02
   1   6  12        0.40        0.48        0.69 o incl   0.1941E+01
   2   6  12      115.99      120.15        2.64 o incl   0.2125E-01
  -4   7  12       11.13       10.66        0.99 o incl   0.4938E+00
  -3   7  12      110.60      110.62        3.33 o incl   0.2155E-01
  -2   7  12      100.20      101.07        2.52 o incl   0.2759E-01
  -1   7  12       14.96       15.89        1.04 o incl   0.3628E+00
   0   7  12       17.38       16.60        0.94 o incl   0.3655E+00
   1   7  12      103.09      105.62        2.92 o incl   0.2465E-01
  -3   8  12       30.35       29.77        2.29 o incl   0.1061E+00
  -2   8  12        4.60        2.99        0.72 o incl   0.1247E+01
  -1   8  12       61.36       63.73        2.02 o incl   0.5734E-01
  -3  -6  13       78.38       80.20        2.84 o incl   0.3574E-01
  -2  -6  13       48.19       47.73        2.33 o incl   0.7136E-01
  -1  -6  13       14.97       14.33        1.09 o incl   0.3689E+00
   0  -6  13      143.39      140.25        3.40 o incl   0.1509E-01
  -5  -5  13        5.96        6.18        1.19 o incl   0.5160E+00
  -4  -5  13       61.99       65.24        3.53 o incl   0.3806E-01
  -3  -5  13       27.57       27.70        1.49 o incl   0.1683E+00
  -2  -5  13       16.99       10.94        1.79 o incl   0.2217E+00
  -1  -5  13       57.24       56.24        2.33 o incl   0.6000E-01
   0  -5  13        3.20        3.95        0.76 o incl   0.1138E+01
   1  -5  13       26.81       26.96        1.35 o incl   0.1854E+00
  -5  -4  13        6.07        8.05        1.23 o incl   0.4592E+00
  -4  -4  13       19.61       23.36        2.12 o incl   0.1389E+00
  -3  -4  13       12.98       15.09        1.22 o incl   0.3337E+00
  -2  -4  13       85.88       86.72        2.58 o incl   0.3380E-01
  -1  -4  13        3.53        3.27        0.87 o incl   0.9688E+00
   0  -4  13       31.72       28.69        1.44 o incl   0.1616E+00
   1  -4  13       33.92       35.54        1.75 o incl   0.1201E+00
   2  -4  13        2.63        5.50        0.75 o incl   0.1071E+01
  -6  -3  13       21.31       28.83        2.00 o incl   0.1343E+00
  -5  -3  13        9.54       12.36        1.53 o incl   0.2905E+00
  -4  -3  13       38.52       38.40        2.27 o incl   0.8901E-01
  -3  -3  13       12.22       12.06        1.38 o incl   0.3200E+00
  -2  -3  13      123.34      120.73        2.97 o incl   0.1980E-01
  -1  -3  13        1.64        1.76        0.77 o incl   0.1371E+01
   0  -3  13       37.65       35.97        2.12 o incl   0.9901E-01
   1  -3  13       28.24       29.24        1.76 o incl   0.1422E+00
   2  -3  13       60.62       55.99        2.16 o incl   0.6158E-01
  -6  -2  13       30.84       33.98        2.55 o incl   0.8843E-01
  -5  -2  13       78.98       83.57        4.37 o incl   0.2498E-01
  -4  -2  13       50.87       54.28        3.87 o incl   0.3986E-01
  -3  -2  13       53.50       56.39        3.02 o incl   0.5006E-01
  -2  -2  13       22.45       21.98        1.75 o incl   0.1743E+00
  -1  -2  13       72.45       68.02        2.31 o incl   0.4745E-01
   0  -2  13       17.71       16.28        1.40 o incl   0.2637E+00
   1  -2  13      271.83      254.75        6.47 o incl   0.4724E-02
   2  -2  13       20.21       19.71        1.29 o incl   0.2512E+00
  -6  -1  13        9.90        9.65        1.08 o incl   0.4796E+00
  -5  -1  13       34.20       38.74        2.28 o incl   0.9114E-01
  -4  -1  13       89.23       81.76        4.09 o incl   0.2590E-01
  -3  -1  13       74.18       70.76        3.04 o incl   0.3863E-01
  -2  -1  13      175.21      172.41        4.97 o incl   0.9608E-02
  -1  -1  13       47.98       46.59        2.17 o incl   0.7656E-01
   0  -1  13       -0.26        0.27        0.92 o incl   0.1149E+01
   1  -1  13       30.94       27.38        1.64 o incl   0.1516E+00
   2  -1  13       58.58       59.01        2.16 o incl   0.6014E-01
   3  -1  13        8.65        9.16        1.41 o incl   0.3542E+00
  -6   0  13      347.39      367.01        8.40 o incl   0.2591E-02
  -5   0  13       17.12       20.53        1.68 o incl   0.1973E+00
  -4   0  13       11.90       10.26        1.90 o incl   0.2156E+00
  -3   0  13       79.60       75.52        4.10 o incl   0.2815E-01
  -2   0  13       31.29       33.47        2.52 o incl   0.9000E-01
  -1   0  13       50.63       48.47        3.17 o incl   0.5268E-01
   0   0  13        5.46        5.65        1.14 o incl   0.5633E+00
   1   0  13      118.73      117.61        3.74 o incl   0.1871E-01
   2   0  13        0.41        0.58        0.60 o incl   0.2533E+01
   3   0  13      103.11      108.03        3.42 o incl   0.2240E-01
  -6   1  13       10.94        8.46        1.82 o incl   0.2388E+00
  -5   1  13       29.25       33.88        2.15 o incl   0.1076E+00
  -4   1  13       78.00       78.67        3.09 o incl   0.3458E-01
  -3   1  13       71.77       67.23        3.95 o incl   0.3223E-01
  -2   1  13      171.18      170.98        4.94 o incl   0.9814E-02
  -1   1  13       50.88       48.58        3.21 o incl   0.5171E-01
   0   1  13        1.12        0.83        1.19 o incl   0.6684E+00
   1   1  13       34.70       32.17        2.36 o incl   0.9627E-01
   2   1  13       58.42       61.01        1.69 o incl   0.6556E-01
  -6   2  13       34.90       31.32        1.91 o incl   0.1196E+00
  -5   2  13       81.59       83.00        2.42 o incl   0.3706E-01
  -4   2  13       47.33       51.24        2.06 o incl   0.7460E-01
  -3   2  13       55.96       51.85        2.78 o incl   0.5581E-01
  -2   2  13       16.22       17.91        1.70 o incl   0.2072E+00
  -1   2  13       73.44       69.18        2.15 o incl   0.4803E-01
   0   2  13       14.37       13.14        1.22 o incl   0.3487E+00
   1   2  13      236.75      232.80        5.08 o incl   0.6069E-02
   2   2  13       19.93       19.81        1.05 o incl   0.2932E+00
  -6   3  13       23.77       27.64        2.05 o incl   0.1311E+00
  -5   3  13        8.34       10.98        1.04 o incl   0.4907E+00
  -4   3  13       33.62       34.14        1.47 o incl   0.1390E+00
  -3   3  13       13.00       11.59        1.51 o incl   0.2861E+00
  -2   3  13      131.91      126.46        3.33 o incl   0.1755E-01
  -1   3  13        3.07        2.46        0.77 o incl   0.1259E+01
   0   3  13       31.13       30.43        1.39 o incl   0.1604E+00
   1   3  13       28.06       29.12        1.31 o incl   0.1777E+00
   2   3  13       62.03       57.46        1.97 o incl   0.6274E-01
  -5   4  13       10.40       12.05        1.13 o incl   0.4148E+00
  -4   4  13       22.37       25.18        1.27 o incl   0.2137E+00
  -3   4  13       15.16       15.96        1.08 o incl   0.3507E+00
  -2   4  13       79.49       82.35        2.17 o incl   0.3940E-01
  -1   4  13        2.75        3.52        0.73 o incl   0.1251E+01
   0   4  13       29.52       28.13        1.34 o incl   0.1754E+00
   1   4  13       39.10       39.83        1.35 o incl   0.1221E+00
   2   4  13        5.07        5.73        0.65 o incl   0.1132E+01
  -4   5  13       67.80       71.33        2.38 o incl   0.4613E-01
  -3   5  13       29.73       29.22        1.45 o incl   0.1624E+00
  -2   5  13       14.92       12.75        0.97 o incl   0.4326E+00
  -1   5  13       54.74       54.60        1.57 o incl   0.7646E-01
   0   5  13        4.26        4.54        0.79 o incl   0.1016E+01
   1   5  13       29.88       28.35        1.19 o incl   0.1860E+00
  -4   6  13        8.34       10.69        1.52 o incl   0.3081E+00
  -3   6  13       85.04       81.39        2.66 o incl   0.3534E-01
  -2   6  13       48.99       49.22        1.74 o incl   0.8369E-01
  -1   6  13       13.74       13.89        0.98 o incl   0.4174E+00
   0   6  13      143.09      140.75        3.12 o incl   0.1548E-01
  -2  -5  14       68.73       76.34        3.44 o incl   0.3414E-01
  -1  -5  14       20.14       19.40        1.79 o incl   0.1824E+00
  -3  -4  14       20.90       23.79        1.04 o incl   0.2572E+00
  -2  -4  14       64.02       68.15        2.59 o incl   0.4664E-01
  -1  -4  14       89.47       84.83        4.58 o incl   0.2280E-01
   0  -4  14       21.39       24.50        1.91 o incl   0.1526E+00
  -4  -3  14        7.42        7.34        1.44 o incl   0.3668E+00
  -3  -3  14       44.05       51.93        1.96 o incl   0.7786E-01
  -2  -3  14       83.07       90.66        3.17 o incl   0.2968E-01
  -1  -3  14       46.24       58.97        2.19 o incl   0.6483E-01
   0  -3  14       75.66       73.53        2.83 o incl   0.3886E-01
   1  -3  14       24.70       27.72        1.96 o incl   0.1354E+00
  -5  -2  14       31.84       34.26        2.42 o incl   0.9298E-01
  -4  -2  14       33.28       31.81        2.93 o incl   0.7547E-01
  -3  -2  14       37.67       32.42        2.19 o incl   0.1013E+00
  -2  -2  14      147.39      156.08        4.79 o incl   0.1159E-01
  -1  -2  14       64.74       68.09        2.81 o incl   0.4403E-01
   0  -2  14      156.45      171.54        4.73 o incl   0.1041E-01
   1  -2  14       80.41       84.65        4.12 o incl   0.2601E-01
  -5  -1  14       77.63       71.29        4.09 o incl   0.2934E-01
  -4  -1  14       10.10        8.33        1.95 o incl   0.2157E+00
  -3  -1  14       20.62       24.19        2.56 o incl   0.1065E+00
  -2  -1  14        2.82        3.59        1.01 o incl   0.7802E+00
  -1  -1  14      207.38      211.73        6.11 o incl   0.6623E-02
   0  -1  14      243.32      241.88        9.65 o incl   0.4147E-02
   1  -1  14       42.36       41.15        2.97 o incl   0.6365E-01
  -5   0  14       67.05       62.99        2.64 o incl   0.4784E-01
  -4   0  14       19.03       16.36        1.61 o incl   0.2216E+00
  -3   0  14        1.92        3.29        1.59 o incl   0.3618E+00
  -2   0  14       74.52       76.80        2.61 o incl   0.3966E-01
  -1   0  14       80.30       82.33        3.37 o incl   0.3110E-01
   0   0  14       83.58       88.30        3.30 o incl   0.2949E-01
   1   0  14       51.40       52.94        2.30 o incl   0.6581E-01
  -5   1  14       74.17       75.32        2.74 o incl   0.3933E-01
  -4   1  14        8.51        8.27        1.02 o incl   0.5516E+00
  -3   1  14       22.44       24.30        1.56 o incl   0.1852E+00
  -2   1  14        5.50        5.17        1.21 o incl   0.5223E+00
  -1   1  14      205.89      205.12        5.04 o incl   0.7456E-02
   0   1  14      251.23      237.66        5.78 o incl   0.5516E-02
   1   1  14       47.66       49.57        1.57 o incl   0.8794E-01
  -5   2  14       34.34       39.46        2.52 o incl   0.8154E-01
  -4   2  14       30.00       33.07        1.51 o incl   0.1451E+00
  -3   2  14       33.89       32.47        1.79 o incl   0.1245E+00
  -2   2  14      139.01      147.70        2.70 o incl   0.1551E-01
  -1   2  14       61.54       57.89        2.47 o incl   0.5507E-01
   0   2  14      182.24      174.13        4.46 o incl   0.9783E-02
   1   2  14       73.32       75.38        2.29 o incl   0.4326E-01
  -4   3  14        4.68        6.10        1.20 o incl   0.5227E+00
  -3   3  14       45.76       45.77        1.99 o incl   0.8360E-01
  -2   3  14       77.97       83.74        1.86 o incl   0.4122E-01
  -1   3  14       62.21       64.61        2.04 o incl   0.5596E-01
   0   3  14       84.50       78.70        2.72 o incl   0.3600E-01
   1   3  14       24.78       24.64        1.25 o incl   0.2122E+00
  -3   4  14       20.65       24.25        1.58 o incl   0.1878E+00
  -2   4  14       65.40       72.02        2.27 o incl   0.4753E-01
  -1   4  14       86.04       87.68        2.27 o incl   0.3522E-01
   0   4  14       20.54       23.58        1.22 o incl   0.2355E+00
  -2   5  14       72.33       79.61        3.75 o incl   0.3039E-01
  -3  -1  15       39.75       45.85        2.48 o incl   0.7369E-01
  -2  -1  15       67.60       68.02        3.72 o incl   0.3444E-01
  -1  -1  15       57.70       67.04        3.32 o incl   0.4035E-01
  -3   0  15       55.48       57.66        3.13 o incl   0.4718E-01
  -2   0  15       -0.35        0.03        0.73 o incl   0.1860E+01
  -1   0  15      119.40      122.16        5.29 o incl   0.1439E-01
  -3   1  15       41.43       48.71        2.68 o incl   0.6547E-01
  -2   1  15       65.38       68.85        2.52 o incl   0.4656E-01
  -1   1  15       72.55       75.65        3.77 o incl   0.3125E-01
# No of reflections output =   4101
# No of reflections in LSQ =   4101
#   o =   4101 < =      0 x =      0 h =      0 l =      0
