# Supplementary material for: Catalytic enantioselective nucleophilic desymmetrization of phosphonate esters
Source: Nat Chem. 2023 May 1;15(5):714–21. doi: 10.1038/s41557-023-01165-6 (PMC10159838; doi:10.1038/s41557-023-01165-6)
Supplement: Supplementary file 5 — Crystallographic data for compound 37; CCDC reference 2097044. [file 41557_2023_1165_MOESM5_ESM.cif]

#==============================================================================
data_global
#==============================================================================

_publ_contact_author      'Fernanda Duarte and Darren J. Dixon'
_publ_contact_author_email          darren.dixon@chem.ox.ac.uk

loop_
_publ_author_name
_publ_author_address
 'Formica, Michele'
;    
Chemistry Research Laboratory,
Department of Chemistry,
University of Oxford,
12 Mansfield Road, 
Oxford OX1 3TA. UK.
;
 'Rogova, Tatiana'
;    
Chemistry Research Laboratory,
Department of Chemistry,
University of Oxford,
12 Mansfield Road, 
Oxford OX1 3TA. UK.
;
 'Shi, Heyao'
;    
Chemistry Research Laboratory,
Department of Chemistry,
University of Oxford,
12 Mansfield Road, 
Oxford OX1 3TA. UK.
;
 'Sahara, Naoto'
;    
Chemistry Research Laboratory,
Department of Chemistry,
University of Oxford,
12 Mansfield Road, 
Oxford OX1 3TA. UK.
and
Graduate School of Engineering,
Nagoya Univeristy,
B2-3(611), Furo-cho, Chikusa,
Nagoya 464-8603, Japan.
;
 'Farley, Alistar J. M.'
;    
Chemistry Research Laboratory,
Department of Chemistry,
University of Oxford,
12 Mansfield Road, 
Oxford OX1 3TA. UK.
;
 'Christensen, Kirsten E.'
;    
Chemical Crystallography Department,
Chemistry Research Laboratory,
University of Oxford,
12 Mansfield Road, 
Oxford OX1 3TA. UK.
;
 'Duarte, Fernanda'
;    
Chemistry Research Laboratory,
Department of Chemistry,
University of Oxford,
12 Mansfield Road, 
Oxford OX1 3TA. UK.
;
 'Dixon, Darren J.'
;    
Chemistry Research Laboratory,
Department of Chemistry,
University of Oxford,
12 Mansfield Road, 
Oxford OX1 3TA. UK.
;

_publ_requested_journal
  'Nature'
_journal_volume                    '?'
_journal_page_first                '?'
_journal_page_last                 '?'
_journal_year                      '2023'

_publ_section_title
;
Catalytic Enantioselective Nucleophilic Desymmetrisation of Phosphonate Esters
;

_publ_section_abstract
;  
Compounds containing one or more stereogenic phosphorous atoms in the P(V) 
oxidation state are important to chemistry, biology and medicine. These include 
marketed antiviral drugs such as Tenofovir, alafenamide and Remdesivir, an 
effective treatment for Ebola which is currently also in Phase III clinical 
trials for use against SARS-CoV-2. Existing approaches for the stereoselective 
synthesis of P-stereogenic centers, while elegant, have however been limited, 
with catalytic enantioselective approaches remaining restricted in application. 
Accordingly, conceptually novel, broad-scope, catalytic strategies for the 
efficient stereoselective synthesis of diverse stereogenic P(V) containing 
compounds, are essential.

To this end, we describe a novel enantioselective two-stage strategy exploiting 
the first catalytic and highly enantioselective desymmetrisation of phosphonate 
esters. Pivoting on the stereocontrolled, sequential nucleophilic 
substitution of enantiotopic leaving groups from readily accessible pro-chiral 
P(V) precursors, a bifunctional iminophosphorane (BIMP)6�8 superbase catalyst 
was found to be essential in delivering reactive desymmetrised intermediates 
capable of downstream enantiospecific substitution. This uniquely modular and 
catalytic platform allows broad-scope access to a diverse library of P(V)-chiral 
compounds including O, N and S-linkages.
;


#==============================================================================
data_34 
#============================================================================== 
_audit_creation_date        "2021-01-10"
_audit_creation_method 'CRYSTALS_ver_14.61_build_7903 '

_oxford_structure_analysis_title  '7379'
_ccdc_journal_depnumber            '2097044'

_chemical_name_systematic         .
_chemical_melting_point           'not measured'

_cell_length_a                    15.0390(3)
_cell_length_b                    5.80870(10)
_cell_length_c                    15.9467(3)
_cell_angle_alpha                 90
_cell_angle_beta                  115.683(2)
_cell_angle_gamma                 90
_cell_volume                      1255.43(5)
 
_symmetry_cell_setting            'monoclinic' 
_symmetry_space_group_name_H-M    'P 21 ' 
_symmetry_space_group_name_Hall   'P 2yb' 
loop_
 _symmetry_equiv_pos_as_xyz
 'x,y,z'
 '-x,y+1/2,-z'

loop_
_atom_type_symbol
_atom_type_scat_dispersion_real
_atom_type_scat_dispersion_imag
_atom_type_scat_Cromer_Mann_a1
_atom_type_scat_Cromer_Mann_b1
_atom_type_scat_Cromer_Mann_a2
_atom_type_scat_Cromer_Mann_b2
_atom_type_scat_Cromer_Mann_a3
_atom_type_scat_Cromer_Mann_b3
_atom_type_scat_Cromer_Mann_a4
_atom_type_scat_Cromer_Mann_b4
_atom_type_scat_Cromer_Mann_c
_atom_type_scat_source  
 C       0.0181   0.0091   2.3100  20.8439   1.0200  10.2075   1.5886   0.5687
   0.8650  51.6512   0.2156 'International Tables Vol C 4.2.6.8 and 6.1.1.4'
 H       0.0000   0.0000   0.4930  10.5109   0.3229  26.1257   0.1402   3.1424
   0.0408  57.7998   0.0030 'International Tables Vol C 4.2.6.8 and 6.1.1.4'
 O       0.0492   0.0322   3.0485  13.2771   2.2868   5.7011   1.5463   0.3239
   0.8670  32.9089   0.2508 'International Tables Vol C 4.2.6.8 and 6.1.1.4'
 P       0.2955   0.4335   6.4345   1.9067   4.1791  27.1570   1.7800   0.5260
   1.4908  68.1645   1.1149 'International Tables Vol C 4.2.6.8 and 6.1.1.4'
 
 
_cell_formula_units_Z                    4

# Given Formula = C14 H13 O4 P1 
# Dc =      1.46 Fooo =    576.00 Mu =     20.27 M =    276.23
# Found Formula = C14 H13.00 O4 P1 
# Dc =      1.46 FOOO =    576.00 Mu =     20.27 M =    276.23

_chemical_formula_sum             'C14 H13 O4 P'
_chemical_formula_moiety          'C14 H13 O4 P'
_chemical_compound_source                .
_chemical_formula_weight            276.23
 
 
_cell_measurement_reflns_used        12179
_cell_measurement_theta_min             5.34
_cell_measurement_theta_max            75.78
_cell_measurement_temperature          150
 
_exptl_crystal_description        'block' 
_exptl_crystal_colour             'clear_pale_colourless' 
_exptl_crystal_size_min           0.19 
_exptl_crystal_size_mid           0.20 
_exptl_crystal_size_max           0.23 
 
_exptl_crystal_density_diffrn     1.461 
_exptl_crystal_density_meas       'not measured' 
_exptl_crystal_density_method     'not measured' 
# Non-dispersive F(000): 
_exptl_crystal_F_000              575.997 
_exptl_absorpt_coefficient_mu     2.027 
 
# Sheldrick geometric approximatio 0.67 0.68 
_exptl_absorpt_correction_type    multi-scan 
_exptl_absorpt_process_details 
; 
 CrysAlisPro (Rigaku Oxford Diffraction, 2017) 
; 
_exptl_absorpt_correction_T_min   0.64 
_exptl_absorpt_correction_T_max   0.68 
_diffrn_measurement_device_type   'Oxford Diffraction SuperNova' 
_diffrn_measurement_device        'Area' 
_diffrn_radiation_monochromator   'focussing mirrors' 
_diffrn_radiation_type            'Cu K\a'
_diffrn_radiation_wavelength           1.54184
_diffrn_measurement_method        \w 
 
# If a reference occurs more than once, delete the author 
# and date from subsequent references. 
_computing_data_collection        'SuperNova, (Oxford Diffraction, 2010)' 
_computing_cell_refinement 
; 
 CrysAlisPro (Rigaku Oxford Diffraction, 2017) 
; 
_computing_data_reduction 
; 
 CrysAlisPro (Rigaku Oxford Diffraction, 2017) 
; 
_computing_structure_solution     'Superflip (Palatinus & Chapuis, 2007)' 
_computing_structure_refinement   'CRYSTALS (Betteridge et al., 2003)' 
_computing_publication_material   'CRYSTALS (Betteridge et al., 2003)' 
_computing_molecular_graphics     'CAMERON (Watkin et al., 1996)' 
 
_diffrn_standards_interval_time   . 
_diffrn_standards_interval_count  . 
_diffrn_standards_number          0 
_diffrn_standards_decay_%         . 
 
_diffrn_ambient_temperature        150
_diffrn_reflns_number             17317 
_diffrn_reflns_av_unetI/netI      0.036 
_reflns_number_total              5177 
_diffrn_reflns_av_R_equivalents   0.024 
_diffrn_reflns_av_sigmaI/netI     0.0359
# Number of reflections without Friedels Law is 5177 
# Number of reflections with Friedels Law is 2870 
# Theoretical number of reflections is about 2620 
 
_diffrn_reflns_theta_min          3.261 
_diffrn_reflns_theta_max          75.971 
_diffrn_measured_fraction_theta_max 0.995 
 
_diffrn_reflns_theta_full         75.971 
_diffrn_measured_fraction_theta_full 0.995 
 
 
_diffrn_reflns_limit_h_min        -18 
_diffrn_reflns_limit_h_max        18 
_diffrn_reflns_limit_k_min        -7 
_diffrn_reflns_limit_k_max        7 
_diffrn_reflns_limit_l_min        -17 
_diffrn_reflns_limit_l_max        20 
_reflns_limit_h_min               -18 
_reflns_limit_h_max               17 
_reflns_limit_k_min               -7 
_reflns_limit_k_max               7 
_reflns_limit_l_min               0 
_reflns_limit_l_max               20 
 
_oxford_diffrn_Wilson_B_factor    1.96 
_oxford_diffrn_Wilson_scale       0.03 
 
_atom_sites_solution_primary      other  #heavy,direct,difmap,geom,iterative
# _atom_sites_solution_secondary  difmap
_atom_sites_solution_hydrogens    difmap
 
_refine_diff_density_min          -0.24 
_refine_diff_density_max          0.23 
 
 
# The current dictionary definitions do not cover the 
# situation where the reflections used for refinement were 
# selected by a user-defined sigma threshold 
 
# Explicitly named reflections are ALWAYS excluded from R&wR 
 
# The values actually used during refinement 
# These are labelled "all" for compatibility with PLATON 
_oxford_refine_reflns_threshold_expression       I>-10.0\s(I)
_refine_ls_number_restraints      1 
_refine_ls_number_parameters      344 
_refine_ls_number_reflns          5171 
_refine_ls_R_factor_ref           0.0288 
_refine_ls_wR_factor_ref          0.0785 
_refine_ls_goodness_of_fit_ref    1.0165 
_refine_ls_shift/su_max           0.0010310 
_refine_ls_shift/su_mean          0.0000466 
 
 
# Computed with I/sigma = -10 
_reflns_number_all                5171 
_refine_ls_R_factor_all           0.0288 
_refine_ls_wR_factor_all          0.0785 
 
# Computed with I/sigma = +2 a la SHELX 
_reflns_threshold_expression                I>2.0\s(I)
_reflns_number_gt                 5101 
_refine_ls_R_factor_gt            0.0284 
_refine_ls_wR_factor_gt           0.0781 
 
# For an explanation, see Cooper & Watkin, Acta Cryst. (2016). B72, 661-683 
_oxford_Hooft_y                   0. # for 0 Friedel pairs 
_oxford_Bijvoet_difference        0. # for 0 Friedel pairs 
# (Similar to the Parsons(q).) 
_oxford_refined_Flack_x           0.017(13) # for 2307 Friedel pairs 
_refine_ls_abs_structure_Flack    0.
_refine_ls_abs_structure_details 
; 
 Parsons, Flack & Wagner (2013), 
 0 Friedel Pairs 
; 
 
# choose from: 
# rm (reference molecule of known chirality), 
# ad (anomolous dispersion - Flack), rmad (rm and ad), 
# syn (from synthesis), unk (unknown) or . (not applicable). 
_chemical_absolute_configuration  'ad' 
 
 
_refine_ls_structure_factor_coef  Fsqd 
_refine_ls_matrix_type            full
_refine_ls_hydrogen_treatment     constr         #undef, noref, refall,
                                                 # refxyz, refU, constr or mixed
_refine_ls_weighting_scheme       calc 
_refine_ls_weighting_details 
;
 Method= Modified Sheldrick 
 w=1/[\s^2^(F^2^) + ( 0.05P)^2^ + 0.31P] 
 ,where P=(max(Fo^2^,0) + 2Fc^2^)/3 
;
# Insert your own references if required - in alphabetical order 
_publ_section_references 
; 
Betteridge, P.W., Carruthers, J.R., Cooper, R.I., 
Prout, K. & Watkin, D.J. (2003). J. Appl. Cryst. 36, 1487. 
 
Oxford Diffraction, (2010). Supernova User Manual. 
 
Palatinus, L. & Chapuis, G. (2007). J. Appl. Cryst. 40, 786-790. 
 
Parsons,S., Flack, H.D. and Wagner, T. Acta Cryst. (2013). B69, 249-259 
 
Rigaku Oxford Diffraction (2017). CrysAlisPro. 
 
Watkin, D.J., Prout, C.K. & Pearce, L.J. (1996). CAMERON, Chemical 
Crystallography Laboratory, Oxford, UK. 
; 

# Uequiv = arithmetic mean of Ui i.e. Ueqiv = (U1+U2+U3)/3

# Replace last . with number of unfound hydrogen atoms attached to an atom.

# ..._refinement_flags_... 
# . no refinement constraints           S special position constraint on site
# G rigid group refinement of site      R riding atom
# D distance or angle restraint on site T thermal displacement constraints
# U Uiso or Uij restraint (rigid bond)  P partial occupancy constraint


loop_
_atom_site_label
_atom_site_type_symbol
_atom_site_fract_x
_atom_site_fract_y
_atom_site_fract_z
_atom_site_U_iso_or_equiv
_atom_site_occupancy
_atom_site_adp_type
_atom_site_refinement_flags_posn
_atom_site_refinement_flags_adp
_atom_site_refinement_flags_occupancy
_atom_site_disorder_assembly
_atom_site_disorder_group
_atom_site_attached_hydrogens
O1 O 0.71107(9) 0.5000(2) 0.30524(9) 0.0294 1.0000 Uani . . . . . . 
P2 P 0.69662(3) 0.63802(9) 0.37505(3) 0.0220 1.0000 Uani . . . . . . 
O3 O 0.78055(9) 0.5812(2) 0.47802(9) 0.0281 1.0000 Uani . . . . . . 
C4 C 0.85958(11) 0.7284(3) 0.52608(11) 0.0214 1.0000 Uani . . . . . . 
C5 C 0.92588(12) 0.6609(3) 0.61477(11) 0.0236 1.0000 Uani . . . . . . 
C6 C 1.00561(12) 0.8028(3) 0.66548(11) 0.0276 1.0000 Uani . . . . . . 
C7 C 1.01712(13) 1.0111(3) 0.62830(13) 0.0307 1.0000 Uani . . . . . . 
C8 C 0.95059(12) 1.0757(3) 0.53982(12) 0.0255 1.0000 Uani . . . . . . 
C9 C 0.87162(11) 0.9334(3) 0.48649(11) 0.0210 1.0000 Uani . . . . . . 
C10 C 0.80122(12) 0.9943(3) 0.38807(12) 0.0241 1.0000 Uani . . . . . . 
O11 O 0.70314(8) 0.9082(2) 0.36888(8) 0.0247 1.0000 Uani . . . . . . 
C12 C 0.58124(12) 0.5961(3) 0.37843(11) 0.0230 1.0000 Uani . . . . . . 
C13 C 0.52761(12) 0.3948(3) 0.34095(11) 0.0251 1.0000 Uani . . . . . . 
C14 C 0.43470(13) 0.3663(3) 0.33701(12) 0.0266 1.0000 Uani . . . . . . 
C15 C 0.39377(12) 0.5376(3) 0.37027(12) 0.0252 1.0000 Uani . . . . . . 
C16 C 0.44733(13) 0.7376(3) 0.40998(12) 0.0278 1.0000 Uani . . . . . . 
C17 C 0.54037(13) 0.7642(3) 0.41343(12) 0.0275 1.0000 Uani . . . . . . 
O18 O 0.30124(9) 0.4955(2) 0.36172(10) 0.0320 1.0000 Uani . . . . . . 
C19 C 0.25329(14) 0.6739(4) 0.38889(14) 0.0352 1.0000 Uani . . . . . . 
O21 O 0.88859(10) 0.9140(2) 0.17695(10) 0.0332 1.0000 Uani . . . . . . 
P22 P 0.80395(3) 0.78983(9) 0.10763(3) 0.0238 1.0000 Uani . . . . . . 
O23 O 0.78668(11) 0.8545(2) 0.00335(9) 0.0321 1.0000 Uani . . . . . . 
C24 C 0.82600(12) 0.7218(3) -0.04502(12) 0.0241 1.0000 Uani . . . . . . 
C25 C 0.81179(12) 0.8010(3) -0.13182(12) 0.0279 1.0000 Uani . . . . . . 
C26 C 0.85009(14) 0.6748(4) -0.18271(13) 0.0347 1.0000 Uani . . . . . . 
C27 C 0.90140(15) 0.4707(4) -0.14733(14) 0.0362 1.0000 Uani . . . . . . 
C28 C 0.91291(12) 0.3928(3) -0.06110(13) 0.0305 1.0000 Uani . . . . . . 
C29 C 0.87668(12) 0.5173(3) -0.00816(12) 0.0240 1.0000 Uani . . . . . . 
C30 C 0.89381(13) 0.4371(3) 0.08715(12) 0.0275 1.0000 Uani . . . . . . 
O31 O 0.81438(9) 0.5188(2) 0.10899(9) 0.0269 1.0000 Uani . . . . . . 
C32 C 0.69016(12) 0.8428(3) 0.11135(11) 0.0234 1.0000 Uani . . . . . . 
C33 C 0.67775(13) 1.0513(3) 0.14879(11) 0.0249 1.0000 Uani . . . . . . 
C34 C 0.59171(13) 1.0932(3) 0.15758(11) 0.0268 1.0000 Uani . . . . . . 
C35 C 0.51857(13) 0.9247(3) 0.13167(12) 0.0264 1.0000 Uani . . . . . . 
C36 C 0.52928(13) 0.7182(3) 0.09242(12) 0.0277 1.0000 Uani . . . . . . 
C37 C 0.61523(13) 0.6790(3) 0.08256(11) 0.0263 1.0000 Uani . . . . . . 
O38 O 0.43917(10) 0.9775(3) 0.14794(10) 0.0350 1.0000 Uani . . . . . . 
C39 C 0.36729(14) 0.8013(4) 0.13168(15) 0.0391 1.0000 Uani . . . . . . 
H51 H 0.9171 0.5234 0.6393 0.0275 1.0000 Uiso R . . . . . 
H61 H 1.0504 0.7577 0.7252 0.0316 1.0000 Uiso R . . . . . 
H71 H 1.0727 1.1070 0.6650 0.0382 1.0000 Uiso R . . . . . 
H81 H 0.9587 1.2187 0.5140 0.0306 1.0000 Uiso R . . . . . 
H102 H 0.8212 0.9224 0.3447 0.0281 1.0000 Uiso R . . . . . 
H101 H 0.7966 1.1622 0.3786 0.0297 1.0000 Uiso R . . . . . 
H131 H 0.5554 0.2810 0.3167 0.0305 1.0000 Uiso R . . . . . 
H141 H 0.3967 0.2349 0.3113 0.0325 1.0000 Uiso R . . . . . 
H161 H 0.4213 0.8520 0.4336 0.0344 1.0000 Uiso R . . . . . 
H171 H 0.5783 0.8979 0.4397 0.0329 1.0000 Uiso R . . . . . 
H192 H 0.1860 0.6261 0.3757 0.0529 1.0000 Uiso R . . . . . 
H191 H 0.2496 0.8139 0.3551 0.0525 1.0000 Uiso R . . . . . 
H193 H 0.2882 0.7069 0.4560 0.0520 1.0000 Uiso R . . . . . 
H251 H 0.7786 0.9395 -0.1537 0.0320 1.0000 Uiso R . . . . . 
H261 H 0.8404 0.7238 -0.2410 0.0422 1.0000 Uiso R . . . . . 
H271 H 0.9274 0.3924 -0.1823 0.0426 1.0000 Uiso R . . . . . 
H281 H 0.9459 0.2522 -0.0374 0.0375 1.0000 Uiso R . . . . . 
H302 H 0.8939 0.2680 0.0887 0.0329 1.0000 Uiso R . . . . . 
H301 H 0.9531 0.5012 0.1340 0.0317 1.0000 Uiso R . . . . . 
H331 H 0.7251 1.1674 0.1675 0.0301 1.0000 Uiso R . . . . . 
H341 H 0.5828 1.2286 0.1820 0.0335 1.0000 Uiso R . . . . . 
H361 H 0.4809 0.6083 0.0739 0.0319 1.0000 Uiso R . . . . . 
H371 H 0.6240 0.5351 0.0571 0.0309 1.0000 Uiso R . . . . . 
H392 H 0.3190 0.8578 0.1526 0.0591 1.0000 Uiso R . . . . . 
H391 H 0.3345 0.7566 0.0648 0.0566 1.0000 Uiso R . . . . . 
H393 H 0.4005 0.6706 0.1673 0.0584 1.0000 Uiso R . . . . . 
loop_
_atom_site_aniso_label
_atom_site_aniso_U_11
_atom_site_aniso_U_22
_atom_site_aniso_U_33
_atom_site_aniso_U_23
_atom_site_aniso_U_13
_atom_site_aniso_U_12
O1 0.0272(6) 0.0296(6) 0.0323(6) -0.0004(5) 0.0138(5) 0.0018(5) 
P2 0.01949(18) 0.02000(19) 0.02432(18) 0.00199(15) 0.00755(14) 0.00089(14) 
O3 0.0251(6) 0.0208(6) 0.0304(6) 0.0064(5) 0.0048(5) -0.0040(5) 
C4 0.0200(7) 0.0187(7) 0.0261(7) -0.0012(6) 0.0107(6) 0.0005(5) 
C5 0.0251(7) 0.0226(7) 0.0243(7) 0.0027(6) 0.0117(6) 0.0016(6) 
C6 0.0259(8) 0.0328(9) 0.0219(7) -0.0021(7) 0.0084(6) -0.0003(7) 
C7 0.0283(8) 0.0316(10) 0.0311(9) -0.0087(7) 0.0117(7) -0.0093(7) 
C8 0.0264(8) 0.0219(7) 0.0321(8) -0.0018(6) 0.0164(7) -0.0024(6) 
C9 0.0207(7) 0.0195(7) 0.0259(7) -0.0004(6) 0.0130(6) 0.0016(6) 
C10 0.0231(7) 0.0204(7) 0.0303(8) 0.0055(6) 0.0129(6) 0.0008(6) 
O11 0.0204(5) 0.0222(6) 0.0285(6) 0.0058(5) 0.0076(5) 0.0017(4) 
C12 0.0217(7) 0.0220(8) 0.0222(7) 0.0002(6) 0.0067(6) 0.0012(6) 
C13 0.0255(8) 0.0238(8) 0.0256(7) -0.0004(6) 0.0106(6) 0.0011(6) 
C14 0.0267(8) 0.0253(8) 0.0275(8) -0.0032(6) 0.0113(7) -0.0057(6) 
C15 0.0231(7) 0.0282(8) 0.0239(8) 0.0019(6) 0.0098(6) -0.0010(6) 
C16 0.0300(8) 0.0254(8) 0.0305(8) -0.0033(6) 0.0155(7) 0.0015(7) 
C17 0.0291(8) 0.0231(8) 0.0296(8) -0.0048(7) 0.0122(6) -0.0033(7) 
O18 0.0255(6) 0.0347(7) 0.0390(7) -0.0046(6) 0.0169(5) -0.0030(5) 
C19 0.0297(9) 0.0372(10) 0.0457(10) 0.0051(8) 0.0230(8) 0.0071(8) 
O21 0.0279(6) 0.0300(7) 0.0401(7) -0.0032(5) 0.0132(5) -0.0032(5) 
P22 0.0264(2) 0.02001(19) 0.02610(19) 0.00120(16) 0.01241(16) -0.00068(16) 
O23 0.0474(7) 0.0223(6) 0.0349(6) 0.0065(5) 0.0257(6) 0.0095(5) 
C24 0.0230(7) 0.0215(7) 0.0292(8) -0.0011(6) 0.0126(6) -0.0007(6) 
C25 0.0250(7) 0.0295(8) 0.0286(8) 0.0040(7) 0.0111(6) 0.0031(7) 
C26 0.0342(9) 0.0439(11) 0.0289(8) 0.0012(8) 0.0164(7) 0.0053(8) 
C27 0.0338(9) 0.0415(11) 0.0372(10) -0.0043(8) 0.0190(8) 0.0072(8) 
C28 0.0217(8) 0.0295(9) 0.0381(9) -0.0003(7) 0.0110(7) 0.0048(7) 
C29 0.0210(7) 0.0210(8) 0.0284(8) -0.0002(6) 0.0092(6) -0.0026(6) 
C30 0.0278(8) 0.0219(8) 0.0332(9) 0.0044(6) 0.0137(7) 0.0037(6) 
O31 0.0298(6) 0.0224(6) 0.0313(6) 0.0048(5) 0.0158(5) 0.0009(5) 
C32 0.0257(7) 0.0235(8) 0.0197(7) 0.0010(6) 0.0087(6) -0.0018(6) 
C33 0.0294(8) 0.0225(8) 0.0215(7) 0.0003(6) 0.0097(6) -0.0038(6) 
C34 0.0333(8) 0.0239(8) 0.0236(7) -0.0014(6) 0.0126(7) 0.0008(7) 
C35 0.0264(8) 0.0286(9) 0.0238(8) 0.0045(7) 0.0105(6) 0.0022(7) 
C36 0.0248(8) 0.0267(8) 0.0277(8) 0.0004(6) 0.0078(6) -0.0033(6) 
C37 0.0284(8) 0.0225(8) 0.0251(7) -0.0032(6) 0.0089(6) -0.0015(7) 
O38 0.0318(6) 0.0364(7) 0.0425(7) 0.0009(6) 0.0215(6) 0.0022(6) 
C39 0.0285(9) 0.0410(11) 0.0493(11) 0.0117(10) 0.0183(8) 0.0036(8) 

_refine_ls_extinction_method 
    'None'
_oxford_refine_ls_scale 5.43(8) 
loop_
 _geom_bond_atom_site_label_1
 _geom_bond_site_symmetry_1
 _geom_bond_atom_site_label_2
 _geom_bond_site_symmetry_2
 _geom_bond_distance
 _geom_bond_publ_flag
O1 . P2 . 1.4625(13)    yes
P2 . O3 . 1.6130(12)    yes
P2 . O11 . 1.5781(12)    yes
P2 . C12 . 1.7761(17)    yes
O3 . C4 . 1.3934(19)    yes
C4 . C5 . 1.388(2)    yes
C4 . C9 . 1.396(2)    yes
C5 . C6 . 1.389(2)    yes
C5 . H51 . 0.923    no
C6 . C7 . 1.391(3)    yes
C6 . H61 . 0.935    no
C7 . C8 . 1.382(3)    yes
C7 . H71 . 0.963    no
C8 . C9 . 1.393(2)    yes
C8 . H81 . 0.958    no
C9 . C10 . 1.506(2)    yes
C10 . O11 . 1.4588(19)    yes
C10 . H102 . 0.960    no
C10 . H101 . 0.985    no
C12 . C13 . 1.399(2)    yes
C12 . C17 . 1.393(2)    yes
C13 . C14 . 1.381(2)    yes
C13 . H131 . 0.948    no
C14 . C15 . 1.390(3)    yes
C14 . H141 . 0.935    no
C15 . C16 . 1.399(2)    yes
C15 . O18 . 1.360(2)    yes
C16 . C17 . 1.385(2)    yes
C16 . H161 . 0.930    no
C17 . H171 . 0.947    no
O18 . C19 . 1.433(2)    yes
C19 . H192 . 0.980    no
C19 . H191 . 0.964    no
C19 . H193 . 0.985    no
O21 . P22 . 1.4640(14)    yes
P22 . O23 . 1.6123(13)    yes
P22 . O31 . 1.5816(13)    yes
P22 . C32 . 1.7649(17)    yes
O23 . C24 . 1.391(2)    yes
C24 . C25 . 1.384(2)    yes
C24 . C29 . 1.396(2)    yes
C25 . C26 . 1.390(3)    yes
C25 . H251 . 0.931    no
C26 . C27 . 1.393(3)    yes
C26 . H261 . 0.922    no
C27 . C28 . 1.385(3)    yes
C27 . H271 . 0.927    no
C28 . C29 . 1.390(3)    yes
C28 . H281 . 0.946    no
C29 . C30 . 1.501(2)    yes
C30 . O31 . 1.461(2)    yes
C30 . H302 . 0.983    no
C30 . H301 . 0.956    no
C32 . C33 . 1.398(2)    yes
C32 . C37 . 1.392(2)    yes
C33 . C34 . 1.382(2)    yes
C33 . H331 . 0.931    no
C34 . C35 . 1.394(3)    yes
C34 . H341 . 0.913    no
C35 . C36 . 1.395(3)    yes
C35 . O38 . 1.362(2)    yes
C36 . C37 . 1.387(2)    yes
C36 . H361 . 0.915    no
C37 . H371 . 0.963    no
O38 . C39 . 1.428(3)    yes
C39 . H392 . 0.977    no
C39 . H391 . 0.996    no
C39 . H393 . 0.950    no
loop_
 _geom_angle_atom_site_label_1
 _geom_angle_site_symmetry_1
 _geom_angle_atom_site_label_2
 _geom_angle_site_symmetry_2
 _geom_angle_atom_site_label_3
 _geom_angle_site_symmetry_3
 _geom_angle
 _geom_angle_publ_flag
O1 . P2 . O3 . 110.73(7)    yes
O1 . P2 . O11 . 117.64(8)    yes
O3 . P2 . O11 . 102.98(7)    yes
O1 . P2 . C12 . 114.67(8)    yes
O3 . P2 . C12 . 106.55(7)    yes
O11 . P2 . C12 . 103.07(7)    yes
P2 . O3 . C4 . 122.61(10)    yes
O3 . C4 . C5 . 116.87(14)    yes
O3 . C4 . C9 . 121.44(14)    yes
C5 . C4 . C9 . 121.68(15)    yes
C4 . C5 . C6 . 118.90(15)    yes
C4 . C5 . H51 . 120.3    no
C6 . C5 . H51 . 120.8    no
C5 . C6 . C7 . 120.22(15)    yes
C5 . C6 . H61 . 119.1    no
C7 . C6 . H61 . 120.7    no
C6 . C7 . C8 . 120.18(16)    yes
C6 . C7 . H71 . 118.7    no
C8 . C7 . H71 . 121.2    no
C7 . C8 . C9 . 120.70(16)    yes
C7 . C8 . H81 . 120.2    no
C9 . C8 . H81 . 119.0    no
C4 . C9 . C8 . 118.25(15)    yes
C4 . C9 . C10 . 120.07(14)    yes
C8 . C9 . C10 . 121.67(15)    yes
C9 . C10 . O11 . 109.17(13)    yes
C9 . C10 . H102 . 110.5    no
O11 . C10 . H102 . 107.6    no
C9 . C10 . H101 . 111.3    no
O11 . C10 . H101 . 108.0    no
H102 . C10 . H101 . 110.1    no
C10 . O11 . P2 . 114.34(10)    yes
P2 . C12 . C13 . 119.44(12)    yes
P2 . C12 . C17 . 121.52(13)    yes
C13 . C12 . C17 . 118.97(15)    yes
C12 . C13 . C14 . 120.26(16)    yes
C12 . C13 . H131 . 118.8    no
C14 . C13 . H131 . 120.9    no
C13 . C14 . C15 . 120.23(16)    yes
C13 . C14 . H141 . 122.1    no
C15 . C14 . H141 . 117.6    no
C14 . C15 . C16 . 120.23(15)    yes
C14 . C15 . O18 . 115.84(16)    yes
C16 . C15 . O18 . 123.93(16)    yes
C15 . C16 . C17 . 118.97(16)    yes
C15 . C16 . H161 . 121.1    no
C17 . C16 . H161 . 120.0    no
C12 . C17 . C16 . 121.30(16)    yes
C12 . C17 . H171 . 117.8    no
C16 . C17 . H171 . 120.9    no
C15 . O18 . C19 . 117.81(15)    yes
O18 . C19 . H192 . 109.7    no
O18 . C19 . H191 . 110.8    no
H192 . C19 . H191 . 108.4    no
O18 . C19 . H193 . 111.6    no
H192 . C19 . H193 . 107.6    no
H191 . C19 . H193 . 108.5    no
O21 . P22 . O23 . 111.26(8)    yes
O21 . P22 . O31 . 115.58(8)    yes
O23 . P22 . O31 . 102.53(7)    yes
O21 . P22 . C32 . 115.29(8)    yes
O23 . P22 . C32 . 105.59(7)    yes
O31 . P22 . C32 . 105.36(7)    yes
P22 . O23 . C24 . 121.71(11)    yes
O23 . C24 . C25 . 116.88(15)    yes
O23 . C24 . C29 . 121.58(15)    yes
C25 . C24 . C29 . 121.53(16)    yes
C24 . C25 . C26 . 119.01(17)    yes
C24 . C25 . H251 . 119.1    no
C26 . C25 . H251 . 121.8    no
C25 . C26 . C27 . 120.61(17)    yes
C25 . C26 . H261 . 120.1    no
C27 . C26 . H261 . 119.3    no
C26 . C27 . C28 . 119.24(17)    yes
C26 . C27 . H271 . 118.5    no
C28 . C27 . H271 . 122.2    no
C27 . C28 . C29 . 121.33(17)    yes
C27 . C28 . H281 . 119.8    no
C29 . C28 . H281 . 118.9    no
C24 . C29 . C28 . 118.24(16)    yes
C24 . C29 . C30 . 120.86(15)    yes
C28 . C29 . C30 . 120.88(15)    yes
C29 . C30 . O31 . 109.97(13)    yes
C29 . C30 . H302 . 109.5    no
O31 . C30 . H302 . 108.1    no
C29 . C30 . H301 . 111.3    no
O31 . C30 . H301 . 105.7    no
H302 . C30 . H301 . 112.2    no
C30 . O31 . P22 . 113.97(11)    yes
P22 . C32 . C33 . 118.44(13)    yes
P22 . C32 . C37 . 121.87(13)    yes
C33 . C32 . C37 . 119.61(16)    yes
C32 . C33 . C34 . 119.99(16)    yes
C32 . C33 . H331 . 122.6    no
C34 . C33 . H331 . 117.4    no
C33 . C34 . C35 . 119.97(16)    yes
C33 . C34 . H341 . 120.8    no
C35 . C34 . H341 . 119.2    no
C34 . C35 . C36 . 120.46(16)    yes
C34 . C35 . O38 . 115.45(16)    yes
C36 . C35 . O38 . 124.09(17)    yes
C35 . C36 . C37 . 119.13(16)    yes
C35 . C36 . H361 . 121.0    no
C37 . C36 . H361 . 119.9    no
C32 . C37 . C36 . 120.77(16)    yes
C32 . C37 . H371 . 119.6    no
C36 . C37 . H371 . 119.6    no
C35 . O38 . C39 . 117.47(16)    yes
O38 . C39 . H392 . 108.3    no
O38 . C39 . H391 . 111.4    no
H392 . C39 . H391 . 110.9    no
O38 . C39 . H393 . 107.7    no
H392 . C39 . H393 . 109.9    no
H391 . C39 . H393 . 108.6    no
loop_
 _geom_hbond_atom_site_label_D
 _geom_hbond_site_symmetry_D
 _geom_hbond_atom_site_label_H
 _geom_hbond_site_symmetry_H
 _geom_hbond_atom_site_label_A
 _geom_hbond_site_symmetry_A
 _geom_hbond_angle_DHA
 _geom_hbond_distance_DH
 _geom_hbond_distance_HA
 _geom_hbond_distance_DA
 _geom_hbond_publ_flag
C6 . H61 . O21 2_746 141 0.93 2.45 3.237(3)    yes
C10 . H101 . O1 1_565 152 0.98 2.36 3.265(3)    yes
C30 . H302 . O21 1_545 146 0.98 2.51 3.374(3)    yes


_iucr_refine_instructions_details
;
#
# Punched on 10/01/21 at 12:21:31
#
#LIST     12                                                                    
BLOCK SCALE X'S  U'S 
CONT ENANTIO 
RIDE C   (   5,X'S) H   (  51,X'S) 
RIDE C   (   6,X'S) H   (  61,X'S) 
RIDE C   (   7,X'S) H   (  71,X'S) 
RIDE C   (   8,X'S) H   (  81,X'S) 
RIDE C   (  10,X'S) H   ( 102,X'S) H   ( 101,X'S) 
RIDE C   (  13,X'S) H   ( 131,X'S) 
RIDE C   (  14,X'S) H   ( 141,X'S) 
RIDE C   (  16,X'S) H   ( 161,X'S) 
RIDE C   (  17,X'S) H   ( 171,X'S) 
RIDE C   (  19,X'S) H   ( 192,X'S) H   ( 191,X'S) H   ( 193,X'S) 
RIDE C   (  25,X'S) H   ( 251,X'S) 
RIDE C   (  26,X'S) H   ( 261,X'S) 
RIDE C   (  27,X'S) H   ( 271,X'S) 
RIDE C   (  28,X'S) H   ( 281,X'S) 
RIDE C   (  30,X'S) H   ( 302,X'S) H   ( 301,X'S) 
RIDE C   (  33,X'S) H   ( 331,X'S) 
RIDE C   (  34,X'S) H   ( 341,X'S) 
RIDE C   (  36,X'S) H   ( 361,X'S) 
RIDE C   (  37,X'S) H   ( 371,X'S) 
RIDE C   (  39,X'S) H   ( 392,X'S) H   ( 391,X'S) H   ( 393,X'S) 
END                                                                             
#
# Punched on 10/01/21 at 12:21:31
#
#LIST     16                                                                    
NO 
REM   HREST   START (DO NOT REMOVE THIS LINE) 
REM   HREST   END (DO NOT REMOVE THIS LINE) 
END                                                                             
;
 
_refine_special_details
;
?
  Reflections are selected by the following conditions :-
;

# Manually omitted reflections

loop_
_oxford_refln_omitted_index_h
_oxford_refln_omitted_index_k
_oxford_refln_omitted_index_l
_oxford_refln_omitted_flag
_oxford_refln_omitted_details
   0   0   4  x   .
  -1   1   7  x   .
  -3  -1  12  x   .
  -1  -1   7  x   .
  -3   1  12  x   .
   2   0   4  x   .
