# Supplementary material for: Catalytic enantioselective nucleophilic desymmetrization of phosphonate esters
Source: Nat Chem. 2023 May 1;15(5):714–21. doi: 10.1038/s41557-023-01165-6 (PMC10159838; doi:10.1038/s41557-023-01165-6)
Supplement: Supplementary file 6 — Structure factors file for compound 37; CCDC reference 2097044. [file 41557_2023_1165_MOESM6_ESM.fcf]

data_I 
#  xcalibur in  E:\Refinements\01-21\7379\7
_audit_creation_date        "21-01-10"
_audit_creation_method      'CRYSTALS' 

_cell_length_a                    15.0390(3)
_cell_angle_alpha                 90
_cell_length_b                    5.80870(10)
_cell_angle_beta                  115.683(2)
_cell_length_c                    15.9467(3)
_cell_angle_gamma                 90
loop_
 _symmetry_equiv_pos_as_xyz
 'x,y,z'
 '-x,y+1/2,-z'

# NOTE FO on scale of Fc,      0.18431
# Status flags: 
#    o - used in refinement 
#    < - excluded by I/sigmaI cutoff 
#    l - excluded at low resolution  
#    h - excluded at high resolution  
#    x - excluded for another reason  

loop_
_refln_index_h
_refln_index_k
_refln_index_l
_refln_F_squared_meas
_refln_F_squared_calc
_refln_F_squared_sigma
_refln_include_status
_refln_refinement_status
_refln_refinement_weight
   1  -7   0      125.97      126.46        2.85 o incl   0.1127E-01
   2  -7   0       38.02       43.10        1.28 o incl   0.5288E-01
   3  -7   0        6.07        3.35        1.10 o incl   0.3894E+00
   4  -7   0       60.56       58.22        2.80 o incl   0.2846E-01
   0  -6   0       50.96       43.70        3.79 o incl   0.2923E-01
   1  -6   0       24.44       19.84        2.73 o incl   0.6542E-01
   2  -6   0      306.33      288.63       10.70 o incl   0.2321E-02
   3  -6   0      160.94      172.68        4.68 o incl   0.6751E-02
   4  -6   0       24.92       26.79        1.73 o incl   0.7770E-01
   5  -6   0        7.73        5.93        0.96 o incl   0.3261E+00
   6  -6   0       26.45       25.43        1.46 o incl   0.8439E-01
   7  -6   0        8.45        7.32        0.86 o incl   0.3046E+00
   8  -6   0       92.09       88.56        2.87 o incl   0.1756E-01
   9  -6   0       23.56       28.42        1.17 o incl   0.8673E-01
   1  -5   0       71.12       74.58        4.62 o incl   0.1721E-01
   2  -5   0      384.97      397.89       11.32 o incl   0.1533E-02
   3  -5   0      527.33      528.89       11.38 o incl   0.9827E-03
   4  -5   0      518.83      539.10       11.37 o incl   0.9711E-03
   5  -5   0       54.10       60.57        2.93 o incl   0.2813E-01
   6  -5   0      156.89      160.24        5.21 o incl   0.7033E-02
   7  -5   0       68.80       67.99        2.76 o incl   0.2447E-01
   8  -5   0      197.01      190.85        4.85 o incl   0.5558E-02
   9  -5   0      609.14      574.41       12.64 o incl   0.8114E-03
  10  -5   0       31.37       33.22        2.03 o incl   0.5885E-01
  11  -5   0       15.36       15.18        0.99 o incl   0.1586E+00
  12  -5   0       42.75       43.73        1.68 o incl   0.4724E-01
   0  -4   0       92.97       86.86        7.80 o incl   0.9183E-02
   1  -4   0       92.84       77.99        8.38 o incl   0.8786E-02
   2  -4   0      200.29      185.52        9.43 o incl   0.4132E-02
   3  -4   0      453.88      494.74       21.20 o incl   0.8336E-03
   4  -4   0      149.02      154.92        4.76 o incl   0.7642E-02
   5  -4   0     2357.49     2400.88       43.55 o incl   0.5742E-04
   6  -4   0      288.41      294.62        9.54 o incl   0.2477E-02
   7  -4   0      260.58      256.38        7.61 o incl   0.3223E-02
   8  -4   0      209.99      213.15        5.02 o incl   0.4814E-02
   9  -4   0       24.89       20.11        1.77 o incl   0.9032E-01
  10  -4   0       97.00       95.82        3.81 o incl   0.1463E-01
  11  -4   0      349.42      331.74        8.38 o incl   0.2125E-02
  12  -4   0       40.22       40.94        2.50 o incl   0.4320E-01
  13  -4   0      198.97      194.23        3.97 o incl   0.5681E-02
  14  -4   0       20.79       23.45        1.63 o incl   0.9120E-01
   1  -3   0      235.66      220.14        7.64 o incl   0.3848E-02
   2  -3   0      782.29      756.98       16.48 o incl   0.4927E-03
   3  -3   0      555.88      518.61       12.23 o incl   0.9561E-03
   4  -3   0     1474.45     1500.64       25.12 o incl   0.1456E-03
   5  -3   0      349.72      366.56       10.64 o incl   0.1775E-02
   6  -3   0      405.48      407.42       11.95 o incl   0.1432E-02
   7  -3   0       73.27       77.48        3.83 o incl   0.1878E-01
   8  -3   0      123.22      129.16        3.89 o incl   0.1036E-01
   9  -3   0       25.58       26.53        2.04 o incl   0.7098E-01
  10  -3   0      343.54      368.39        6.96 o incl   0.2014E-02
  11  -3   0       20.16       20.00        1.36 o incl   0.1097E+00
  12  -3   0      732.11      756.48       11.95 o incl   0.5471E-03
  13  -3   0      142.92      149.52        3.52 o incl   0.8746E-02
  14  -3   0      227.89      224.00        5.31 o incl   0.4352E-02
  15  -3   0       32.21       32.05        2.12 o incl   0.5836E-01
   0  -2   0      789.78      669.17       21.10 o incl   0.5074E-03
   1  -2   0      247.34      256.88        6.71 o incl   0.3440E-02
   2  -2   0      201.55      212.52        5.60 o incl   0.4779E-02
   3  -2   0     1734.03     1791.52       25.93 o incl   0.1067E-03
   4  -2   0       90.76       86.68        3.59 o incl   0.1658E-01
   5  -2   0     1410.44     1384.17       29.32 o incl   0.1581E-03
   6  -2   0      363.72      383.53       12.17 o incl   0.1578E-02
   7  -2   0      348.73      355.91       12.43 o incl   0.1700E-02
   8  -2   0       53.95       42.63        7.79 o incl   0.1239E-01
   9  -2   0      576.75      551.23       10.78 o incl   0.9070E-03
  10  -2   0      407.89      386.59        6.21 o incl   0.1777E-02
  11  -2   0      625.86      604.05        8.31 o incl   0.8141E-03
  12  -2   0       40.34       42.42        1.81 o incl   0.4823E-01
  13  -2   0      244.25      244.13        4.78 o incl   0.3950E-02
  14  -2   0        1.39        0.04        0.77 o incl   0.1336E+01
  15  -2   0       90.99       93.42        3.06 o incl   0.1656E-01
  16  -2   0       15.45       18.07        1.25 o incl   0.1306E+00
   1  -1   0     8188.87     8849.53       89.86 o incl   0.4903E-05
   2  -1   0     2355.29     2470.45       31.79 o incl   0.5843E-04
   3  -1   0     1553.25     1746.90       21.51 o incl   0.1200E-03
   4  -1   0     1822.80     2001.22       31.01 o incl   0.8813E-04
   5  -1   0      635.38      685.76       13.27 o incl   0.6472E-03
   6  -1   0      191.17      179.74        6.32 o incl   0.5431E-02
   7  -1   0     1354.28     1342.09       39.62 o incl   0.1495E-03
   8  -1   0       31.15       18.61        4.70 o incl   0.3275E-01
   9  -1   0      957.36      949.36       32.65 o incl   0.2693E-03
  10  -1   0       71.13       34.27        2.16 o incl   0.4042E-01
  11  -1   0      608.97      631.07        8.12 o incl   0.7880E-03
  12  -1   0      165.53      158.37        3.09 o incl   0.7910E-02
  13  -1   0      111.78      108.14        2.39 o incl   0.1416E-01
  14  -1   0      258.64      265.14        4.18 o incl   0.3592E-02
  15  -1   0       71.24       73.79        2.42 o incl   0.2365E-01
  16  -1   0       11.04        9.17        1.58 o incl   0.1732E+00
   1   0   0       50.20       44.52        1.42 o incl   0.4546E-01
   2   0   0     1447.92     1578.66       23.81 o incl   0.1397E-03
   3   0   0     2363.66     2723.72       38.63 o incl   0.5027E-04
   4   0   0       50.50       41.71        2.57 o incl   0.3900E-01
   5   0   0       99.30      106.87        4.07 o incl   0.1296E-01
   6   0   0       19.66       30.70        2.05 o incl   0.6923E-01
   7   0   0      759.25      681.97       17.89 o incl   0.5438E-03
   8   0   0     2778.87     2932.62       50.68 o incl   0.3998E-04
   9   0   0      188.88      191.54       11.46 o incl   0.3512E-02
  10   0   0     2813.12     3020.88       46.31 o incl   0.3896E-04
  11   0   0       27.12       22.83        1.15 o incl   0.9631E-01
  12   0   0      958.62      972.20       10.57 o incl   0.3519E-03
  13   0   0       63.24       66.85        1.69 o incl   0.2909E-01
  14   0   0        4.20        4.32        0.71 o incl   0.5337E+00
  15   0   0        1.62        1.39        0.66 o incl   0.1126E+01
  16   0   0      192.42      193.57        3.76 o incl   0.5850E-02
  17   0   0       37.06       40.53        1.98 o incl   0.4961E-01
   1   1   0     8151.40     8963.12      126.81 o incl   0.4655E-05
   2   1   0     2337.60     2384.12       38.99 o incl   0.5948E-04
   3   1   0     1675.91     1861.72       29.85 o incl   0.1014E-03
   4   1   0     1752.99     1910.40       32.12 o incl   0.9465E-04
   5   1   0      640.97      690.39       12.49 o incl   0.6477E-03
   6   1   0      222.76      203.73        8.12 o incl   0.4074E-02
   7   1   0     1359.18     1390.57       28.16 o incl   0.1623E-03
   8   1   0       26.84       17.15        2.92 o incl   0.6283E-01
   9   1   0      927.60      986.60       23.96 o incl   0.3030E-03
  10   1   0       71.08       33.65        2.33 o incl   0.3961E-01
  11   1   0      621.30      660.95        7.09 o incl   0.7462E-03
  12   1   0      165.88      169.77        3.41 o incl   0.7275E-02
  13   1   0      113.02      112.81        3.13 o incl   0.1285E-01
  14   1   0      260.79      265.47        5.73 o incl   0.3386E-02
  15   1   0       78.64       82.49        2.24 o incl   0.2114E-01
  16   1   0        9.38        9.43        0.66 o incl   0.2791E+00
   0   2   0      807.65      665.72       24.47 o incl   0.4675E-03
   1   2   0      310.76      283.47        9.08 o incl   0.2530E-02
   2   2   0      184.37      180.57        9.65 o incl   0.4252E-02
   3   2   0     1765.68     1765.43       47.45 o incl   0.9184E-04
   4   2   0      106.10       91.64        5.73 o incl   0.1151E-01
   5   2   0     1211.49     1226.89       26.64 o incl   0.2015E-03
   6   2   0      396.37      402.84       10.75 o incl   0.1523E-02
   7   2   0      279.15      332.70        9.13 o incl   0.2282E-02
   8   2   0       31.20       33.34        3.72 o incl   0.3742E-01
   9   2   0      559.23      556.91        8.16 o incl   0.9557E-03
  10   2   0      410.03      385.51        6.80 o incl   0.1754E-02
  11   2   0      615.74      596.31        9.35 o incl   0.8215E-03
  12   2   0       44.91       47.28        2.75 o incl   0.3624E-01
  13   2   0      277.24      280.17        5.25 o incl   0.3161E-02
  14   2   0       -0.28        0.02        0.69 o incl   0.1964E+01
  15   2   0       74.99       75.24        2.03 o incl   0.2377E-01
  16   2   0       19.91       21.24        0.80 o incl   0.1218E+00
   1   3   0      299.43      220.67        9.14 o incl   0.3141E-02
   2   3   0      817.79      767.14       20.59 o incl   0.4420E-03
   3   3   0      559.04      516.01       16.42 o incl   0.8592E-03
   4   3   0     1470.95     1528.97       32.39 o incl   0.1346E-03
   5   3   0      368.88      366.19       19.31 o incl   0.1196E-02
   6   3   0      358.74      377.57       19.78 o incl   0.1157E-02
   7   3   0       77.77       80.06        4.54 o incl   0.1625E-01
   8   3   0      126.23      131.76        3.76 o incl   0.1018E-01
   9   3   0       25.51       27.06        2.04 o incl   0.7022E-01
  10   3   0      328.30      349.85        6.93 o incl   0.2179E-02
  11   3   0       17.50       18.29        1.57 o incl   0.1123E+00
  12   3   0      784.31      803.21       15.83 o incl   0.4660E-03
  13   3   0      146.93      148.29        3.42 o incl   0.8755E-02
  14   3   0      230.13      220.09        4.06 o incl   0.4643E-02
  15   3   0       30.72       33.08        1.07 o incl   0.7218E-01
   0   4   0       93.70       75.38        6.80 o incl   0.1128E-01
   1   4   0       80.87       70.43        6.50 o incl   0.1261E-01
   2   4   0      226.07      178.68       11.00 o incl   0.3581E-02
   3   4   0      427.08      424.46       15.86 o incl   0.1172E-02
   4   4   0      161.28      152.52        5.52 o incl   0.7069E-02
   5   4   0     2410.66     2494.59       25.23 o incl   0.5817E-04
   6   4   0      274.89      283.50        5.19 o incl   0.3142E-02
   7   4   0      299.14      294.00        5.39 o incl   0.2877E-02
   8   4   0      195.56      204.87        4.37 o incl   0.5340E-02
   9   4   0       22.59       20.58        1.57 o incl   0.9781E-01
  10   4   0       95.46       93.38        3.39 o incl   0.1571E-01
  11   4   0      324.01      310.70        6.76 o incl   0.2494E-02
  12   4   0       38.58       38.31        1.61 o incl   0.5461E-01
  13   4   0      200.62      195.76        3.53 o incl   0.5721E-02
  14   4   0       21.04       23.26        0.77 o incl   0.1124E+00
   1   5   0       92.61       92.69        3.02 o incl   0.1662E-01
   2   5   0      385.98      382.37        6.53 o incl   0.1840E-02
   3   5   0      506.79      502.46        8.11 o incl   0.1135E-02
   4   5   0      522.91      537.47        8.37 o incl   0.1029E-02
   5   5   0       52.44       58.95        1.71 o incl   0.3462E-01
   6   5   0      185.61      181.13        3.40 o incl   0.6464E-02
   7   5   0       64.34       66.93        2.05 o incl   0.2778E-01
   8   5   0      199.36      201.70        3.71 o incl   0.5530E-02
   9   5   0      601.47      591.98        8.57 o incl   0.8497E-03
  10   5   0       31.04       32.87        1.21 o incl   0.7065E-01
  11   5   0        9.83       10.32        0.92 o incl   0.2350E+00
  12   5   0       38.12       41.95        1.29 o incl   0.5383E-01
   0   6   0       54.48       44.67        3.12 o incl   0.3275E-01
   1   6   0       22.66       21.11        1.71 o incl   0.9221E-01
   2   6   0      351.25      323.54        6.08 o incl   0.2340E-02
   3   6   0      159.59      169.32        2.92 o incl   0.7603E-02
   4   6   0       25.21       28.89        1.11 o incl   0.8473E-01
   5   6   0        8.25        6.97        0.81 o incl   0.3238E+00
   6   6   0       29.89       31.29        1.09 o incl   0.7571E-01
   7   6   0        8.60        8.35        0.60 o incl   0.3167E+00
   8   6   0       98.17       96.85        2.49 o incl   0.1642E-01
   9   6   0       26.13       29.08        0.93 o incl   0.8600E-01
   1   7   0      136.04      123.73        2.52 o incl   0.1131E-01
   2   7   0       41.97       42.48        1.18 o incl   0.5223E-01
   3   7   0        1.84        1.04        0.47 o incl   0.1593E+01
   4   7   0       65.31       62.89        2.10 o incl   0.2883E-01
  -4  -7   1      187.04      188.52        5.82 o incl   0.5437E-02
  -3  -7   1       13.20       13.83        0.91 o incl   0.1805E+00
  -2  -7   1       11.92       13.55        1.20 o incl   0.1696E+00
  -1  -7   1       27.29       28.04        1.83 o incl   0.7165E-01
   0  -7   1      162.31      157.64        5.34 o incl   0.6961E-02
   1  -7   1      139.99      152.37        4.74 o incl   0.7975E-02
   2  -7   1      241.93      230.80        5.08 o incl   0.4146E-02
   3  -7   1       26.83       32.18        1.93 o incl   0.6436E-01
   4  -7   1      278.25      270.03        7.75 o incl   0.2962E-02
 -10  -6   1       66.57       63.33        2.71 o incl   0.2628E-01
  -9  -6   1       81.75       85.56        2.53 o incl   0.1963E-01
  -8  -6   1       20.50       20.97        1.44 o incl   0.1038E+00
  -7  -6   1       53.24       50.66        1.92 o incl   0.3769E-01
  -6  -6   1       58.40       64.89        2.15 o incl   0.2918E-01
  -5  -6   1      205.44      208.40        5.46 o incl   0.4860E-02
  -4  -6   1       53.00       60.31        2.54 o incl   0.3021E-01
  -3  -6   1       31.81       37.37        1.95 o incl   0.5528E-01
  -2  -6   1        6.62        7.26        1.01 o incl   0.3004E+00
  -1  -6   1       53.83       49.28        2.50 o incl   0.3483E-01
   0  -6   1       50.32       43.35        2.70 o incl   0.3722E-01
   1  -6   1      120.42      101.56        6.21 o incl   0.9785E-02
   2  -6   1       12.94       13.58        2.17 o incl   0.1075E+00
   3  -6   1      356.68      342.28       11.99 o incl   0.1774E-02
   4  -6   1        8.05        9.22        1.81 o incl   0.1605E+00
   5  -6   1      166.17      165.30        3.88 o incl   0.7269E-02
   6  -6   1       34.50       34.69        1.56 o incl   0.6144E-01
   7  -6   1       48.84       46.37        2.08 o incl   0.4043E-01
   8  -6   1       61.73       62.26        2.05 o incl   0.2987E-01
   9  -6   1       60.63       59.38        2.80 o incl   0.2803E-01
 -12  -5   1       17.35       15.00        0.89 o incl   0.1578E+00
 -11  -5   1      105.94      104.14        2.79 o incl   0.1456E-01
 -10  -5   1      247.96      238.04        6.49 o incl   0.3730E-02
  -9  -5   1       50.07       43.38        2.85 o incl   0.3614E-01
  -8  -5   1       74.28       78.10        2.79 o incl   0.2131E-01
  -7  -5   1       78.00       74.71        2.94 o incl   0.2127E-01
  -6  -5   1       68.74       67.88        3.29 o incl   0.2273E-01
  -5  -5   1      216.88      229.00        6.30 o incl   0.4152E-02
  -4  -5   1       45.93       47.20        2.63 o incl   0.3692E-01
  -3  -5   1      527.46      543.28       10.87 o incl   0.9650E-03
  -2  -5   1      229.17      257.72        8.60 o incl   0.3218E-02
  -1  -5   1       93.56       94.28        5.72 o incl   0.1180E-01
   0  -5   1       30.36       32.16        2.88 o incl   0.4839E-01
   1  -5   1       23.09       24.25        2.33 o incl   0.6989E-01
   2  -5   1      535.42      504.42       11.27 o incl   0.1027E-02
   3  -5   1      397.66      410.90        9.23 o incl   0.1563E-02
   4  -5   1      142.69      154.40        4.87 o incl   0.7741E-02
   5  -5   1      137.88      155.04        4.85 o incl   0.7829E-02
   6  -5   1       59.62       60.40        2.59 o incl   0.2877E-01
   7  -5   1      292.44      291.61        6.32 o incl   0.2845E-02
   8  -5   1      141.83      144.36        3.96 o incl   0.8802E-02
   9  -5   1      154.75      143.12        4.84 o incl   0.7994E-02
  10  -5   1       42.97       38.65        1.66 o incl   0.5170E-01
  11  -5   1       46.85       42.83        1.96 o incl   0.4420E-01
  12  -5   1       48.28       51.55        2.21 o incl   0.3685E-01
 -14  -4   1       53.52       48.54        2.90 o incl   0.3273E-01
 -13  -4   1       51.53       52.59        1.34 o incl   0.3989E-01
 -12  -4   1      245.02      232.66        4.45 o incl   0.4189E-02
 -11  -4   1      124.35      114.94        3.56 o incl   0.1171E-01
 -10  -4   1      111.19      121.89        4.24 o incl   0.1100E-01
  -9  -4   1      124.73      132.63        4.72 o incl   0.9400E-02
  -8  -4   1      248.06      257.33        7.00 o incl   0.3382E-02
  -7  -4   1       19.88       26.05        1.55 o incl   0.8820E-01
  -6  -4   1      239.86      256.77        8.14 o incl   0.3247E-02
  -5  -4   1       40.32       34.81        2.35 o incl   0.4909E-01
  -4  -4   1      254.24      265.00        9.11 o incl   0.2930E-02
  -3  -4   1        9.26       11.41        3.31 o incl   0.6850E-01
  -2  -4   1     2005.12     2011.15       41.11 o incl   0.7818E-04
  -1  -4   1       62.97       56.38        4.78 o incl   0.2004E-01
   0  -4   1      297.76      261.82       15.93 o incl   0.1875E-02
   1  -4   1      144.99      137.50       11.56 o incl   0.4388E-02
   2  -4   1      458.32      517.52       15.19 o incl   0.9726E-03
   3  -4   1      126.38      125.33        5.64 o incl   0.8951E-02
   4  -4   1      228.16      239.56        8.80 o incl   0.3393E-02
   5  -4   1        5.05        2.85        1.54 o incl   0.2850E+00
   6  -4   1      790.83      851.30       22.52 o incl   0.3910E-03
   7  -4   1       63.98       63.60        3.35 o incl   0.2407E-01
   8  -4   1      416.31      401.78        8.09 o incl   0.1611E-02
   9  -4   1       82.23       76.92        3.70 o incl   0.1848E-01
  10  -4   1      103.20      105.37        3.22 o incl   0.1403E-01
  11  -4   1      142.12      149.33        4.41 o incl   0.8267E-02
  12  -4   1       97.83       93.22        5.01 o incl   0.1285E-01
  13  -4   1       16.33       18.79        1.11 o incl   0.1309E+00
 -15  -3   1       94.41       85.82        2.76 o incl   0.1801E-01
 -14  -3   1        7.87        9.45        0.82 o incl   0.2746E+00
 -13  -3   1       92.66       99.37        2.51 o incl   0.1642E-01
 -12  -3   1       56.43       51.83        2.19 o incl   0.3482E-01
 -11  -3   1      455.85      440.12        6.53 o incl   0.1438E-02
 -10  -3   1      150.46      169.53        4.36 o incl   0.7210E-02
  -9  -3   1     2173.39     2277.54       23.34 o incl   0.6996E-04
  -8  -3   1       40.03       37.19        2.38 o incl   0.4707E-01
  -7  -3   1      106.26      116.51        6.01 o incl   0.9581E-02
  -6  -3   1       59.58       51.90        4.42 o incl   0.2268E-01
  -5  -3   1      334.64      344.78       10.05 o incl   0.1963E-02
  -4  -3   1      139.19      161.26        7.31 o incl   0.6147E-02
  -3  -3   1      320.07      336.01       11.20 o incl   0.1954E-02
  -2  -3   1       15.39       15.54        1.96 o incl   0.1081E+00
  -1  -3   1     3336.37     3365.76       57.36 o incl   0.2980E-04
   0  -3   1      429.22      377.51        9.50 o incl   0.1620E-02
   1  -3   1     3114.25     3099.97       53.04 o incl   0.3474E-04
   2  -3   1     1424.40     1278.84       39.52 o incl   0.1528E-03
   3  -3   1      104.84      113.93        4.75 o incl   0.1125E-01
   4  -3   1      164.31      135.88        6.33 o incl   0.7148E-02
   5  -3   1      108.52      111.29        6.84 o incl   0.8881E-02
   6  -3   1       51.77       60.79        3.99 o incl   0.2352E-01
   7  -3   1      544.18      577.44       11.12 o incl   0.8834E-03
   8  -3   1       17.70       15.53        1.33 o incl   0.1335E+00
   9  -3   1     1010.35     1010.66       14.68 o incl   0.3146E-03
  10  -3   1      235.06      238.08        4.64 o incl   0.4151E-02
  11  -3   1      179.07      171.97        3.85 o incl   0.6773E-02
  12  -3   1       49.78       49.13        2.76 o incl   0.3422E-01
  13  -3   1       36.22       40.34        1.71 o incl   0.5282E-01
  14  -3   1       97.73      108.74        4.27 o incl   0.1259E-01
  15  -3   1       75.53       90.30        3.09 o incl   0.1820E-01
 -16  -2   1       20.19       18.03        1.83 o incl   0.9913E-01
 -15  -2   1       81.09       81.90        2.01 o incl   0.2144E-01
 -14  -2   1       98.99      110.09        3.05 o incl   0.1395E-01
 -13  -2   1        2.07        1.63        0.87 o incl   0.7547E+00
 -12  -2   1       73.10       81.84        2.48 o incl   0.2137E-01
 -11  -2   1      116.07      115.35        3.47 o incl   0.1211E-01
 -10  -2   1      875.18      909.54       12.29 o incl   0.3964E-03
  -9  -2   1      124.69      135.71        8.11 o incl   0.6584E-02
  -8  -2   1       89.35       83.52        6.34 o incl   0.1167E-01
  -7  -2   1      847.83      830.19       21.74 o incl   0.3928E-03
  -6  -2   1      347.65      315.86       11.86 o incl   0.1929E-02
  -5  -2   1      363.94      392.55       11.61 o incl   0.1577E-02
  -4  -2   1      388.25      451.79       11.44 o incl   0.1341E-02
  -3  -2   1        5.56        2.56        1.10 o incl   0.4260E+00
  -2  -2   1     4948.95     5060.40       56.14 o incl   0.1425E-04
  -1  -2   1     1326.17     1361.69       16.85 o incl   0.1841E-03
   0  -2   1     3822.53     3546.52       60.84 o incl   0.2552E-04
   1  -2   1     1090.88     1015.87       20.77 o incl   0.2804E-03
   2  -2   1     2701.03     2572.51       38.45 o incl   0.4991E-04
   3  -2   1      349.72      316.91        7.31 o incl   0.2305E-02
   4  -2   1      233.22      209.67        6.12 o incl   0.4393E-02
   5  -2   1     1677.99     1561.54       27.75 o incl   0.1264E-03
   6  -2   1      573.23      569.71       13.46 o incl   0.8306E-03
   7  -2   1      722.90      745.06       21.02 o incl   0.4803E-03
   8  -2   1      881.30      928.59       19.23 o incl   0.3552E-03
   9  -2   1      907.32      902.73       13.38 o incl   0.3875E-03
  10  -2   1      402.51      410.15        6.14 o incl   0.1680E-02
  11  -2   1        6.63        2.22        0.99 o incl   0.4638E+00
  12  -2   1      141.82      153.79        5.05 o incl   0.7683E-02
  13  -2   1       39.70       42.33        2.50 o incl   0.4242E-01
  14  -2   1       25.31       28.39        1.80 o incl   0.7329E-01
  15  -2   1       26.06       29.02        1.44 o incl   0.7815E-01
 -17  -1   1       23.59       21.34        1.72 o incl   0.9030E-01
 -16  -1   1       99.93       93.21        4.88 o incl   0.1298E-01
 -15  -1   1      448.46      435.83        6.00 o incl   0.1482E-02
 -14  -1   1      360.48      351.66        5.46 o incl   0.2146E-02
 -13  -1   1       78.08       75.92        2.26 o incl   0.2268E-01
 -12  -1   1       61.25       62.29        1.81 o incl   0.3085E-01
 -11  -1   1      118.60      123.76        2.69 o incl   0.1195E-01
 -10  -1   1        4.36        6.46        1.71 o incl   0.2082E+00
  -9  -1   1      148.54      131.37       11.13 o incl   0.4647E-02
  -8  -1   1      343.86      340.29       16.70 o incl   0.1455E-02
  -7  -1   1      221.06      184.13       12.23 o incl   0.3218E-02
  -6  -1   1      911.06      997.39       18.35 o incl   0.3255E-03
  -5  -1   1      156.82      156.25        5.12 o incl   0.7237E-02
  -4  -1   1     2956.15     3118.62       47.62 o incl   0.3625E-04
  -3  -1   1     5597.72     6080.20      125.80 o incl   0.9209E-05
  -2  -1   1      397.31      404.19        8.25 o incl   0.1635E-02
  -1  -1   1      381.81      318.16        7.74 o incl   0.2155E-02
   0  -1   1     2314.28     2030.46       37.80 o incl   0.7244E-04
   1  -1   1     3222.73     3337.16       36.38 o incl   0.3270E-04
   2  -1   1     3602.12     3819.03       47.35 o incl   0.2511E-04
   3  -1   1     1526.68     1627.56       21.68 o incl   0.1323E-03
   4  -1   1     3683.64     3771.10       49.28 o incl   0.2505E-04
   5  -1   1      974.55      901.90       18.89 o incl   0.3485E-03
   6  -1   1     1472.80     1442.25       27.60 o incl   0.1496E-03
   7  -1   1     1305.94     1262.53       38.05 o incl   0.1646E-03
   8  -1   1      126.02      130.67        8.88 o incl   0.6165E-02
   9  -1   1      233.29      265.46       15.50 o incl   0.2050E-02
  10  -1   1      814.65      851.32       10.85 o incl   0.4535E-03
  11  -1   1       36.74       39.28        2.17 o incl   0.4887E-01
  12  -1   1      928.63      932.70       14.83 o incl   0.3624E-03
  13  -1   1      149.65      136.76        3.54 o incl   0.9267E-02
  14  -1   1       66.74       61.86        2.10 o incl   0.2893E-01
  15  -1   1       72.42       68.36        2.88 o incl   0.2353E-01
  16  -1   1        1.93        0.01        0.85 o incl   0.1077E+01
 -17   0   1      154.98      151.79        5.46 o incl   0.7256E-02
 -16   0   1       53.52       54.07        1.97 o incl   0.3556E-01
 -15   0   1       11.19       11.20        1.03 o incl   0.2060E+00
 -14   0   1       56.71       51.18        1.58 o incl   0.3813E-01
 -13   0   1      749.80      732.55        8.09 o incl   0.5852E-03
 -12   0   1      172.91      188.53        3.25 o incl   0.6467E-02
 -11   0   1      420.21      435.82        5.93 o incl   0.1539E-02
  -9   0   1      623.65      683.04       17.01 o incl   0.6109E-03
  -8   0   1       23.05       21.08        4.32 o incl   0.3757E-01
  -7   0   1     6266.81     6546.94      146.84 o incl   0.7596E-05
  -6   0   1     1224.66     1195.09       22.67 o incl   0.2148E-03
  -5   0   1      521.91      585.60       11.24 o incl   0.8865E-03
  -4   0   1     4805.08     5115.80       75.64 o incl   0.1380E-04
  -3   0   1     1083.01     1152.20       18.34 o incl   0.2503E-03
  -2   0   1       15.09       17.18        1.12 o incl   0.1413E+00
  -1   0   1     1156.90     1242.88       18.62 o incl   0.2198E-03
   1   0   1     3926.32     4529.54       44.10 o incl   0.1926E-04
   2   0   1      775.17      786.57        9.91 o incl   0.5181E-03
   3   0   1     7981.56     9519.92      101.41 o incl   0.4472E-05
   4   0   1     1269.43     1341.14       18.90 o incl   0.1898E-03
   5   0   1      522.50      604.34        9.96 o incl   0.8752E-03
   6   0   1        8.74        6.26        2.13 o incl   0.1455E+00
   7   0   1      232.94      243.81       12.18 o incl   0.2683E-02
   8   0   1       16.00       11.54        3.73 o incl   0.5429E-01
   9   0   1      223.61      260.30       13.30 o incl   0.2418E-02
  10   0   1      199.34      208.98        4.82 o incl   0.5078E-02
  11   0   1     3644.12     3622.20       41.93 o incl   0.2698E-04
  12   0   1       23.00       19.78        1.37 o incl   0.1057E+00
  13   0   1      234.25      228.04        4.26 o incl   0.4409E-02
  14   0   1      469.68      479.94        6.53 o incl   0.1283E-02
  15   0   1       27.18       30.16        1.19 o incl   0.7897E-01
  16   0   1       24.27       26.22        1.99 o incl   0.7363E-01
 -17   1   1       19.44       20.05        0.86 o incl   0.1264E+00
 -16   1   1      100.83       96.73        2.32 o incl   0.1646E-01
 -15   1   1      462.94      442.45        8.35 o incl   0.1365E-02
 -14   1   1      361.05      354.64        7.32 o incl   0.2023E-02
 -13   1   1       93.47       91.42        2.50 o incl   0.1760E-01
 -12   1   1       51.53       58.03        1.72 o incl   0.3525E-01
 -11   1   1      102.43      105.97        2.44 o incl   0.1493E-01
 -10   1   1       17.52       11.09        2.38 o incl   0.9795E-01
  -9   1   1      148.55      129.95       11.80 o incl   0.4355E-02
  -8   1   1      399.70      382.63       12.18 o incl   0.1515E-02
  -7   1   1      217.14      184.29        8.22 o incl   0.4403E-02
  -6   1   1      965.53     1043.19       17.44 o incl   0.3025E-03
  -5   1   1      181.21      176.37        7.16 o incl   0.5302E-02
  -4   1   1     3102.80     3237.27       50.64 o incl   0.3333E-04
  -3   1   1     5554.25     6058.22       71.63 o incl   0.1031E-04
  -2   1   1      408.29      413.33        6.99 o incl   0.1623E-02
  -1   1   1      401.14      356.40        7.46 o incl   0.1892E-02
   0   1   1     2264.75     2046.24       36.94 o incl   0.7314E-04
   1   1   1     3114.62     3256.71       50.27 o incl   0.3306E-04
   2   1   1     3439.93     3670.83       55.85 o incl   0.2649E-04
   3   1   1     1523.12     1649.62       22.61 o incl   0.1296E-03
   4   1   1     3522.74     3709.97       48.48 o incl   0.2631E-04
   5   1   1     1040.11      936.97       21.70 o incl   0.3105E-03
   6   1   1     1417.84     1477.05       28.60 o incl   0.1475E-03
   7   1   1     1194.11     1219.25       21.51 o incl   0.2154E-03
   8   1   1      121.35      121.25        5.49 o incl   0.9446E-02
   9   1   1      243.08      273.69       10.74 o incl   0.2651E-02
  10   1   1      822.85      835.44       10.59 o incl   0.4623E-03
  11   1   1       38.80       36.51        1.99 o incl   0.5230E-01
  12   1   1      922.99      901.37       12.83 o incl   0.3864E-03
  13   1   1      141.53      132.31        4.09 o incl   0.9414E-02
  14   1   1       60.81       59.98        2.04 o incl   0.3096E-01
  15   1   1       65.23       63.33        1.82 o incl   0.2963E-01
  16   1   1        0.55        0.10        0.44 o incl   0.3721E+01
 -16   2   1       20.12       17.31        0.95 o incl   0.1346E+00
 -15   2   1       78.44       76.69        2.56 o incl   0.2174E-01
 -14   2   1      113.21      119.12        3.39 o incl   0.1198E-01
 -13   2   1        5.18        3.01        1.01 o incl   0.4534E+00
 -12   2   1       60.05       67.92        2.65 o incl   0.2609E-01
 -11   2   1      121.24      118.78        3.40 o incl   0.1166E-01
 -10   2   1      856.18      900.01       11.10 o incl   0.4111E-03
  -9   2   1      119.07      117.26       11.28 o incl   0.5005E-02
  -8   2   1       92.53       86.26        6.18 o incl   0.1166E-01
  -7   2   1      919.02      918.33       19.00 o incl   0.3527E-03
  -6   2   1      352.89      337.59       12.41 o incl   0.1770E-02
  -5   2   1      396.55      404.35       12.60 o incl   0.1424E-02
  -4   2   1      366.49      414.69       11.43 o incl   0.1500E-02
  -3   2   1        4.63        1.38        2.44 o incl   0.1485E+00
  -2   2   1     5041.80     5090.82       56.85 o incl   0.1396E-04
  -1   2   1     1269.71     1317.53       24.65 o incl   0.1849E-03
   0   2   1     3945.02     3583.41       65.75 o incl   0.2435E-04
   1   2   1     1135.68     1059.53       18.55 o incl   0.2677E-03
   2   2   1     2748.66     2531.70       67.90 o incl   0.4345E-04
   3   2   1      353.22      306.51       14.96 o incl   0.1687E-02
   4   2   1      245.41      217.84       12.74 o incl   0.2730E-02
   5   2   1     1719.23     1576.91       28.37 o incl   0.1226E-03
   6   2   1      492.50      488.27       12.31 o incl   0.1081E-02
   7   2   1      774.36      743.09       17.11 o incl   0.5002E-03
   8   2   1      868.08      908.38       18.96 o incl   0.3683E-03
   9   2   1      895.75      895.67       11.23 o incl   0.4024E-03
  10   2   1      380.16      384.36        6.79 o incl   0.1833E-02
  11   2   1       11.42        5.49        1.37 o incl   0.2300E+00
  12   2   1      141.64      156.40        4.06 o incl   0.8129E-02
  13   2   1       41.12       39.63        1.78 o incl   0.5053E-01
  14   2   1       32.69       36.06        1.71 o incl   0.5911E-01
  15   2   1       24.98       25.10        1.06 o incl   0.9511E-01
 -15   3   1       81.09       76.21        1.71 o incl   0.2337E-01
 -14   3   1        7.25        9.18        0.88 o incl   0.2778E+00
 -13   3   1      107.49      112.42        3.39 o incl   0.1287E-01
 -12   3   1       63.05       50.58        2.75 o incl   0.3098E-01
 -11   3   1      457.88      451.02       10.53 o incl   0.1275E-02
 -10   3   1      158.07      168.51        5.16 o incl   0.6734E-02
  -9   3   1     2211.10     2304.71       26.48 o incl   0.6748E-04
  -8   3   1       38.50       40.15        2.08 o incl   0.4835E-01
  -7   3   1      114.70      120.56       11.28 o incl   0.4985E-02
  -6   3   1       63.02       55.01        8.42 o incl   0.1027E-01
  -5   3   1      298.98      300.29       17.12 o incl   0.1614E-02
  -4   3   1      131.05      166.86        7.45 o incl   0.6027E-02
  -3   3   1      283.60      294.40       11.00 o incl   0.2322E-02
  -2   3   1       15.85       15.38        2.83 o incl   0.7442E-01
  -1   3   1     3629.77     3471.49       64.43 o incl   0.2668E-04
   0   3   1      488.93      372.32       14.45 o incl   0.1290E-02
   1   3   1     3247.12     3029.44       47.92 o incl   0.3543E-04
   2   3   1     1441.40     1290.17       30.77 o incl   0.1660E-03
   3   3   1      102.34      109.55        6.28 o incl   0.9757E-02
   4   3   1      167.85      137.56        6.89 o incl   0.6676E-02
   5   3   1       85.79      106.74        6.47 o incl   0.1014E-01
   6   3   1       61.07       58.66        5.54 o incl   0.1715E-01
   7   3   1      538.20      569.75        8.77 o incl   0.9415E-03
   8   3   1       20.15       15.47        1.74 o incl   0.1102E+00
   9   3   1      940.92      964.98       14.64 o incl   0.3463E-03
  10   3   1      231.55      233.56        5.57 o incl   0.4099E-02
  11   3   1      182.08      179.96        5.87 o incl   0.5710E-02
  12   3   1       54.92       51.53        2.53 o incl   0.3340E-01
  13   3   1       30.28       33.64        1.45 o incl   0.6697E-01
  14   3   1       99.81      106.70        2.18 o incl   0.1530E-01
  15   3   1       83.68       87.94        1.60 o incl   0.2049E-01
 -14   4   1       54.83       50.77        1.41 o incl   0.3968E-01
 -13   4   1       52.54       49.61        1.69 o incl   0.3971E-01
 -12   4   1      243.63      235.10        4.57 o incl   0.4139E-02
 -11   4   1      123.81      118.17        3.77 o incl   0.1126E-01
 -10   4   1       93.24       98.69        3.35 o incl   0.1525E-01
  -9   4   1      123.24      130.57        3.33 o incl   0.1071E-01
  -8   4   1      251.04      265.71        5.05 o incl   0.3534E-02
  -7   4   1       19.87       19.15        1.52 o incl   0.1075E+00
  -6   4   1      226.16      241.77        4.45 o incl   0.4194E-02
  -5   4   1       41.28       41.73        2.00 o incl   0.4677E-01
  -4   4   1      271.73      266.58        6.00 o incl   0.3269E-02
  -3   4   1        4.44       12.42        2.39 o incl   0.1114E+00
  -2   4   1     2084.73     2061.35       44.70 o incl   0.7271E-04
  -1   4   1       65.50       56.61        4.79 o incl   0.1975E-01
   0   4   1      283.85      254.46        9.92 o incl   0.2766E-02
   1   4   1      156.08      138.07        8.88 o incl   0.5640E-02
   2   4   1      509.21      532.30       17.23 o incl   0.8520E-03
   3   4   1       99.64      109.55        3.09 o incl   0.1393E-01
   4   4   1      227.73      239.38        4.41 o incl   0.4230E-02
   5   4   1        3.95        1.47        0.89 o incl   0.6571E+00
   6   4   1      811.39      857.76        9.26 o incl   0.4570E-03
   7   4   1       64.06       63.11        2.18 o incl   0.2868E-01
   8   4   1      390.27      392.51        6.78 o incl   0.1767E-02
   9   4   1       81.13       73.71        3.23 o incl   0.2038E-01
  10   4   1      121.29      120.47        3.82 o incl   0.1113E-01
  11   4   1      153.08      162.90        4.11 o incl   0.7550E-02
  12   4   1       98.36       91.80        2.47 o incl   0.1719E-01
  13   4   1       13.26       14.89        0.65 o incl   0.1850E+00
 -12   5   1       17.73       14.72        1.21 o incl   0.1431E+00
 -11   5   1       87.91       90.00        2.19 o incl   0.1881E-01
 -10   5   1      240.29      252.17        4.85 o incl   0.3843E-02
  -9   5   1       41.85       39.62        1.72 o incl   0.5076E-01
  -8   5   1       81.45       86.71        2.01 o incl   0.2037E-01
  -7   5   1       72.04       73.69        2.16 o incl   0.2426E-01
  -6   5   1       67.90       72.40        2.44 o incl   0.2441E-01
  -5   5   1      215.39      226.75        4.63 o incl   0.4552E-02
  -4   5   1       58.56       58.15        2.25 o incl   0.3133E-01
  -3   5   1      558.61      569.46        8.61 o incl   0.9255E-03
  -2   5   1      263.12      260.77        5.23 o incl   0.3496E-02
  -1   5   1       75.65       73.28        2.47 o incl   0.2310E-01
   0   5   1       27.88       25.31        1.64 o incl   0.7953E-01
   1   5   1       20.51       21.75        1.37 o incl   0.1035E+00
   2   5   1      564.51      530.21        7.67 o incl   0.1012E-02
   3   5   1      428.23      413.17        8.43 o incl   0.1528E-02
   4   5   1      160.92      178.71        3.91 o incl   0.6835E-02
   5   5   1      154.59      166.45        3.42 o incl   0.7654E-02
   6   5   1       54.85       53.23        1.76 o incl   0.3664E-01
   7   5   1      305.32      301.94        4.20 o incl   0.2859E-02
   8   5   1      134.75      138.67        2.97 o incl   0.9967E-02
   9   5   1      156.89      149.76        3.51 o incl   0.8366E-02
  10   5   1       42.23       37.58        1.50 o incl   0.5446E-01
  11   5   1       51.51       45.00        1.39 o incl   0.4474E-01
  -9   6   1       88.04       93.91        2.13 o incl   0.1819E-01
  -8   6   1       20.74       22.30        0.96 o incl   0.1123E+00
  -7   6   1       59.22       56.70        1.59 o incl   0.3452E-01
  -6   6   1       62.22       64.92        1.74 o incl   0.2984E-01
  -5   6   1      225.59      228.75        3.42 o incl   0.4611E-02
  -4   6   1       55.77       61.93        1.60 o incl   0.3284E-01
  -3   6   1       33.63       34.03        1.64 o incl   0.6177E-01
  -2   6   1        5.26        5.09        1.06 o incl   0.3588E+00
  -1   6   1       53.69       46.77        2.52 o incl   0.3598E-01
   0   6   1       48.99       43.82        1.94 o incl   0.4294E-01
   1   6   1       95.92       81.88        2.42 o incl   0.1919E-01
   2   6   1       14.13       13.68        1.01 o incl   0.1723E+00
   3   6   1      404.25      393.14        5.34 o incl   0.1786E-02
   4   6   1       10.86       11.02        0.80 o incl   0.2299E+00
   5   6   1      159.77      164.20        2.56 o incl   0.7954E-02
   6   6   1       29.31       32.21        0.97 o incl   0.7602E-01
   7   6   1       48.23       45.10        1.34 o incl   0.4621E-01
   8   6   1       57.27       56.91        1.54 o incl   0.3510E-01
   9   6   1       50.90       55.14        1.22 o incl   0.3902E-01
  -4   7   1      197.19      196.05        4.41 o incl   0.5542E-02
  -3   7   1       13.00       13.22        0.82 o incl   0.1924E+00
  -2   7   1       13.63       14.16        0.72 o incl   0.1868E+00
  -1   7   1       31.27       30.55        1.27 o incl   0.7345E-01
   0   7   1      173.02      158.37        3.44 o incl   0.7600E-02
   1   7   1      152.47      152.62        2.63 o incl   0.8726E-02
   2   7   1      237.34      225.10        4.11 o incl   0.4459E-02
   3   7   1       28.46       32.52        1.42 o incl   0.7049E-01
   4   7   1      287.82      276.74        5.56 o incl   0.3106E-02
  -4  -7   2        9.78        8.35        0.74 o incl   0.2873E+00
  -3  -7   2      124.43      123.03        3.12 o incl   0.1141E-01
  -2  -7   2        2.70        2.04        0.61 o incl   0.9168E+00
  -1  -7   2       17.80       14.13        1.61 o incl   0.1256E+00
   0  -7   2       44.86       49.60        2.51 o incl   0.3681E-01
   1  -7   2      163.73      159.55        5.43 o incl   0.6823E-02
   2  -7   2        4.02        3.73        0.65 o incl   0.6087E+00
   3  -7   2      342.70      325.34        9.30 o incl   0.2111E-02
 -10  -6   2       92.51       97.52        1.95 o incl   0.1743E-01
  -9  -6   2       13.89       12.02        1.11 o incl   0.1796E+00
  -8  -6   2       31.84       33.64        1.80 o incl   0.6136E-01
  -7  -6   2       11.91       10.85        1.32 o incl   0.1809E+00
  -6  -6   2      165.18      162.85        3.83 o incl   0.7414E-02
  -5  -6   2        2.67        2.12        0.82 o incl   0.7170E+00
  -4  -6   2       83.42       82.82        3.16 o incl   0.1864E-01
  -3  -6   2       72.49       77.82        2.95 o incl   0.2116E-01
  -2  -6   2      349.23      323.99        7.91 o incl   0.2211E-02
  -1  -6   2       35.46       30.13        2.03 o incl   0.6000E-01
   0  -6   2       77.68       80.65        2.56 o incl   0.2096E-01
   1  -6   2      131.80      132.06        6.59 o incl   0.7724E-02
   2  -6   2      346.10      321.04       11.98 o incl   0.1897E-02
   3  -6   2       14.60       13.65        2.40 o incl   0.9423E-01
   4  -6   2       48.14       47.41        3.70 o incl   0.2908E-01
   5  -6   2       21.68       24.48        1.77 o incl   0.8435E-01
   6  -6   2      102.13       95.62        3.50 o incl   0.1484E-01
   7  -6   2       35.21       31.26        2.61 o incl   0.5087E-01
   8  -6   2       44.28       48.19        2.55 o incl   0.3741E-01
 -13  -5   2       10.64        9.44        0.75 o incl   0.2589E+00
 -12  -5   2       11.61       12.81        0.86 o incl   0.2006E+00
 -11  -5   2       77.76       70.87        2.47 o incl   0.2343E-01
 -10  -5   2       87.95       83.88        3.60 o incl   0.1716E-01
  -9  -5   2       27.20       31.33        2.15 o incl   0.6154E-01
  -8  -5   2       10.71       12.42        1.48 o incl   0.1607E+00
  -7  -5   2       34.73       33.70        1.96 o incl   0.5749E-01
  -6  -5   2       55.46       56.23        2.97 o incl   0.2913E-01
  -5  -5   2      269.62      264.23        7.17 o incl   0.3149E-02
  -4  -5   2       45.77       42.85        2.58 o incl   0.3961E-01
  -3  -5   2       24.48       30.83        1.88 o incl   0.6853E-01
  -2  -5   2      337.91      335.01       11.35 o incl   0.1901E-02
  -1  -5   2      210.12      221.89        8.65 o incl   0.3762E-02
   0  -5   2        1.11        1.72        1.61 o incl   0.3253E+00
   1  -5   2       20.12       18.71        2.39 o incl   0.7920E-01
   2  -5   2      395.67      409.40        9.22 o incl   0.1572E-02
   3  -5   2      234.39      237.66        6.44 o incl   0.3844E-02
   4  -5   2      178.71      178.11        5.54 o incl   0.5937E-02
   5  -5   2        6.30        8.39        1.28 o incl   0.2400E+00
   6  -5   2      247.55      250.48        5.67 o incl   0.3690E-02
   7  -5   2       91.26       87.83        2.63 o incl   0.1818E-01
   8  -5   2       49.71       46.47        1.84 o incl   0.4167E-01
   9  -5   2      113.52      109.69        2.93 o incl   0.1335E-01
  10  -5   2       14.77        9.70        1.24 o incl   0.1853E+00
  11  -5   2       26.11       26.97        1.25 o incl   0.8557E-01
 -14  -4   2       52.14       60.98        1.73 o incl   0.3365E-01
 -13  -4   2        7.58        6.54        0.82 o incl   0.3412E+00
 -12  -4   2      151.84      144.49        3.46 o incl   0.8810E-02
 -11  -4   2      219.77      220.05        5.24 o incl   0.4522E-02
 -10  -4   2       12.77       11.43        1.55 o incl   0.1554E+00
  -9  -4   2      953.94      974.83       14.81 o incl   0.3390E-03
  -8  -4   2      173.05      175.32        4.65 o incl   0.6460E-02
  -7  -4   2      821.60      846.38       12.11 o incl   0.4486E-03
  -6  -4   2      283.13      306.07        6.07 o incl   0.2774E-02
  -5  -4   2      196.25      195.86        5.94 o incl   0.5108E-02
  -4  -4   2      477.15      441.87       13.56 o incl   0.1165E-02
  -3  -4   2       74.01       71.69        8.27 o incl   0.9567E-02
  -2  -4   2      318.61      294.18       11.87 o incl   0.2120E-02
  -1  -4   2      555.68      584.67       23.65 o incl   0.6266E-03
   0  -4   2       32.32       28.94        5.12 o incl   0.2640E-01
   1  -4   2      665.39      681.13       27.70 o incl   0.4625E-03
   2  -4   2       59.50       63.82        4.94 o incl   0.1856E-01
   3  -4   2     1126.15     1176.56       25.16 o incl   0.2230E-03
   4  -4   2       49.32       45.89        2.47 o incl   0.3781E-01
   5  -4   2       67.51       66.37        3.00 o incl   0.2424E-01
   6  -4   2        2.45        4.20        0.95 o incl   0.4848E+00
   7  -4   2      465.93      476.61       10.94 o incl   0.1181E-02
   8  -4   2       38.89       42.24        2.21 o incl   0.4540E-01
   9  -4   2      458.04      473.41       10.44 o incl   0.1215E-02
  10  -4   2       75.59       82.80        3.34 o incl   0.1891E-01
  11  -4   2      180.06      169.06        7.45 o incl   0.5360E-02
  12  -4   2      157.12      164.32        4.34 o incl   0.7300E-02
  13  -4   2       54.38       52.73        1.80 o incl   0.3687E-01
 -16  -3   2      107.35      112.45        3.55 o incl   0.1270E-01
 -15  -3   2        7.86        8.25        0.78 o incl   0.3035E+00
 -14  -3   2       32.97       39.35        1.33 o incl   0.5916E-01
 -13  -3   2       62.41       60.63        2.15 o incl   0.3001E-01
 -12  -3   2       27.56       25.59        1.56 o incl   0.8088E-01
 -11  -3   2      273.91      274.16        7.44 o incl   0.2983E-02
 -10  -3   2      401.27      418.88        8.59 o incl   0.1552E-02
  -9  -3   2       77.72       80.44        2.83 o incl   0.2037E-01
  -8  -3   2      464.19      489.93        9.12 o incl   0.1199E-02
  -7  -3   2       91.17      100.88        5.47 o incl   0.1177E-01
  -6  -3   2      624.38      603.41       15.29 o incl   0.7195E-03
  -5  -3   2      250.44      253.08        8.52 o incl   0.3167E-02
  -4  -3   2       35.02       45.45        3.10 o incl   0.3680E-01
  -3  -3   2     2745.20     2563.94       41.09 o incl   0.4909E-04
  -2  -3   2      791.12      790.35       18.51 o incl   0.4527E-03
  -1  -3   2      258.19      221.15        9.38 o incl   0.3314E-02
   0  -3   2     1005.67      878.91       17.58 o incl   0.3575E-03
   1  -3   2       27.12       24.97        4.52 o incl   0.3326E-01
   2  -3   2     2951.75     2951.51       52.43 o incl   0.3807E-04
   3  -3   2      300.02      262.91        8.68 o incl   0.2799E-02
   4  -3   2      225.03      204.45        9.93 o incl   0.3572E-02
   5  -3   2      377.77      384.15       13.92 o incl   0.1447E-02
   6  -3   2      160.27      165.73        5.48 o incl   0.6644E-02
   7  -3   2       16.04       15.29        1.54 o incl   0.1278E+00
   8  -3   2      164.70      183.23        4.93 o incl   0.6229E-02
   9  -3   2       23.62       24.98        2.12 o incl   0.7318E-01
  10  -3   2      712.24      747.81       14.79 o incl   0.5398E-03
  11  -3   2      107.05      107.41        3.29 o incl   0.1352E-01
  12  -3   2      111.91      103.25        5.91 o incl   0.1030E-01
  13  -3   2       23.94       21.39        2.43 o incl   0.7107E-01
  14  -3   2       18.40       20.50        1.64 o incl   0.1015E+00
 -17  -2   2      138.55      123.33        4.39 o incl   0.9817E-02
 -16  -2   2      237.63      246.54        4.26 o incl   0.4038E-02
 -15  -2   2       62.42       63.90        1.90 o incl   0.2968E-01
 -14  -2   2        8.15        6.81        1.13 o incl   0.2733E+00
 -13  -2   2      222.05      232.60        4.61 o incl   0.4378E-02
 -12  -2   2      201.95      188.26        4.40 o incl   0.5694E-02
 -11  -2   2      173.29      164.09        4.05 o incl   0.7107E-02
 -10  -2   2      232.81      227.50        6.61 o incl   0.3980E-02
  -9  -2   2      288.40      318.02        9.89 o incl   0.2274E-02
  -8  -2   2       34.80       33.59        5.54 o incl   0.2262E-01
  -7  -2   2      186.72      169.03       11.99 o incl   0.3604E-02
  -6  -2   2      505.88      479.00       20.80 o incl   0.8320E-03
  -5  -2   2     1937.42     1867.25       37.56 o incl   0.8871E-04
  -4  -2   2      841.45      899.55       19.04 o incl   0.3779E-03
  -3  -2   2      195.84      216.16        5.76 o incl   0.4721E-02
  -2  -2   2      554.94      556.82       10.45 o incl   0.9221E-03
  -1  -2   2     1039.11     1008.37       13.64 o incl   0.3131E-03
   0  -2   2      558.03      478.31       11.15 o incl   0.1061E-02
   1  -2   2      261.09      234.24        6.17 o incl   0.3747E-02
   2  -2   2       33.93       26.54        2.33 o incl   0.6018E-01
   3  -2   2      362.01      391.06        7.66 o incl   0.1803E-02
   4  -2   2      210.05      201.25        5.92 o incl   0.4840E-02
   5  -2   2      561.94      550.71       11.15 o incl   0.9141E-03
   6  -2   2      303.72      308.62       12.11 o incl   0.2056E-02
   7  -2   2      166.46      169.81        9.08 o incl   0.4792E-02
   8  -2   2      300.34      292.03        7.54 o incl   0.2676E-02
   9  -2   2      314.77      347.33        6.74 o incl   0.2254E-02
  10  -2   2      413.75      432.55        7.74 o incl   0.1506E-02
  11  -2   2      161.38      157.33        4.45 o incl   0.7444E-02
  12  -2   2       85.60       83.51        3.76 o incl   0.1706E-01
  13  -2   2       53.04       51.55        2.68 o incl   0.3294E-01
  14  -2   2       43.80       41.88        1.60 o incl   0.4891E-01
  15  -2   2       11.92       12.06        1.31 o incl   0.1722E+00
 -17  -1   2       24.63       24.01        1.36 o incl   0.9192E-01
 -16  -1   2       48.57       40.51        3.56 o incl   0.3236E-01
 -15  -1   2      302.07      298.26        4.71 o incl   0.2874E-02
 -14  -1   2        6.13        6.68        0.85 o incl   0.3524E+00
 -13  -1   2      124.06      123.91        2.63 o incl   0.1174E-01
 -12  -1   2       69.98       79.14        1.95 o incl   0.2358E-01
 -11  -1   2      807.41      793.46        9.77 o incl   0.5011E-03
 -10  -1   2      156.31      160.53       12.16 o incl   0.3804E-02
  -9  -1   2      385.30      329.03       19.31 o incl   0.1258E-02
  -8  -1   2       39.36       29.62        5.72 o incl   0.2189E-01
  -7  -1   2     4027.35     3907.88       98.80 o incl   0.1945E-04
  -6  -1   2      615.83      601.38       13.55 o incl   0.7546E-03
  -5  -1   2      556.79      580.66       19.32 o incl   0.7132E-03
  -4  -1   2     1832.36     1875.12       46.57 o incl   0.8524E-04
  -3  -1   2     1510.09     1676.69       38.48 o incl   0.1136E-03
  -2  -1   2     1921.95     1982.60       46.48 o incl   0.7836E-04
  -1  -1   2     4527.63     4672.26       71.80 o incl   0.1611E-04
   0  -1   2    12621.20    12233.78      276.10 o incl   0.2098E-05
   1  -1   2     1449.74     1603.21       20.74 o incl   0.1396E-03
   2  -1   2     1684.72     1645.07       20.81 o incl   0.1237E-03
   3  -1   2     2103.64     2187.00       25.50 o incl   0.7452E-04
   4  -1   2      396.76      377.97        7.32 o incl   0.1799E-02
   5  -1   2     1616.31     1704.45       24.80 o incl   0.1188E-03
   6  -1   2       35.12       39.69        2.54 o incl   0.4538E-01
   7  -1   2     1598.24     1683.26       48.14 o incl   0.1006E-03
   8  -1   2      465.68      480.75       22.17 o incl   0.8154E-03
   9  -1   2       50.46       42.19        2.39 o incl   0.4021E-01
  10  -1   2      334.84      334.86        5.81 o incl   0.2334E-02
  11  -1   2      117.47      119.96        4.39 o incl   0.1075E-01
  12  -1   2       10.42       10.26        1.29 o incl   0.1945E+00
  13  -1   2      218.94      216.72        4.35 o incl   0.4785E-02
  14  -1   2       36.34       38.73        1.44 o incl   0.5695E-01
  15  -1   2      166.82      162.67        3.90 o incl   0.7356E-02
 -17   0   2       -0.21        0.01        0.59 o incl   0.2690E+01
 -16   0   2       73.38       79.90        2.49 o incl   0.2175E-01
 -15   0   2      521.71      519.95        8.00 o incl   0.1077E-02
 -14   0   2      650.04      604.62        7.91 o incl   0.7992E-03
 -13   0   2      185.06      176.23        3.41 o incl   0.6647E-02
 -12   0   2      164.71      172.46        3.33 o incl   0.7211E-02
 -11   0   2       52.95       52.02        1.65 o incl   0.3838E-01
 -10   0   2        5.20        3.67        1.92 o incl   0.1993E+00
  -9   0   2      129.19      135.53       10.38 o incl   0.5121E-02
  -8   0   2      251.52      256.23       13.90 o incl   0.2270E-02
  -7   0   2      164.87      143.69       10.48 o incl   0.4639E-02
  -6   0   2      708.29      784.74       14.36 o incl   0.5161E-03
  -5   0   2      528.34      554.97       11.05 o incl   0.9384E-03
  -4   0   2      153.07      187.60        7.58 o incl   0.5192E-02
  -3   0   2     4678.66     5441.60       74.54 o incl   0.1299E-04
  -2   0   2      883.98      927.40       12.67 o incl   0.3836E-03
  -1   0   2      822.97      783.32       19.72 o incl   0.4382E-03
   0   0   2     3738.55     3899.84       36.58 o incl   0.2444E-04
   1   0   2     2249.16     2460.57       23.33 o incl   0.6208E-04
   2   0   2       82.29       82.48        2.24 o incl   0.2074E-01
   3   0   2      769.53      813.00       12.37 o incl   0.4865E-03
   4   0   2      552.96      631.03       12.47 o incl   0.7738E-03
   5   0   2      230.02      239.05       11.27 o incl   0.2900E-02
   6   0   2      461.94      524.30       18.42 o incl   0.8671E-03
   7   0   2     1463.59     1496.96       43.44 o incl   0.1238E-03
   8   0   2      138.04      169.44       10.23 o incl   0.4557E-02
   9   0   2       54.37       49.77        2.69 o incl   0.3336E-01
  10   0   2       47.86       47.24        2.84 o incl   0.3491E-01
  11   0   2       71.97       69.57        2.86 o incl   0.2334E-01
  12   0   2      105.39       96.86        3.05 o incl   0.1515E-01
  13   0   2       66.72       68.94        2.03 o incl   0.2680E-01
  14   0   2      471.16      463.62        6.95 o incl   0.1322E-02
  15   0   2       38.53       48.92        1.68 o incl   0.4495E-01
  16   0   2      123.57      130.60        4.17 o incl   0.1001E-01
 -17   1   2       23.32       24.29        0.90 o incl   0.1027E+00
 -16   1   2       39.00       35.03        1.52 o incl   0.5882E-01
 -15   1   2      295.37      287.96        5.39 o incl   0.2958E-02
 -14   1   2        6.47        7.69        1.04 o incl   0.2882E+00
 -13   1   2      115.50      120.03        2.79 o incl   0.1235E-01
 -12   1   2       62.95       68.19        1.94 o incl   0.2792E-01
 -11   1   2      780.49      767.85        8.02 o incl   0.5405E-03
 -10   1   2      154.68      143.46       12.77 o incl   0.3776E-02
  -9   1   2      368.06      329.21       19.47 o incl   0.1268E-02
  -8   1   2       34.59       39.09        5.52 o incl   0.2186E-01
  -7   1   2     3952.85     3796.47       67.64 o incl   0.2262E-04
  -6   1   2      530.57      570.48       14.73 o incl   0.8365E-03
  -5   1   2      415.64      505.33        8.78 o incl   0.1233E-02
  -4   1   2     1838.34     1884.21       26.37 o incl   0.9672E-04
  -3   1   2     1379.42     1550.68       19.85 o incl   0.1504E-03
  -2   1   2     2015.89     2071.98       27.53 o incl   0.8107E-04
  -1   1   2     4383.47     4555.79       49.02 o incl   0.1776E-04
   0   1   2    12108.92    12268.00      132.57 o incl   0.2448E-05
   1   1   2     1367.37     1554.68       24.02 o incl   0.1466E-03
   2   1   2     1640.65     1682.77       23.57 o incl   0.1205E-03
   3   1   2     1849.86     2006.81       23.55 o incl   0.9030E-04
   4   1   2      370.03      364.77        8.58 o incl   0.1866E-02
   5   1   2     1406.91     1565.95       23.17 o incl   0.1440E-03
   6   1   2       38.93       44.57        2.97 o incl   0.3735E-01
   7   1   2     1592.46     1663.59       27.09 o incl   0.1216E-03
   8   1   2      511.65      509.27       12.60 o incl   0.1008E-02
   9   1   2       62.68       46.75        2.32 o incl   0.3500E-01
  10   1   2      335.07      328.11        5.79 o incl   0.2385E-02
  11   1   2      119.70      107.89        3.92 o incl   0.1212E-01
  12   1   2       18.77       15.07        1.40 o incl   0.1295E+00
  13   1   2      183.29      182.86        3.95 o incl   0.6282E-02
  14   1   2       32.21       37.99        1.26 o incl   0.6198E-01
  15   1   2      152.95      149.53        3.26 o incl   0.8599E-02
 -17   2   2      129.81      119.50        2.52 o incl   0.1195E-01
 -16   2   2      246.81      249.91        4.75 o incl   0.3839E-02
 -15   2   2       74.60       74.11        2.19 o incl   0.2373E-01
 -14   2   2        8.41        6.21        1.05 o incl   0.2954E+00
 -13   2   2      211.74      223.13        4.54 o incl   0.4684E-02
 -12   2   2      204.54      192.60        4.45 o incl   0.5523E-02
 -11   2   2      196.59      188.79        5.26 o incl   0.5494E-02
 -10   2   2      197.09      212.75        5.08 o incl   0.4949E-02
  -9   2   2      325.78      347.83       19.19 o incl   0.1291E-02
  -8   2   2       24.20       28.14        3.06 o incl   0.5121E-01
  -7   2   2      198.12      207.37        9.53 o incl   0.3810E-02
  -6   2   2      439.69      426.81       14.15 o incl   0.1225E-02
  -5   2   2     1922.41     1908.39       53.60 o incl   0.7714E-04
  -4   2   2      860.69      913.81       19.98 o incl   0.3621E-03
  -3   2   2      209.98      217.36       11.04 o incl   0.3242E-02
  -2   2   2      606.74      607.78        9.46 o incl   0.8095E-03
  -1   2   2      956.17      888.26       15.33 o incl   0.3746E-03
   0   2   2      547.30      466.76       10.40 o incl   0.1119E-02
   1   2   2      333.05      308.36        7.78 o incl   0.2389E-02
   2   2   2       32.49       19.83        3.95 o incl   0.4069E-01
   3   2   2      374.77      407.73        9.21 o incl   0.1622E-02
   4   2   2      244.27      243.52        9.37 o incl   0.3149E-02
   5   2   2      535.03      550.72       12.93 o incl   0.9021E-03
   6   2   2      275.49      271.09       11.31 o incl   0.2468E-02
   7   2   2      154.23      167.34        8.56 o incl   0.5187E-02
   8   2   2      299.42      295.38        6.13 o incl   0.2794E-02
   9   2   2      310.22      335.77        6.88 o incl   0.2343E-02
  10   2   2      406.44      430.35        7.91 o incl   0.1523E-02
  11   2   2      147.92      146.22        3.65 o incl   0.8718E-02
  12   2   2      102.99       94.98        3.28 o incl   0.1519E-01
  13   2   2       53.65       51.35        2.30 o incl   0.3508E-01
  14   2   2       46.93       40.49        2.18 o incl   0.4408E-01
  15   2   2       14.46       14.07        0.83 o incl   0.1779E+00
 -16   3   2      131.45      125.15        2.55 o incl   0.1137E-01
 -15   3   2        7.74        8.41        0.67 o incl   0.3167E+00
 -14   3   2       38.32       42.54        1.65 o incl   0.5031E-01
 -13   3   2       57.51       59.68        2.51 o incl   0.2980E-01
 -12   3   2       30.09       27.21        1.86 o incl   0.7018E-01
 -11   3   2      271.26      278.02        7.20 o incl   0.2988E-02
 -10   3   2      401.75      423.28        7.69 o incl   0.1569E-02
  -9   3   2       63.51       74.71        3.11 o incl   0.2234E-01
  -8   3   2      502.97      534.49        9.20 o incl   0.1042E-02
  -7   3   2       89.76       97.02       10.29 o incl   0.6314E-02
  -6   3   2      656.92      640.82       28.59 o incl   0.4759E-03
  -5   3   2      267.24      259.69       11.36 o incl   0.2572E-02
  -4   3   2       32.67       42.26        3.91 o incl   0.3190E-01
  -3   3   2     2789.34     2575.54       52.88 o incl   0.4589E-04
  -2   3   2      836.94      787.10       21.23 o incl   0.4210E-03
  -1   3   2      334.19      228.77       11.63 o incl   0.2513E-02
   0   3   2      998.05      851.97       18.25 o incl   0.3680E-03
   1   3   2       26.01       25.70        2.34 o incl   0.6585E-01
   2   3   2     3031.06     2935.88       44.98 o incl   0.3877E-04
   3   3   2      293.42      256.44        8.91 o incl   0.2857E-02
   4   3   2      258.41      228.50        7.64 o incl   0.3574E-02
   5   3   2      377.05      394.76       11.52 o incl   0.1548E-02
   6   3   2      152.47      164.75        4.61 o incl   0.7246E-02
   7   3   2       19.55       17.13        1.70 o incl   0.1074E+00
   8   3   2      152.41      168.74        4.45 o incl   0.7162E-02
   9   3   2       25.76       26.07        2.24 o incl   0.6755E-01
  10   3   2      653.70      678.37       13.88 o incl   0.6385E-03
  11   3   2      108.99      103.36        3.53 o incl   0.1355E-01
  12   3   2       91.93       87.78        3.01 o incl   0.1744E-01
  13   3   2       27.19       22.61        1.23 o incl   0.9520E-01
  14   3   2       21.08       21.18        1.03 o incl   0.1138E+00
 -14   4   2       61.06       64.23        1.59 o incl   0.3081E-01
 -13   4   2        8.14        8.42        0.85 o incl   0.2865E+00
 -12   4   2      164.72      153.77        3.65 o incl   0.7911E-02
 -11   4   2      225.69      221.92        4.60 o incl   0.4556E-02
 -10   4   2       13.39       12.50        1.42 o incl   0.1564E+00
  -9   4   2      989.84     1016.27       13.54 o incl   0.3195E-03
  -8   4   2      177.23      184.85        3.74 o incl   0.6379E-02
  -7   4   2      881.69      904.69       10.57 o incl   0.4036E-03
  -6   4   2      300.58      315.71        5.11 o incl   0.2681E-02
  -5   4   2      195.81      199.59        4.41 o incl   0.5462E-02
  -4   4   2      496.11      453.51       10.29 o incl   0.1222E-02
  -3   4   2       80.92       83.47        6.74 o incl   0.1126E-01
  -2   4   2      326.97      308.92       13.47 o incl   0.1865E-02
  -1   4   2      596.02      583.88       15.35 o incl   0.7605E-03
   0   4   2       25.53       28.24        3.07 o incl   0.5038E-01
   1   4   2      723.18      704.43       20.90 o incl   0.5082E-03
   2   4   2       62.33       69.20        3.89 o incl   0.2105E-01
   3   4   2     1099.99     1164.98       11.20 o incl   0.2582E-03
   4   4   2       47.31       49.16        1.89 o incl   0.4044E-01
   5   4   2       70.29       69.02        2.19 o incl   0.2577E-01
   6   4   2        5.94        6.83        1.06 o incl   0.3059E+00
   7   4   2      440.81      465.71        6.43 o incl   0.1377E-02
   8   4   2       41.03       46.66        2.39 o incl   0.4037E-01
   9   4   2      494.08      496.43        9.33 o incl   0.1139E-02
  10   4   2       75.46       84.03        2.86 o incl   0.1981E-01
  11   4   2      159.93      148.57        4.02 o incl   0.8087E-02
  12   4   2      167.35      173.27        2.80 o incl   0.7298E-02
  13   4   2       59.63       54.04        1.96 o incl   0.3414E-01
 -13   5   2        5.18        4.16        0.60 o incl   0.5512E+00
 -12   5   2       10.87       12.21        0.83 o incl   0.2133E+00
 -11   5   2       76.04       72.08        1.96 o incl   0.2465E-01
 -10   5   2       80.69       85.73        2.25 o incl   0.2022E-01
  -9   5   2       26.21       32.75        1.38 o incl   0.7249E-01
  -8   5   2       21.00       21.37        1.09 o incl   0.1118E+00
  -7   5   2       48.45       44.87        1.79 o incl   0.4350E-01
  -6   5   2       64.41       65.50        2.10 o incl   0.2807E-01
  -5   5   2      292.88      283.58        4.98 o incl   0.3059E-02
  -4   5   2       49.50       45.49        1.80 o incl   0.4269E-01
  -3   5   2       34.66       34.55        1.77 o incl   0.5889E-01
  -2   5   2      367.62      361.27        5.72 o incl   0.2049E-02
  -1   5   2      208.70      208.82        3.92 o incl   0.5175E-02
   0   5   2        6.28        5.22        0.90 o incl   0.3832E+00
   1   5   2       12.57       17.54        1.07 o incl   0.1489E+00
   2   5   2      411.35      409.40        6.23 o incl   0.1660E-02
   3   5   2      238.44      242.18        5.75 o incl   0.3870E-02
   4   5   2      175.60      172.35        4.10 o incl   0.6730E-02
   5   5   2       13.56       15.01        1.10 o incl   0.1596E+00
   6   5   2      249.50      253.22        4.02 o incl   0.3860E-02
   7   5   2       97.88       99.53        2.27 o incl   0.1633E-01
   8   5   2       35.07       33.26        1.70 o incl   0.6106E-01
   9   5   2      115.90      112.14        3.28 o incl   0.1262E-01
  10   5   2       11.27        8.15        0.82 o incl   0.2671E+00
  11   5   2       22.72       24.48        0.99 o incl   0.1013E+00
 -10   6   2       92.82      105.99        2.35 o incl   0.1568E-01
  -9   6   2       10.97       11.91        0.64 o incl   0.2297E+00
  -8   6   2       30.60       34.15        1.12 o incl   0.6999E-01
  -7   6   2       10.86        9.78        0.75 o incl   0.2518E+00
  -6   6   2      166.43      162.84        2.76 o incl   0.7793E-02
  -5   6   2        2.08        1.76        0.74 o incl   0.8759E+00
  -4   6   2       71.13       68.25        2.33 o incl   0.2541E-01
  -3   6   2       80.08       79.67        3.03 o incl   0.1982E-01
  -2   6   2      346.64      308.91        7.20 o incl   0.2383E-02
  -1   6   2       30.69       26.00        1.62 o incl   0.7612E-01
   0   6   2       73.56       77.92        2.10 o incl   0.2311E-01
   1   6   2      123.29      122.23        3.06 o incl   0.1158E-01
   2   6   2      305.41      303.61        4.79 o incl   0.2798E-02
   3   6   2       17.80       15.50        0.93 o incl   0.1518E+00
   4   6   2       50.57       45.13        1.38 o incl   0.4506E-01
   5   6   2       22.22       25.47        0.98 o incl   0.9942E-01
   6   6   2       96.08       92.21        1.89 o incl   0.1809E-01
   7   6   2       31.51       30.38        1.03 o incl   0.7659E-01
   8   6   2       41.15       42.80        1.20 o incl   0.5214E-01
  -4   7   2        7.21        7.21        0.72 o incl   0.3453E+00
  -3   7   2      103.45      104.88        2.36 o incl   0.1511E-01
  -2   7   2        2.39        2.81        0.48 o incl   0.9306E+00
  -1   7   2       12.98       10.29        0.83 o incl   0.2228E+00
   0   7   2       43.28       49.36        1.71 o incl   0.4269E-01
   1   7   2      169.14      155.55        4.18 o incl   0.7487E-02
   2   7   2        4.96        4.99        0.75 o incl   0.4622E+00
   3   7   2      340.31      325.97        6.56 o incl   0.2329E-02
  -4  -7   3      245.87      243.37        7.11 o incl   0.3559E-02
  -3  -7   3       38.72       39.67        1.47 o incl   0.5444E-01
  -2  -7   3      233.36      234.58        4.81 o incl   0.4201E-02
  -1  -7   3       12.15       10.95        1.39 o incl   0.1728E+00
   0  -7   3       59.52       53.60        2.92 o incl   0.2960E-01
   1  -7   3       11.32        9.87        0.92 o incl   0.2308E+00
   2  -7   3       76.77       80.69        2.20 o incl   0.2185E-01
 -10  -6   3       26.58       25.89        1.02 o incl   0.9167E-01
  -9  -6   3      126.99      116.57        3.51 o incl   0.1151E-01
  -8  -6   3        9.73        9.56        1.13 o incl   0.2226E+00
  -7  -6   3       40.31       36.20        2.16 o incl   0.5009E-01
  -6  -6   3      125.69      125.07        4.12 o incl   0.1035E-01
  -5  -6   3      125.22      131.06        5.95 o incl   0.8428E-02
  -4  -6   3       37.11       38.45        3.11 o incl   0.3964E-01
  -3  -6   3      290.25      301.43       10.22 o incl   0.2344E-02
  -2  -6   3      106.03      106.45        5.47 o incl   0.1085E-01
  -1  -6   3      166.95      166.44        5.18 o incl   0.6646E-02
   0  -6   3      366.04      347.80        8.58 o incl   0.1968E-02
   1  -6   3      236.26      216.88        6.27 o incl   0.4203E-02
   2  -6   3        8.12       11.13        1.19 o incl   0.2078E+00
   3  -6   3      143.84      143.43        6.75 o incl   0.6969E-02
   4  -6   3        6.03        8.85        1.22 o incl   0.2437E+00
   5  -6   3      170.73      167.18        3.73 o incl   0.7158E-02
   6  -6   3       32.65       32.19        1.82 o incl   0.6227E-01
   7  -6   3       98.28       95.38        4.15 o incl   0.1406E-01
   8  -6   3       58.05       59.73        2.45 o incl   0.2991E-01
 -13  -5   3       22.20       21.22        0.91 o incl   0.1147E+00
 -12  -5   3      213.02      203.55        4.17 o incl   0.5198E-02
 -11  -5   3       15.70       14.76        1.15 o incl   0.1517E+00
 -10  -5   3       86.57       80.14        3.57 o incl   0.1792E-01
  -9  -5   3      106.25      105.11        4.17 o incl   0.1266E-01
  -8  -5   3      131.09      132.73        3.75 o incl   0.9966E-02
  -7  -5   3      169.46      170.73        3.70 o incl   0.7058E-02
  -6  -5   3      102.11      106.70        3.94 o incl   0.1301E-01
  -5  -5   3      201.01      212.61        5.81 o incl   0.4727E-02
  -4  -5   3      122.08      119.44        4.25 o incl   0.1075E-01
  -3  -5   3      206.44      215.90        5.77 o incl   0.4614E-02
  -2  -5   3      414.16      398.80       13.81 o incl   0.1353E-02
  -1  -5   3      161.48      177.81        7.77 o incl   0.5238E-02
   0  -5   3       90.35       89.10        5.27 o incl   0.1310E-01
   1  -5   3       94.28       95.75        5.42 o incl   0.1212E-01
   2  -5   3      243.34      222.82        6.80 o incl   0.3934E-02
   3  -5   3      786.49      833.16       15.70 o incl   0.4475E-03
   4  -5   3        6.53        8.22        1.29 o incl   0.2381E+00
   5  -5   3      216.12      230.83        4.35 o incl   0.4517E-02
   6  -5   3      147.82      145.72        4.08 o incl   0.8499E-02
   7  -5   3       68.90       63.73        2.24 o incl   0.2746E-01
   8  -5   3       83.64       83.46        2.58 o incl   0.1975E-01
   9  -5   3        8.90        8.22        0.83 o incl   0.2866E+00
  10  -5   3       39.97       36.75        1.67 o incl   0.5490E-01
 -15  -4   3        9.75        9.47        1.02 o incl   0.2355E+00
 -14  -4   3      120.14      119.47        2.43 o incl   0.1247E-01
 -13  -4   3      102.61       98.36        2.20 o incl   0.1622E-01
 -12  -4   3      161.10      161.23        3.18 o incl   0.7842E-02
 -11  -4   3       40.01       30.73        2.17 o incl   0.5504E-01
 -10  -4   3      132.08      143.51        3.91 o incl   0.9153E-02
  -9  -4   3      600.50      617.62        9.03 o incl   0.8047E-03
  -8  -4   3     2025.47     2085.95       21.26 o incl   0.8218E-04
  -7  -4   3       76.42       78.98        2.87 o incl   0.2072E-01
  -6  -4   3      725.91      772.53       10.97 o incl   0.5427E-03
  -5  -4   3      110.06      113.80        4.41 o incl   0.1146E-01
  -4  -4   3      228.94      237.30        7.31 o incl   0.3719E-02
  -3  -4   3       24.56       25.04        3.20 o incl   0.5120E-01
  -2  -4   3      586.89      603.75       17.48 o incl   0.7044E-03
  -1  -4   3      357.94      339.87       12.56 o incl   0.1737E-02
   0  -4   3      172.78      164.14        8.41 o incl   0.5128E-02
   1  -4   3      208.89      203.68        9.47 o incl   0.3804E-02
   2  -4   3     1671.48     1799.25       33.62 o incl   0.1033E-03
   3  -4   3      462.81      461.10       10.47 o incl   0.1241E-02
   4  -4   3      796.94      848.60       15.38 o incl   0.4371E-03
   5  -4   3       37.67       35.85        2.79 o incl   0.4434E-01
   6  -4   3      386.54      409.48        7.60 o incl   0.1663E-02
   7  -4   3      368.09      378.01        9.31 o incl   0.1763E-02
   8  -4   3      213.12      234.75        5.26 o incl   0.4299E-02
   9  -4   3        5.08        4.35        1.30 o incl   0.3165E+00
  10  -4   3       64.59       64.63        2.94 o incl   0.2532E-01
  11  -4   3       66.78       67.15        3.93 o incl   0.2088E-01
  12  -4   3      170.36      164.70        4.18 o incl   0.7086E-02
 -16  -3   3        7.16        8.92        0.58 o incl   0.3236E+00
 -15  -3   3      217.18      214.71        3.73 o incl   0.4969E-02
 -14  -3   3       72.10       74.87        2.21 o incl   0.2379E-01
 -13  -3   3      135.35      122.79        3.39 o incl   0.1079E-01
 -12  -3   3       74.60       68.87        2.57 o incl   0.2406E-01
 -11  -3   3      300.04      271.86        7.93 o incl   0.2815E-02
 -10  -3   3      420.73      408.88        8.81 o incl   0.1544E-02
  -9  -3   3     1905.50     1936.22       21.81 o incl   0.9347E-04
  -8  -3   3      258.67      267.83        6.36 o incl   0.3284E-02
  -7  -3   3     1541.66     1573.36       28.62 o incl   0.1309E-03
  -6  -3   3       57.90       60.65        4.21 o incl   0.2198E-01
  -5  -3   3       96.06      105.09        5.04 o incl   0.1190E-01
  -4  -3   3       72.74       93.33        4.18 o incl   0.1570E-01
  -3  -3   3      212.77      246.15        7.15 o incl   0.3740E-02
  -2  -3   3      763.90      681.60       18.87 o incl   0.5320E-03
  -1  -3   3      725.99      655.97       18.32 o incl   0.5737E-03
   0  -3   3       72.41       50.76        5.00 o incl   0.1935E-01
   1  -3   3      789.08      833.22       20.02 o incl   0.4179E-03
   2  -3   3       73.84       59.97        4.52 o incl   0.1949E-01
   3  -3   3      208.82      253.83       12.85 o incl   0.2582E-02
   4  -3   3       78.59       72.21        5.90 o incl   0.1384E-01
   5  -3   3      326.31      366.72       13.28 o incl   0.1640E-02
   6  -3   3       39.02       41.54        2.23 o incl   0.4569E-01
   7  -3   3       19.85       21.58        1.82 o incl   0.9133E-01
   8  -3   3      287.36      316.61        6.36 o incl   0.2632E-02
   9  -3   3      550.36      579.72       12.25 o incl   0.8549E-03
  10  -3   3       24.02       19.83        2.13 o incl   0.8137E-01
  11  -3   3      200.23      199.96        5.94 o incl   0.4971E-02
  12  -3   3       22.68       26.73        2.54 o incl   0.6260E-01
  13  -3   3       89.81       94.94        2.71 o incl   0.1702E-01
  14  -3   3       26.33       25.90        1.55 o incl   0.8161E-01
 -17  -2   3        9.22       13.70        0.78 o incl   0.2094E+00
 -16  -2   3      251.22      248.40        4.84 o incl   0.3816E-02
 -15  -2   3       78.51       71.89        2.74 o incl   0.2236E-01
 -14  -2   3      348.49      366.05        6.88 o incl   0.2017E-02
 -13  -2   3       40.19       39.20        1.83 o incl   0.5084E-01
 -12  -2   3      462.91      463.83        6.70 o incl   0.1340E-02
 -11  -2   3      211.01      185.41        4.75 o incl   0.5545E-02
 -10  -2   3       81.93       87.93        3.89 o incl   0.1641E-01
  -9  -2   3      738.96      711.74       29.65 o incl   0.4081E-03
  -8  -2   3        3.06        8.88        2.73 o incl   0.1025E+00
  -7  -2   3      290.30      275.36       15.81 o incl   0.1850E-02
  -6  -2   3       30.73       38.79        5.04 o incl   0.2502E-01
  -5  -2   3      335.24      383.23       15.92 o incl   0.1394E-02
  -4  -2   3      609.02      618.13       15.21 o incl   0.7124E-03
  -3  -2   3      168.48      172.93        5.25 o incl   0.6369E-02
  -2  -2   3     2634.42     2545.02       32.09 o incl   0.5254E-04
  -1  -2   3       54.63       47.95        3.61 o incl   0.2848E-01
   0  -2   3       25.12       23.54        2.70 o incl   0.6147E-01
   1  -2   3       53.30       51.80        5.31 o incl   0.1941E-01
   2  -2   3      443.29      445.24        9.57 o incl   0.1347E-02
   3  -2   3      154.01      178.42        7.21 o incl   0.5553E-02
   4  -2   3      506.03      429.55       12.37 o incl   0.1203E-02
   5  -2   3      915.34      891.03       18.99 o incl   0.3653E-03
   6  -2   3      318.94      318.24       12.64 o incl   0.1917E-02
   7  -2   3       56.24       39.20        5.39 o incl   0.2075E-01
   8  -2   3       24.80       22.24        2.18 o incl   0.7514E-01
   9  -2   3      148.58      143.00        4.21 o incl   0.8542E-02
  10  -2   3      304.90      314.00        6.51 o incl   0.2566E-02
  11  -2   3      128.56      126.28        4.58 o incl   0.9777E-02
  12  -2   3       60.83       58.48        3.01 o incl   0.2734E-01
  13  -2   3       20.16       16.49        1.27 o incl   0.1261E+00
  14  -2   3       33.89       36.94        1.59 o incl   0.5879E-01
 -17  -1   3      165.69      164.17        4.34 o incl   0.7130E-02
 -16  -1   3       33.97       34.01        2.14 o incl   0.5517E-01
 -15  -1   3       47.51       46.50        1.50 o incl   0.4453E-01
 -14  -1   3      466.73      493.91        6.11 o incl   0.1253E-02
 -13  -1   3      130.70      139.69        2.98 o incl   0.1002E-01
 -12  -1   3      548.93      560.71        6.87 o incl   0.9763E-03
 -11  -1   3       42.10       30.90        1.94 o incl   0.5680E-01
 -10  -1   3      229.41      251.43       15.18 o incl   0.2170E-02
  -9  -1   3      452.33      415.43       21.47 o incl   0.9358E-03
  -8  -1   3      282.62      258.55       15.53 o incl   0.1967E-02
  -7  -1   3       18.37       25.26        4.26 o incl   0.3755E-01
  -6  -1   3      791.57      706.04       26.53 o incl   0.4289E-03
  -5  -1   3      397.66      359.31       15.73 o incl   0.1385E-02
  -4  -1   3     4548.13     4518.50      105.95 o incl   0.1519E-04
  -3  -1   3     1591.22     1714.34       40.99 o incl   0.1057E-03
  -2  -1   3     3872.00     3931.92       89.03 o incl   0.2047E-04
  -1  -1   3     2548.73     2401.44       41.07 o incl   0.5548E-04
   0  -1   3     8615.63     9119.23      191.23 o incl   0.4044E-05
   1  -1   3     2207.71     2331.07       29.06 o incl   0.6595E-04
   2  -1   3     1448.78     1411.37       16.29 o incl   0.1676E-03
   3  -1   3      321.94      291.71        5.61 o incl   0.2767E-02
   4  -1   3     1249.96     1238.19       18.04 o incl   0.2121E-03
   5  -1   3      475.05      412.82       10.00 o incl   0.1385E-02
   6  -1   3      572.48      572.30       15.29 o incl   0.7929E-03
   7  -1   3       29.18       25.32        3.64 o incl   0.4287E-01
   8  -1   3      599.75      637.63       13.43 o incl   0.7204E-03
   9  -1   3      369.60      362.53        6.86 o incl   0.1978E-02
  10  -1   3       87.94       88.87        3.82 o incl   0.1603E-01
  11  -1   3      267.31      252.33        5.86 o incl   0.3496E-02
  12  -1   3      165.35      149.89        5.50 o incl   0.7107E-02
  13  -1   3      103.62      100.43        3.19 o incl   0.1462E-01
  14  -1   3      132.58      138.14        3.23 o incl   0.9912E-02
  15  -1   3       14.19       13.92        1.16 o incl   0.1610E+00
 -18   0   3       10.22        8.70        1.05 o incl   0.2392E+00
 -17   0   3        0.69        0.28        0.57 o incl   0.2190E+01
 -16   0   3        4.35        2.56        0.82 o incl   0.5962E+00
 -15   0   3       52.11       53.47        1.83 o incl   0.3694E-01
 -14   0   3      209.30      213.38        4.07 o incl   0.5026E-02
 -13   0   3      386.31      397.95        5.97 o incl   0.1783E-02
 -12   0   3        2.52        2.01        0.75 o incl   0.7987E+00
 -11   0   3     1212.20     1211.20       17.81 o incl   0.2221E-03
 -10   0   3      314.44      270.47       17.94 o incl   0.1610E-02
  -9   0   3       69.83       87.91        7.67 o incl   0.9840E-02
  -8   0   3       29.33       20.15        4.81 o incl   0.3152E-01
  -7   0   3       56.51       50.27        6.14 o incl   0.1638E-01
  -6   0   3       17.99       12.85        3.70 o incl   0.5343E-01
  -5   0   3        3.44        5.63        2.15 o incl   0.1611E+00
  -4   0   3     9356.86    10285.34      147.07 o incl   0.3534E-05
  -3   0   3     8993.95    10070.93      114.37 o incl   0.3834E-05
  -2   0   3        8.49        2.40        0.80 o incl   0.4835E+00
  -1   0   3     3696.11     4251.72       59.02 o incl   0.2098E-04
   0   0   3       21.33       21.63        0.83 o incl   0.1167E+00
   1   0   3      479.76      546.81        7.81 o incl   0.1067E-02
   2   0   3      488.09      463.16        6.93 o incl   0.1297E-02
   3   0   3      837.18      890.03       14.52 o incl   0.4071E-03
   4   0   3      231.79      234.47       11.35 o incl   0.2917E-02
   5   0   3      691.36      779.08       23.98 o incl   0.4412E-03
   6   0   3        5.47        5.41        2.76 o incl   0.1066E+00
   7   0   3     2804.79     2863.34       74.36 o incl   0.3650E-04
   8   0   3      337.39      329.14       11.89 o incl   0.1887E-02
   9   0   3      703.93      768.62       13.02 o incl   0.5405E-03
  10   0   3      491.90      433.71       11.33 o incl   0.1248E-02
  11   0   3     1248.90     1192.51       16.36 o incl   0.2247E-03
  12   0   3       30.17       31.07        1.62 o incl   0.6834E-01
  13   0   3      271.11      271.23        4.39 o incl   0.3399E-02
  14   0   3        0.68        1.03        0.63 o incl   0.1479E+01
  15   0   3       71.29       74.65        3.37 o incl   0.2076E-01
 -17   1   3      159.73      157.88        2.93 o incl   0.8140E-02
 -16   1   3       34.15       35.54        1.52 o incl   0.6104E-01
 -15   1   3       53.07       48.15        2.07 o incl   0.3819E-01
 -14   1   3      498.76      539.60        8.01 o incl   0.1058E-02
 -13   1   3      138.75      149.78        3.19 o incl   0.9021E-02
 -12   1   3      534.59      550.89        7.26 o incl   0.1006E-02
 -11   1   3       38.90       26.83        2.03 o incl   0.6181E-01
 -10   1   3      204.59      242.50       14.75 o incl   0.2347E-02
  -9   1   3      489.62      445.32       23.14 o incl   0.8146E-03
  -8   1   3      314.32      293.65       17.02 o incl   0.1620E-02
  -7   1   3       24.18       28.17        2.66 o incl   0.5797E-01
  -6   1   3      736.89      684.33       13.92 o incl   0.5919E-03
  -5   1   3      307.03      315.41        7.33 o incl   0.2474E-02
  -4   1   3     4102.83     4430.61       71.67 o incl   0.1820E-04
  -3   1   3     1707.97     1772.16       20.67 o incl   0.1121E-03
  -2   1   3     3988.49     4068.62       40.14 o incl   0.2210E-04
  -1   1   3     2576.19     2361.18       26.67 o incl   0.5945E-04
   0   1   3     8813.51     9122.04       85.92 o incl   0.4520E-05
   1   1   3     2355.35     2422.17       39.25 o incl   0.5803E-04
   2   1   3     1428.96     1396.44       26.54 o incl   0.1592E-03
   3   1   3      299.69      277.97        7.36 o incl   0.2827E-02
   4   1   3     1141.35     1184.80       23.94 o incl   0.2226E-03
   5   1   3      468.47      406.24       10.94 o incl   0.1379E-02
   6   1   3      483.09      489.06       11.66 o incl   0.1108E-02
   7   1   3       36.41       29.29        3.03 o incl   0.4633E-01
   8   1   3      635.58      654.65       10.43 o incl   0.7139E-03
   9   1   3      395.79      383.54        7.86 o incl   0.1749E-02
  10   1   3       94.21       95.96        3.35 o incl   0.1553E-01
  11   1   3      257.10      240.91        5.18 o incl   0.3837E-02
  12   1   3      155.08      148.59        3.66 o incl   0.8399E-02
  13   1   3      116.12      112.12        3.42 o incl   0.1246E-01
  14   1   3      145.84      148.68        3.40 o incl   0.8771E-02
  15   1   3       12.80       13.70        0.80 o incl   0.1903E+00
 -17   2   3       13.80       16.61        0.72 o incl   0.1666E+00
 -16   2   3      269.73      259.58        4.45 o incl   0.3561E-02
 -15   2   3       78.10       72.28        2.33 o incl   0.2340E-01
 -14   2   3      393.38      396.83        6.69 o incl   0.1743E-02
 -13   2   3       50.07       50.83        2.10 o incl   0.3738E-01
 -12   2   3      479.90      481.02        7.75 o incl   0.1237E-02
 -11   2   3      222.89      205.08        5.76 o incl   0.4669E-02
 -10   2   3       81.39       81.19        4.04 o incl   0.1706E-01
  -9   2   3      696.09      717.24       29.82 o incl   0.4135E-03
  -8   2   3        1.29        7.26        2.06 o incl   0.1679E+00
  -7   2   3      278.09      276.39       11.33 o incl   0.2420E-02
  -6   2   3       18.15       25.62        3.07 o incl   0.5567E-01
  -5   2   3      335.97      369.11       11.31 o incl   0.1750E-02
  -4   2   3      634.67      657.74       16.13 o incl   0.6418E-03
  -3   2   3      172.33      156.07        6.98 o incl   0.6004E-02
  -2   2   3     2747.78     2559.26       32.74 o incl   0.5070E-04
  -1   2   3       70.06       52.10        3.83 o incl   0.2414E-01
   0   2   3       13.67       12.89        1.27 o incl   0.1626E+00
   1   2   3       39.34       38.68        2.17 o incl   0.4827E-01
   2   2   3      461.52      452.12        8.82 o incl   0.1321E-02
   3   2   3      162.46      175.90        5.96 o incl   0.6061E-02
   4   2   3      491.25      423.91       11.97 o incl   0.1252E-02
   5   2   3      871.58      844.58       22.69 o incl   0.3745E-03
   6   2   3      344.04      348.21       13.28 o incl   0.1678E-02
   7   2   3       45.30       27.93        4.94 o incl   0.2648E-01
   8   2   3       27.33       23.83        1.66 o incl   0.8232E-01
   9   2   3      126.21      121.38        3.53 o incl   0.1113E-01
  10   2   3      287.71      299.14        5.45 o incl   0.2876E-02
  11   2   3      122.30      123.93        3.88 o incl   0.1077E-01
  12   2   3       55.57       54.89        2.98 o incl   0.2952E-01
  13   2   3       16.70       15.33        1.48 o incl   0.1295E+00
  14   2   3       32.64       31.57        1.12 o incl   0.7242E-01
 -16   3   3        8.41       10.79        0.67 o incl   0.2629E+00
 -15   3   3      216.36      209.33        3.45 o incl   0.5160E-02
 -14   3   3       67.18       70.05        2.20 o incl   0.2586E-01
 -13   3   3      150.51      140.02        5.27 o incl   0.7954E-02
 -12   3   3       81.37       72.82        3.16 o incl   0.2071E-01
 -11   3   3      309.21      274.42        8.30 o incl   0.2704E-02
 -10   3   3      441.73      415.99       10.40 o incl   0.1413E-02
  -9   3   3     1893.65     1912.23       22.73 o incl   0.9491E-04
  -8   3   3      251.47      267.24        5.92 o incl   0.3396E-02
  -7   3   3     1570.08     1570.47       52.10 o incl   0.1042E-03
  -6   3   3       64.72       61.26        8.09 o incl   0.1055E-01
  -5   3   3      122.17      129.97        7.51 o incl   0.7246E-02
  -4   3   3       70.35       88.89        5.46 o incl   0.1366E-01
  -3   3   3      215.88      238.30        9.46 o incl   0.3340E-02
  -2   3   3      804.54      668.78       20.69 o incl   0.5071E-03
  -1   3   3      710.74      621.83       14.02 o incl   0.6670E-03
   0   3   3       77.09       54.07        3.51 o incl   0.2417E-01
   1   3   3      874.40      880.24       16.74 o incl   0.3916E-03
   2   3   3       66.99       61.51        3.54 o incl   0.2350E-01
   3   3   3      181.77      221.06        6.12 o incl   0.4670E-02
   4   3   3       61.51       66.34        3.66 o incl   0.2255E-01
   5   3   3      351.39      380.35        9.50 o incl   0.1780E-02
   6   3   3       40.26       39.68        2.70 o incl   0.4209E-01
   7   3   3       26.99       23.55        2.32 o incl   0.6847E-01
   8   3   3      295.83      312.02        7.71 o incl   0.2510E-02
   9   3   3      568.02      596.34       12.50 o incl   0.8117E-03
  10   3   3       18.28       18.34        1.60 o incl   0.1095E+00
  11   3   3      214.02      204.22        5.00 o incl   0.4972E-02
  12   3   3       23.76       24.70        1.39 o incl   0.9059E-01
  13   3   3       74.70       72.81        2.19 o incl   0.2408E-01
  14   3   3       26.31       28.50        1.16 o incl   0.8363E-01
 -15   4   3        8.19        9.92        0.76 o incl   0.2707E+00
 -14   4   3      115.06      122.15        2.06 o incl   0.1271E-01
 -13   4   3      106.84      103.64        2.58 o incl   0.1480E-01
 -12   4   3      155.34      158.44        3.48 o incl   0.7987E-02
 -11   4   3       43.61       35.43        1.89 o incl   0.5218E-01
 -10   4   3      151.55      160.88        3.55 o incl   0.7931E-02
  -9   4   3      588.37      620.98        7.18 o incl   0.8289E-03
  -8   4   3     2017.69     2102.93       19.50 o incl   0.8202E-04
  -7   4   3       78.02       76.67        2.85 o incl   0.2107E-01
  -6   4   3      701.87      761.17       10.18 o incl   0.5680E-03
  -5   4   3       99.41      104.39        3.12 o incl   0.1451E-01
  -4   4   3      225.28      212.39        6.45 o incl   0.4335E-02
  -3   4   3       20.63       20.45        2.61 o incl   0.7024E-01
  -2   4   3      613.00      594.17       19.66 o incl   0.6629E-03
  -1   4   3      399.19      363.28       12.18 o incl   0.1587E-02
   0   4   3      155.81      158.15        8.48 o incl   0.5408E-02
   1   4   3      194.39      201.51        5.29 o incl   0.5192E-02
   2   4   3     1809.37     1843.78       17.00 o incl   0.1045E-03
   3   4   3      463.99      473.18        6.27 o incl   0.1318E-02
   4   4   3      785.86      864.65       11.15 o incl   0.4529E-03
   5   4   3       39.24       37.75        1.87 o incl   0.5222E-01
   6   4   3      372.24      386.13        5.75 o incl   0.1890E-02
   7   4   3      339.59      358.11        6.10 o incl   0.2138E-02
   8   4   3      221.82      245.91        5.51 o incl   0.3985E-02
   9   4   3        5.66        4.15        1.09 o incl   0.3730E+00
  10   4   3       60.40       58.36        2.44 o incl   0.3004E-01
  11   4   3       66.94       69.44        1.70 o incl   0.2751E-01
  12   4   3      162.95      166.64        2.35 o incl   0.7823E-02
 -13   5   3       32.77       27.09        1.41 o incl   0.7601E-01
 -12   5   3      192.71      193.47        3.12 o incl   0.6006E-02
 -11   5   3       17.14       16.50        0.97 o incl   0.1463E+00
 -10   5   3       97.31       94.06        2.47 o incl   0.1692E-01
  -9   5   3      116.66      118.25        2.55 o incl   0.1267E-01
  -8   5   3      127.65      128.72        2.62 o incl   0.1119E-01
  -7   5   3      185.84      185.02        4.20 o incl   0.6094E-02
  -6   5   3       91.87      100.06        2.50 o incl   0.1639E-01
  -5   5   3      198.28      212.56        3.86 o incl   0.5224E-02
  -4   5   3       99.59       98.09        2.31 o incl   0.1636E-01
  -3   5   3      195.16      200.60        3.76 o incl   0.5607E-02
  -2   5   3      450.78      414.78        8.52 o incl   0.1476E-02
  -1   5   3      175.59      172.39        3.69 o incl   0.6874E-02
   0   5   3       81.57       76.52        2.33 o incl   0.2196E-01
   1   5   3       98.75       99.00        2.34 o incl   0.1625E-01
   2   5   3      259.32      235.95        5.17 o incl   0.3900E-02
   3   5   3      856.29      874.89       13.99 o incl   0.4127E-03
   4   5   3        5.42        7.86        0.80 o incl   0.3383E+00
   5   5   3      211.88      225.88        3.66 o incl   0.4786E-02
   6   5   3      133.32      140.64        3.03 o incl   0.9845E-02
   7   5   3       63.72       59.02        1.92 o incl   0.3123E-01
   8   5   3       71.47       68.61        2.26 o incl   0.2551E-01
   9   5   3        7.29        8.53        0.92 o incl   0.2836E+00
  10   5   3       45.76       40.68        1.32 o incl   0.5118E-01
 -10   6   3       26.45       29.11        1.57 o incl   0.7533E-01
  -9   6   3      126.79      129.16        2.65 o incl   0.1117E-01
  -8   6   3        6.58        7.49        0.54 o incl   0.3761E+00
  -7   6   3       42.54       38.93        1.21 o incl   0.5530E-01
  -6   6   3      120.52      121.69        2.91 o incl   0.1186E-01
  -5   6   3      115.05      121.42        2.92 o incl   0.1213E-01
  -4   6   3       44.56       41.75        1.86 o incl   0.4670E-01
  -3   6   3      322.82      297.17        6.80 o incl   0.2607E-02
  -2   6   3      118.93      107.79        2.70 o incl   0.1350E-01
  -1   6   3      153.97      140.03        3.59 o incl   0.8926E-02
   0   6   3      387.49      359.18        5.72 o incl   0.2002E-02
   1   6   3      245.28      229.08        4.17 o incl   0.4296E-02
   2   6   3       10.28       13.31        0.89 o incl   0.2001E+00
   3   6   3      143.35      140.66        2.67 o incl   0.9708E-02
   4   6   3        5.34        7.12        0.65 o incl   0.3912E+00
   5   6   3      177.22      179.73        2.82 o incl   0.6826E-02
   6   6   3       35.25       35.92        1.03 o incl   0.6475E-01
   7   6   3      109.88      106.71        2.23 o incl   0.1459E-01
   8   6   3       56.61       56.38        1.45 o incl   0.3586E-01
  -5   7   3       85.21       76.77        3.08 o incl   0.1977E-01
  -4   7   3      245.15      246.82        4.05 o incl   0.3999E-02
  -3   7   3       38.62       36.82        1.63 o incl   0.5593E-01
  -2   7   3      246.76      235.56        5.15 o incl   0.4012E-02
  -1   7   3       10.98       10.13        1.00 o incl   0.2217E+00
   0   7   3       62.82       51.98        2.21 o incl   0.3317E-01
   1   7   3        9.00        8.18        0.89 o incl   0.2776E+00
   2   7   3       85.26       87.39        2.45 o incl   0.1912E-01
  -5  -7   4       47.06       48.09        2.16 o incl   0.3939E-01
  -4  -7   4      121.33      119.76        4.27 o incl   0.1075E-01
  -3  -7   4       65.88       63.09        3.03 o incl   0.2520E-01
  -2  -7   4       90.27       94.55        3.72 o incl   0.1534E-01
  -1  -7   4      184.09      178.98        5.97 o incl   0.5671E-02
   0  -7   4       27.48       28.13        1.28 o incl   0.8118E-01
   1  -7   4      251.90      250.22        4.99 o incl   0.3762E-02
 -10  -6   4      192.95      188.53        4.40 o incl   0.5816E-02
  -9  -6   4       91.29       90.45        2.77 o incl   0.1750E-01
  -8  -6   4      214.78      207.60        5.26 o incl   0.4827E-02
  -7  -6   4       28.99       29.94        1.80 o incl   0.6805E-01
  -6  -6   4       88.01       81.57        3.29 o incl   0.1819E-01
  -5  -6   4        1.38        2.19        1.25 o incl   0.4634E+00
  -4  -6   4       -0.33        0.07        1.41 o incl   0.4901E+00
  -3  -6   4       83.16       88.28        4.82 o incl   0.1439E-01
  -2  -6   4      141.81      143.12        6.52 o incl   0.7169E-02
  -1  -6   4      443.96      429.17        9.97 o incl   0.1384E-02
   0  -6   4      487.18      454.04       10.56 o incl   0.1224E-02
   1  -6   4        3.09        6.11        1.05 o incl   0.3639E+00
   2  -6   4      367.37      344.79        8.28 o incl   0.2001E-02
   3  -6   4       37.50       37.08        1.73 o incl   0.5521E-01
   4  -6   4        2.37        2.50        0.96 o incl   0.5865E+00
   5  -6   4       29.80       30.26        1.34 o incl   0.7419E-01
   6  -6   4        7.60        9.07        1.24 o incl   0.2278E+00
   7  -6   4       10.85       12.16        1.09 o incl   0.1933E+00
 -13  -5   4       55.46       58.67        1.53 o incl   0.3472E-01
 -12  -5   4       23.87       23.00        1.05 o incl   0.1027E+00
 -11  -5   4       65.45       66.55        2.21 o incl   0.2717E-01
 -10  -5   4       84.06       93.03        2.68 o incl   0.1783E-01
  -9  -5   4      376.06      377.96        7.16 o incl   0.1860E-02
  -8  -5   4       41.86       44.79        2.06 o incl   0.4386E-01
  -7  -5   4      139.65      127.76        3.95 o incl   0.9859E-02
  -6  -5   4      264.31      249.92       10.61 o incl   0.2778E-02
  -5  -5   4      105.15       95.47        6.20 o incl   0.1060E-01
  -4  -5   4      438.43      451.90       14.71 o incl   0.1143E-02
  -3  -5   4      217.68      214.83        9.23 o incl   0.3665E-02
  -2  -5   4      279.18      259.97       10.73 o incl   0.2620E-02
  -1  -5   4      328.94      316.39       11.83 o incl   0.1977E-02
   0  -5   4      133.07      118.32        6.78 o incl   0.8088E-02
   1  -5   4      408.18      421.84        9.79 o incl   0.1477E-02
   2  -5   4       73.44       74.54        3.49 o incl   0.2021E-01
   3  -5   4      310.76      317.16        8.09 o incl   0.2378E-02
   4  -5   4      255.51      256.86        7.06 o incl   0.3335E-02
   5  -5   4      125.71      128.16        3.71 o incl   0.1049E-01
   6  -5   4      390.38      385.07        7.30 o incl   0.1781E-02
   7  -5   4       30.81       33.60        1.41 o incl   0.6716E-01
   8  -5   4       39.18       44.56        1.57 o incl   0.4890E-01
   9  -5   4       88.71       88.14        2.11 o incl   0.1920E-01
  10  -5   4       44.97       48.61        2.01 o incl   0.4071E-01
 -15  -4   4      221.47      213.11        3.71 o incl   0.4958E-02
 -14  -4   4       44.49       47.02        1.38 o incl   0.4596E-01
 -13  -4   4      312.90      288.17        4.66 o incl   0.2927E-02
 -12  -4   4      161.27      156.38        3.65 o incl   0.7872E-02
 -11  -4   4      411.66      358.36        7.91 o incl   0.1831E-02
 -10  -4   4       27.75       29.81        1.84 o incl   0.6840E-01
  -9  -4   4       84.23       75.53        3.10 o incl   0.2004E-01
  -8  -4   4       52.32       48.01        2.68 o incl   0.3469E-01
  -7  -4   4      791.86      848.88       12.13 o incl   0.4562E-03
  -6  -4   4      576.48      608.11       12.18 o incl   0.7936E-03
  -5  -4   4     2183.95     2244.06       29.05 o incl   0.6959E-04
  -4  -4   4      111.28      109.12        4.12 o incl   0.1215E-01
  -3  -4   4      284.03      303.54        6.88 o incl   0.2714E-02
  -2  -4   4       46.05       54.37        3.21 o incl   0.3014E-01
  -1  -4   4      298.89      309.18        7.99 o incl   0.2492E-02
   0  -4   4       15.61       17.87        2.03 o incl   0.9799E-01
   1  -4   4       23.55       26.88        2.27 o incl   0.6727E-01
   2  -4   4      261.16      244.48        6.72 o incl   0.3511E-02
   3  -4   4      576.46      596.60       11.05 o incl   0.8279E-03
   4  -4   4      367.43      391.62        8.35 o incl   0.1754E-02
   5  -4   4     1216.30     1243.93       18.35 o incl   0.2139E-03
   6  -4   4       74.72       68.20        2.92 o incl   0.2316E-01
   7  -4   4      211.08      212.09        6.52 o incl   0.4454E-02
   8  -4   4       41.66       40.34        2.71 o incl   0.4116E-01
   9  -4   4      170.90      156.15        5.28 o incl   0.6890E-02
  10  -4   4       41.67       42.40        2.21 o incl   0.4436E-01
  11  -4   4      139.22      143.76        3.42 o incl   0.9234E-02
  12  -4   4       68.28       70.37        1.98 o incl   0.2624E-01
 -16  -3   4      148.63      145.86        2.88 o incl   0.9110E-02
 -15  -3   4       23.63       22.42        1.17 o incl   0.1021E+00
 -14  -3   4      253.73      235.74        4.24 o incl   0.4089E-02
 -13  -3   4      449.21      420.04        7.33 o incl   0.1501E-02
 -12  -3   4     1114.78     1087.42       17.19 o incl   0.2663E-03
 -11  -3   4      634.34      617.91       13.37 o incl   0.7244E-03
 -10  -3   4      155.62      169.42        5.01 o incl   0.6817E-02
  -9  -3   4       48.17       45.99        2.81 o incl   0.3567E-01
  -8  -3   4     1030.37     1107.07       17.89 o incl   0.2709E-03
  -7  -3   4       39.38       48.95        3.64 o incl   0.3041E-01
  -6  -3   4      754.57      786.95       16.97 o incl   0.4780E-03
  -5  -3   4      215.81      211.68        7.65 o incl   0.4126E-02
  -4  -3   4     2007.08     1985.38       32.56 o incl   0.8346E-04
  -3  -3   4      285.85      273.89        8.51 o incl   0.2786E-02
  -2  -3   4     2734.84     2602.89       42.11 o incl   0.4813E-04
  -1  -3   4      182.80      155.02        8.47 o incl   0.5187E-02
   0  -3   4      343.12      317.89       12.14 o incl   0.1906E-02
   1  -3   4      264.33      231.89       10.78 o incl   0.2904E-02
   2  -3   4      282.85      271.87       11.36 o incl   0.2430E-02
   3  -3   4      166.30      180.43       12.16 o incl   0.3539E-02
   4  -3   4     1264.83     1271.11       42.87 o incl   0.1560E-03
   5  -3   4        9.05       14.66        1.11 o incl   0.1777E+00
   6  -3   4      331.42      335.01        6.69 o incl   0.2286E-02
   7  -3   4       99.68      104.62        4.14 o incl   0.1306E-01
   8  -3   4      310.11      309.80        8.19 o incl   0.2425E-02
   9  -3   4       52.71       45.61        3.06 o incl   0.3313E-01
  10  -3   4       81.16       85.41        3.63 o incl   0.1739E-01
  11  -3   4       34.38       31.99        1.94 o incl   0.5978E-01
  12  -3   4      274.38      270.26        9.33 o incl   0.2757E-02
  13  -3   4       17.79       17.92        1.62 o incl   0.1113E+00
 -17  -2   4       59.73       66.73        1.71 o incl   0.2971E-01
 -16  -2   4      290.23      288.45        4.71 o incl   0.3044E-02
 -15  -2   4      130.96      126.26        3.77 o incl   0.1039E-01
 -14  -2   4       25.55       19.80        2.27 o incl   0.7625E-01
 -13  -2   4       89.64       92.94        3.28 o incl   0.1637E-01
 -12  -2   4      386.57      407.07        7.66 o incl   0.1671E-02
 -11  -2   4      561.23      591.77        8.46 o incl   0.8851E-03
 -10  -2   4       12.56        4.27        1.98 o incl   0.1602E+00
  -9  -2   4       71.63       66.35        8.65 o incl   0.9253E-02
  -8  -2   4        1.46        1.08        1.90 o incl   0.2508E+00
  -7  -2   4      517.32      452.48       22.78 o incl   0.8008E-03
  -6  -2   4      545.89      499.02       22.69 o incl   0.7344E-03
  -5  -2   4       45.63       19.19        4.22 o incl   0.3509E-01
  -4  -2   4       24.87       19.90        2.84 o incl   0.6267E-01
  -3  -2   4     1980.60     2094.66       35.45 o incl   0.7769E-04
  -2  -2   4       52.89       31.76        2.74 o incl   0.4258E-01
  -1  -2   4      220.06      171.95        8.05 o incl   0.4655E-02
   0  -2   4      131.06      119.32        6.21 o incl   0.8610E-02
   1  -2   4       72.61       69.53        2.96 o incl   0.2295E-01
   2  -2   4      600.91      559.98       16.19 o incl   0.7728E-03
   3  -2   4      220.99      194.32        9.25 o incl   0.3912E-02
   4  -2   4      427.58      371.33       14.22 o incl   0.1393E-02
   5  -2   4      178.97      199.74        9.00 o incl   0.4215E-02
   6  -2   4       26.09       37.19        5.09 o incl   0.2549E-01
   7  -2   4      372.96      393.51        7.35 o incl   0.1779E-02
   8  -2   4       80.44       82.18        3.73 o incl   0.1770E-01
   9  -2   4      100.37      102.19        4.21 o incl   0.1315E-01
  10  -2   4      129.29      128.93        3.18 o incl   0.1072E-01
  11  -2   4       17.83       19.33        2.14 o incl   0.8832E-01
  12  -2   4       29.90       31.09        1.96 o incl   0.6332E-01
  13  -2   4      112.30      111.56        3.59 o incl   0.1251E-01
  14  -2   4       23.50       24.52        1.82 o incl   0.8121E-01
 -18  -1   4      133.11      137.61        3.17 o incl   0.9969E-02
 -17  -1   4      403.70      374.53       12.03 o incl   0.1546E-02
 -16  -1   4       16.66       16.36        1.11 o incl   0.1420E+00
 -15  -1   4      179.69      173.12        3.56 o incl   0.6813E-02
 -14  -1   4      145.56      145.12        3.70 o incl   0.8812E-02
 -13  -1   4       23.27       25.67        1.49 o incl   0.8672E-01
 -12  -1   4      229.44      232.00        4.41 o incl   0.4353E-02
 -11  -1   4     1060.36     1059.44       13.44 o incl   0.2921E-03
 -10  -1   4      618.39      585.85       27.45 o incl   0.5370E-03
  -9  -1   4      619.05      604.09       26.30 o incl   0.5425E-03
  -8  -1   4       56.51       58.25        4.85 o incl   0.1998E-01
  -7  -1   4     3786.20     3574.73       94.80 o incl   0.2242E-04
  -6  -1   4      426.16      353.96       18.06 o incl   0.1228E-02
  -5  -1   4     1252.73     1184.42       36.24 o incl   0.1828E-03
  -4  -1   4     1693.97     1660.21       44.63 o incl   0.1025E-03
  -3  -1   4     2298.25     2355.05       40.07 o incl   0.6063E-04
  -2  -1   4      596.44      611.53       18.56 o incl   0.6726E-03
  -1  -1   4      260.94      198.85        4.60 o incl   0.4668E-02
   0  -1   4     3959.78     3582.87       63.25 o incl   0.2448E-04
   1  -1   4     1815.70     1804.26       26.45 o incl   0.1026E-03
   2  -1   4     1579.75     1487.25       23.90 o incl   0.1424E-03
   3  -1   4      715.49      708.81       13.56 o incl   0.5824E-03
   4  -1   4      117.05      115.81        4.20 o incl   0.1127E-01
   5  -1   4       91.46       81.69        4.37 o incl   0.1558E-01
   6  -1   4        1.28        0.39        1.26 o incl   0.5540E+00
   7  -1   4      854.83      857.13       21.85 o incl   0.3780E-03
   8  -1   4        9.85        9.24        0.98 o incl   0.2429E+00
   9  -1   4     1562.61     1642.87       22.53 o incl   0.1284E-03
  10  -1   4       72.75       60.80        4.92 o incl   0.1811E-01
  11  -1   4       95.93       93.22        4.10 o incl   0.1450E-01
  12  -1   4       14.03       15.29        1.38 o incl   0.1411E+00
  13  -1   4        0.57        0.65        0.75 o incl   0.1326E+01
  14  -1   4       19.25       21.60        1.17 o incl   0.1119E+00
 -18   0   4      590.56      561.70       14.71 o incl   0.8062E-03
 -17   0   4       31.65       31.66        1.29 o incl   0.7109E-01
 -16   0   4      468.33      456.12        7.27 o incl   0.1342E-02
 -15   0   4       67.85       58.34        2.14 o incl   0.2986E-01
 -14   0   4      180.14      179.55        3.74 o incl   0.6513E-02
 -13   0   4        3.80        2.16        0.73 o incl   0.7161E+00
 -12   0   4       12.42       14.52        0.84 o incl   0.1825E+00
 -11   0   4     1247.02     1141.96       17.42 o incl   0.2346E-03
 -10   0   4     1481.23     1433.72       48.31 o incl   0.1214E-03
  -9   0   4        8.04        4.93        3.76 o incl   0.6206E-01
  -8   0   4     2816.96     2784.93       74.93 o incl   0.3736E-04
  -7   0   4     1916.15     1714.15       53.39 o incl   0.8593E-04
  -6   0   4      192.97      230.22       10.90 o incl   0.3233E-02
  -5   0   4        2.46        0.12        1.86 o incl   0.2674E+00
  -4   0   4      454.68      427.48       11.00 o incl   0.1332E-02
  -3   0   4      785.37      813.17       12.29 o incl   0.4814E-03
  -2   0   4       14.98       11.50        1.87 o incl   0.1275E+00
  -1   0   4     2728.15     2237.73       30.90 o incl   0.6003E-04
   0   0   4    33969.38    36635.92      736.97 x excl   0.0000E+00
   1   0   4     7318.93     7458.31       72.18 o incl   0.6663E-05
   2   0   4       38.30       74.82        1.37 x excl   0.0000E+00
   3   0   4      615.92      568.84       10.99 o incl   0.8414E-03
   4   0   4      245.63      248.72        8.17 o incl   0.3302E-02
   5   0   4      165.31      182.85        5.30 o incl   0.6088E-02
   6   0   4      180.15      183.16        7.76 o incl   0.4931E-02
   7   0   4        4.44        0.08        3.10 o incl   0.9895E-01
   8   0   4     2480.77     2607.04       35.72 o incl   0.5224E-04
   9   0   4      102.12       88.24        4.15 o incl   0.1461E-01
  10   0   4     2262.18     2344.82       31.40 o incl   0.6395E-04
  11   0   4       89.00       77.66        2.72 o incl   0.2006E-01
  12   0   4       22.81       19.61        1.42 o incl   0.1049E+00
  13   0   4      141.21      142.13        3.51 o incl   0.9224E-02
  14   0   4       59.32       59.75        2.33 o incl   0.3020E-01
 -18   1   4      135.04      139.33        4.51 o incl   0.8899E-02
 -17   1   4      386.51      384.99        6.58 o incl   0.1823E-02
 -16   1   4       15.80       15.93        1.19 o incl   0.1428E+00
 -15   1   4      187.55      179.58        4.16 o incl   0.6252E-02
 -14   1   4      141.90      136.83        3.22 o incl   0.9694E-02
 -13   1   4       24.89       27.87        1.37 o incl   0.8274E-01
 -12   1   4      223.05      222.68        4.97 o incl   0.4494E-02
 -11   1   4     1108.75     1124.98       13.67 o incl   0.2641E-03
 -10   1   4      564.59      560.78       26.60 o incl   0.5877E-03
  -9   1   4      614.07      628.37       26.68 o incl   0.5224E-03
  -8   1   4       67.82       67.43        7.48 o incl   0.1126E-01
  -7   1   4     3886.71     3694.84       65.78 o incl   0.2372E-04
  -6   1   4      429.54      391.10        9.80 o incl   0.1551E-02
  -5   1   4     1220.10     1252.55       19.77 o incl   0.2093E-03
  -4   1   4     1708.60     1745.57       30.97 o incl   0.1076E-03
  -3   1   4     2277.44     2435.28       27.28 o incl   0.6167E-04
  -2   1   4      573.00      562.99        6.23 o incl   0.9558E-03
  -1   1   4      333.40      214.99        3.98 o incl   0.3807E-02
   0   1   4     3574.87     3515.02       41.10 o incl   0.2839E-04
   1   1   4     1954.50     2008.40       29.17 o incl   0.8511E-04
   2   1   4     1630.36     1545.38       31.49 o incl   0.1265E-03
   3   1   4      806.85      800.20       19.36 o incl   0.4358E-03
   4   1   4      132.35      119.03        5.12 o incl   0.9608E-02
   5   1   4       86.31       80.56        4.38 o incl   0.1603E-01
   6   1   4        3.80        2.61        2.26 o incl   0.1644E+00
   7   1   4      766.77      838.13       30.98 o incl   0.3409E-03
   8   1   4       12.72       12.76        1.17 o incl   0.1739E+00
   9   1   4     1637.69     1707.04       19.38 o incl   0.1211E-03
  10   1   4       75.68       55.94        2.65 o incl   0.2737E-01
  11   1   4      102.40      106.30        3.38 o incl   0.1377E-01
  12   1   4       19.56       18.77        1.55 o incl   0.1083E+00
  13   1   4        0.66        0.03        0.62 o incl   0.2182E+01
  14   1   4       22.78       23.42        0.92 o incl   0.1061E+00
 -17   2   4       72.23       74.31        1.70 o incl   0.2515E-01
 -16   2   4      287.58      290.74        5.36 o incl   0.2974E-02
 -15   2   4      104.85      103.40        2.50 o incl   0.1504E-01
 -14   2   4       22.05       21.37        1.45 o incl   0.9988E-01
 -13   2   4       76.40       87.17        2.56 o incl   0.1976E-01
 -12   2   4      405.70      430.63        6.98 o incl   0.1556E-02
 -11   2   4      576.92      595.41       10.40 o incl   0.8389E-03
 -10   2   4        6.63        5.77        1.30 o incl   0.2737E+00
  -9   2   4       64.21       68.44        6.09 o incl   0.1438E-01
  -8   2   4        3.15        1.53        1.95 o incl   0.2242E+00
  -7   2   4      406.92      408.49       14.14 o incl   0.1319E-02
  -6   2   4      586.00      547.25       16.80 o incl   0.7875E-03
  -5   2   4       56.30       39.77        3.35 o incl   0.3271E-01
  -4   2   4       18.71       15.84        1.74 o incl   0.1115E+00
  -3   2   4     2162.08     2156.96       27.43 o incl   0.7399E-04
  -2   2   4       66.33       41.92        2.83 o incl   0.3330E-01
  -1   2   4      169.51      162.01        4.39 o incl   0.7116E-02
   0   2   4      121.23      106.85        3.34 o incl   0.1280E-01
   1   2   4       74.44       74.31        2.65 o incl   0.2250E-01
   2   2   4      520.23      518.75       11.52 o incl   0.1007E-02
   3   2   4      179.73      156.74        6.52 o incl   0.6111E-02
   4   2   4      470.00      391.16       15.34 o incl   0.1224E-02
   5   2   4      139.08      161.39        8.18 o incl   0.5675E-02
   6   2   4       28.28       32.06        3.94 o incl   0.3629E-01
   7   2   4      366.55      397.62        6.11 o incl   0.1829E-02
   8   2   4       64.99       66.57        2.43 o incl   0.2652E-01
   9   2   4      103.76      108.41        3.52 o incl   0.1330E-01
  10   2   4      107.41      109.00        3.61 o incl   0.1296E-01
  11   2   4       18.29       18.31        1.65 o incl   0.1080E+00
  12   2   4       43.17       38.96        2.32 o incl   0.4521E-01
  13   2   4      113.42      116.93        2.72 o incl   0.1281E-01
  14   2   4       22.43       24.64        0.73 o incl   0.1061E+00
 -16   3   4      141.57      133.41        2.52 o incl   0.1034E-01
 -15   3   4       23.04       21.25        1.06 o incl   0.1095E+00
 -14   3   4      220.49      208.95        5.00 o incl   0.4797E-02
 -13   3   4      430.15      418.53       10.05 o incl   0.1439E-02
 -12   3   4     1108.07     1102.80       17.22 o incl   0.2629E-03
 -11   3   4      641.44      639.94       11.08 o incl   0.7217E-03
 -10   3   4      175.70      187.53        3.77 o incl   0.6307E-02
  -9   3   4       54.40       47.46        2.39 o incl   0.3627E-01
  -8   3   4     1032.54     1073.24       18.42 o incl   0.2792E-03
  -7   3   4       48.04       54.36        7.59 o incl   0.1235E-01
  -6   3   4      734.35      740.42       29.87 o incl   0.3943E-03
  -5   3   4      216.88      206.40        9.92 o incl   0.3599E-02
  -4   3   4     1923.95     2019.40       38.52 o incl   0.8096E-04
  -3   3   4      270.76      257.69        8.43 o incl   0.3026E-02
  -2   3   4     2851.02     2679.69       43.33 o incl   0.4512E-04
  -1   3   4      180.65      149.59        4.88 o incl   0.7151E-02
   0   3   4      341.32      314.34        7.15 o incl   0.2366E-02
   1   3   4      260.03      235.69        7.02 o incl   0.3584E-02
   2   3   4      238.37      244.40        6.06 o incl   0.3782E-02
   3   3   4      156.93      176.83        6.79 o incl   0.5744E-02
   4   3   4     1179.14     1237.68       23.51 o incl   0.2092E-03
   5   3   4       15.64       15.59        1.30 o incl   0.1398E+00
   6   3   4      306.64      313.06        5.74 o incl   0.2630E-02
   7   3   4       90.40       97.30        3.51 o incl   0.1534E-01
   8   3   4      303.74      311.57        6.61 o incl   0.2583E-02
   9   3   4       47.09       42.13        2.34 o incl   0.4167E-01
  10   3   4       87.44       87.05        3.03 o incl   0.1789E-01
  11   3   4       32.94       30.47        1.24 o incl   0.7257E-01
  12   3   4      292.01      297.73        5.46 o incl   0.2869E-02
  13   3   4       17.38       17.38        0.90 o incl   0.1433E+00
 -15   4   4      211.80      209.90        4.60 o incl   0.4963E-02
 -14   4   4       45.09       48.19        1.40 o incl   0.4475E-01
 -13   4   4      306.48      290.27        5.03 o incl   0.2908E-02
 -12   4   4      168.07      166.86        3.58 o incl   0.7288E-02
 -11   4   4      365.58      340.56        7.25 o incl   0.2099E-02
 -10   4   4       21.72       23.70        1.19 o incl   0.1008E+00
  -9   4   4       82.70       78.32        2.07 o incl   0.2197E-01
  -8   4   4       42.53       39.87        1.90 o incl   0.4861E-01
  -7   4   4      763.63      798.96        9.90 o incl   0.5127E-03
  -6   4   4      577.88      612.62        7.08 o incl   0.8519E-03
  -5   4   4     2166.09     2232.06       24.58 o incl   0.7160E-04
  -4   4   4      121.38      119.55        3.86 o incl   0.1116E-01
  -3   4   4      271.57      296.71        5.69 o incl   0.2962E-02
  -2   4   4       60.96       62.84        2.45 o incl   0.2832E-01
  -1   4   4      289.82      280.39        6.28 o incl   0.2977E-02
   0   4   4       14.76       14.54        1.24 o incl   0.1511E+00
   1   4   4       30.57       29.40        1.47 o incl   0.7295E-01
   2   4   4      261.00      236.76        4.87 o incl   0.3919E-02
   3   4   4      553.11      552.46        8.58 o incl   0.9637E-03
   4   4   4      365.54      376.83        5.88 o incl   0.1956E-02
   5   4   4     1228.35     1268.85       12.96 o incl   0.2152E-03
   6   4   4       70.08       64.14        2.48 o incl   0.2634E-01
   7   4   4      193.45      191.33        4.23 o incl   0.5776E-02
   8   4   4       33.42       34.52        2.07 o incl   0.5591E-01
   9   4   4      165.69      150.63        3.30 o incl   0.8196E-02
  10   4   4       39.43       40.78        1.25 o incl   0.5468E-01
  11   4   4      139.52      140.21        2.24 o incl   0.1007E-01
  12   4   4       72.68       65.07        2.09 o incl   0.2689E-01
 -13   5   4       57.77       61.30        1.93 o incl   0.3150E-01
 -12   5   4       19.25       18.05        1.30 o incl   0.1205E+00
 -11   5   4       56.83       56.48        2.56 o incl   0.3082E-01
 -10   5   4       75.68       84.32        2.11 o incl   0.2133E-01
  -9   5   4      374.23      386.74        6.17 o incl   0.1865E-02
  -8   5   4       38.27       44.45        1.59 o incl   0.4922E-01
  -7   5   4      118.16      114.52        2.84 o incl   0.1271E-01
  -6   5   4      239.31      238.76        3.85 o incl   0.4219E-02
  -5   5   4      106.87      101.92        2.41 o incl   0.1521E-01
  -4   5   4      424.24      440.25        6.39 o incl   0.1500E-02
  -3   5   4      206.72      206.59        4.53 o incl   0.5122E-02
  -2   5   4      277.08      264.17        5.41 o incl   0.3339E-02
  -1   5   4      323.34      310.59        6.75 o incl   0.2498E-02
   0   5   4      135.10      123.90        2.75 o incl   0.1119E-01
   1   5   4      457.09      453.54        6.13 o incl   0.1398E-02
   2   5   4       86.63       85.87        2.70 o incl   0.1877E-01
   3   5   4      287.00      297.73        4.85 o incl   0.2948E-02
   4   5   4      268.21      273.49        4.71 o incl   0.3356E-02
   5   5   4      123.35      123.39        2.89 o incl   0.1162E-01
   6   5   4      369.52      361.21        5.50 o incl   0.2054E-02
   7   5   4       21.87       26.70        1.56 o incl   0.8452E-01
   8   5   4       37.93       38.98        1.76 o incl   0.5277E-01
   9   5   4      101.22       92.59        2.21 o incl   0.1719E-01
  10   5   4       48.24       50.64        1.27 o incl   0.4250E-01
 -10   6   4      176.11      180.34        5.52 o incl   0.5916E-02
  -9   6   4       78.51       94.02        2.07 o incl   0.1912E-01
  -8   6   4      210.01      211.93        3.50 o incl   0.5165E-02
  -7   6   4       28.18       28.76        1.89 o incl   0.6870E-01
  -6   6   4       91.76       86.89        3.67 o incl   0.1633E-01
  -5   6   4        3.56        3.53        1.29 o incl   0.3575E+00
  -4   6   4        0.40        0.05        0.55 o incl   0.2804E+01
  -3   6   4       84.79       89.96        2.01 o incl   0.1938E-01
  -2   6   4      169.26      161.23        3.05 o incl   0.7705E-02
  -1   6   4      465.39      445.80        6.54 o incl   0.1401E-02
   0   6   4      510.84      475.39        7.73 o incl   0.1210E-02
   1   6   4        4.63        4.89        0.91 o incl   0.4204E+00
   2   6   4      381.42      357.65        5.47 o incl   0.2041E-02
   3   6   4       40.82       41.69        1.45 o incl   0.5158E-01
   4   6   4        3.30        4.69        0.55 o incl   0.6035E+00
   5   6   4       36.20       34.14        1.09 o incl   0.6612E-01
   6   6   4       10.44       11.21        0.83 o incl   0.2274E+00
   7   6   4       11.74       12.04        0.72 o incl   0.2177E+00
  -4   7   4      115.93      115.36        2.88 o incl   0.1270E-01
  -3   7   4       63.49       64.01        2.12 o incl   0.2870E-01
  -2   7   4       92.53       93.92        2.11 o incl   0.1784E-01
  -1   7   4      204.41      190.07        4.50 o incl   0.5580E-02
   0   7   4       32.30       30.61        1.46 o incl   0.6984E-01
   1   7   4      236.94      231.78        4.88 o incl   0.4208E-02
  -4  -7   5       90.97       92.93        3.40 o incl   0.1606E-01
  -3  -7   5       36.68       41.46        2.09 o incl   0.4802E-01
  -2  -7   5       19.05       20.07        1.52 o incl   0.1060E+00
  -1  -7   5        4.38        3.01        0.90 o incl   0.5217E+00
   0  -7   5      133.37      126.24        4.36 o incl   0.9823E-02
 -10  -6   5       27.45       26.29        1.41 o incl   0.8265E-01
  -9  -6   5      123.01      125.43        3.19 o incl   0.1122E-01
  -8  -6   5       11.55       11.88        1.07 o incl   0.1941E+00
  -7  -6   5      105.35      102.71        3.37 o incl   0.1402E-01
  -6  -6   5       20.31       22.07        1.53 o incl   0.9798E-01
  -5  -6   5      143.59      135.49        4.34 o incl   0.8984E-02
  -4  -6   5        8.82       10.86        1.88 o incl   0.1434E+00
  -3  -6   5      332.66      348.55       11.29 o incl   0.1853E-02
  -2  -6   5       22.41       20.21        1.93 o incl   0.8813E-01
  -1  -6   5      131.43      128.53        4.51 o incl   0.9613E-02
   0  -6   5       73.39       71.97        3.21 o incl   0.2158E-01
   1  -6   5      387.32      370.82        8.71 o incl   0.1786E-02
   2  -6   5      188.24      182.02        4.22 o incl   0.6142E-02
   3  -6   5      190.10      187.76        4.05 o incl   0.5988E-02
   4  -6   5        4.12        4.09        0.91 o incl   0.4650E+00
   5  -6   5      196.63      208.62        3.71 o incl   0.5380E-02
   6  -6   5        4.64        7.35        0.77 o incl   0.3715E+00
 -13  -5   5      136.82      133.17        3.41 o incl   0.9983E-02
 -12  -5   5       41.98       38.86        1.38 o incl   0.5434E-01
 -11  -5   5      282.85      276.07        5.35 o incl   0.3165E-02
 -10  -5   5        7.02        6.37        1.00 o incl   0.3176E+00
  -9  -5   5       82.98       78.51        2.86 o incl   0.2016E-01
  -8  -5   5      207.03      217.33        4.93 o incl   0.4777E-02
  -7  -5   5      128.05      124.05        3.75 o incl   0.1067E-01
  -6  -5   5       13.10       13.13        1.66 o incl   0.1378E+00
  -5  -5   5       99.93      109.08        3.92 o incl   0.1291E-01
  -4  -5   5      281.60      319.65       10.99 o incl   0.2171E-02
  -3  -5   5      505.67      531.42       16.32 o incl   0.8790E-03
  -2  -5   5      739.18      722.01       21.56 o incl   0.4844E-03
  -1  -5   5      318.58      316.15       11.68 o incl   0.2018E-02
   0  -5   5       23.88       22.79        2.90 o incl   0.5895E-01
   1  -5   5      170.41      179.28        5.62 o incl   0.5992E-02
   2  -5   5      232.81      218.48        6.79 o incl   0.4088E-02
   3  -5   5       69.60       68.61        3.41 o incl   0.2207E-01
   4  -5   5        1.56        1.45        0.88 o incl   0.8084E+00
   5  -5   5       72.83       74.01        2.70 o incl   0.2262E-01
   6  -5   5      230.57      230.82        6.25 o incl   0.4021E-02
   7  -5   5       67.10       73.12        2.76 o incl   0.2338E-01
   8  -5   5       53.41       49.44        2.18 o incl   0.3677E-01
   9  -5   5       60.21       67.81        1.87 o incl   0.2875E-01
 -15  -4   5        3.95        6.61        0.57 o incl   0.4586E+00
 -14  -4   5      178.59      172.56        2.93 o incl   0.7052E-02
 -13  -4   5       31.96       29.99        1.31 o incl   0.7321E-01
 -12  -4   5      182.49      171.70        3.94 o incl   0.6684E-02
 -11  -4   5      364.89      357.65        7.25 o incl   0.1998E-02
 -10  -4   5      155.10      159.04        4.29 o incl   0.7583E-02
  -9  -4   5      492.39      501.70        9.07 o incl   0.1134E-02
  -8  -4   5      823.78      821.54       13.07 o incl   0.4586E-03
  -7  -4   5       24.25       23.83        2.19 o incl   0.7288E-01
  -6  -4   5      232.10      249.67        6.59 o incl   0.3660E-02
  -5  -4   5       62.66       62.80        3.22 o incl   0.2498E-01
  -4  -4   5      445.75      462.13        9.80 o incl   0.1284E-02
  -3  -4   5      150.71      146.43        4.44 o incl   0.8179E-02
  -2  -4   5     2285.68     2312.85       36.58 o incl   0.6319E-04
  -1  -4   5      436.27      448.05       10.36 o incl   0.1321E-02
   0  -4   5      693.15      662.72       15.25 o incl   0.6189E-03
   1  -4   5       75.14       89.31        4.43 o incl   0.1553E-01
   2  -4   5      491.62      497.53        8.57 o incl   0.1157E-02
   3  -4   5       70.51       75.81        2.89 o incl   0.2197E-01
   4  -4   5      317.11      320.37        8.70 o incl   0.2277E-02
   5  -4   5      118.91      127.41        3.72 o incl   0.1078E-01
   6  -4   5      453.38      482.95        8.58 o incl   0.1248E-02
   7  -4   5       41.44       44.08        2.17 o incl   0.4361E-01
   8  -4   5      256.97      267.17        6.84 o incl   0.3234E-02
   9  -4   5       14.82       15.92        1.47 o incl   0.1313E+00
  10  -4   5      304.61      328.25        5.41 o incl   0.2532E-02
  11  -4   5       60.84       65.91        2.01 o incl   0.2887E-01
 -16  -3   5       59.31       56.64        1.54 o incl   0.3474E-01
 -15  -3   5       17.93       16.65        1.09 o incl   0.1379E+00
 -14  -3   5        3.68        2.87        0.72 o incl   0.6566E+00
 -13  -3   5       37.43       39.38        1.79 o incl   0.5231E-01
 -12  -3   5      158.89      156.50        4.44 o incl   0.7535E-02
 -11  -3   5       74.75       79.88        3.49 o incl   0.1915E-01
 -10  -3   5      257.83      261.88        6.62 o incl   0.3324E-02
  -9  -3   5     3218.07     3320.33       37.48 o incl   0.3284E-04
  -8  -3   5      511.02      547.10       10.05 o incl   0.9900E-03
  -7  -3   5      509.45      509.84       13.58 o incl   0.9836E-03
  -6  -3   5      123.46      104.36        5.97 o incl   0.9826E-02
  -5  -3   5      292.45      315.23        7.85 o incl   0.2483E-02
  -4  -3   5       11.58        8.30        1.94 o incl   0.1445E+00
  -3  -3   5       86.90       88.59        6.09 o incl   0.1184E-01
  -2  -3   5       35.32       31.69        3.42 o incl   0.4043E-01
  -1  -3   5     1839.26     1835.98       38.46 o incl   0.9253E-04
   0  -3   5      117.01      107.58        7.14 o incl   0.8542E-02
   1  -3   5      741.09      718.55       20.64 o incl   0.4952E-03
   2  -3   5      137.17      130.22        8.12 o incl   0.6553E-02
   3  -3   5      528.84      555.58       17.61 o incl   0.7966E-03
   4  -3   5       82.03       93.71        2.70 o incl   0.1784E-01
   5  -3   5      237.24      242.18        5.37 o incl   0.3944E-02
   6  -3   5       38.11       41.40        2.26 o incl   0.4583E-01
   7  -3   5      853.87      895.13       16.92 o incl   0.3882E-03
   8  -3   5       11.10        8.92        1.64 o incl   0.1685E+00
   9  -3   5      502.52      520.04       11.21 o incl   0.1030E-02
  10  -3   5      106.56      111.23        3.18 o incl   0.1328E-01
  12  -3   5       18.93       19.39        1.94 o incl   0.9366E-01
 -17  -2   5       30.96       26.07        1.34 o incl   0.8078E-01
 -16  -2   5       61.76       61.65        2.31 o incl   0.2914E-01
 -15  -2   5      203.57      204.02        5.00 o incl   0.5102E-02
 -14  -2   5      102.83      100.74        4.35 o incl   0.1297E-01
 -13  -2   5       34.76       28.35        2.09 o incl   0.6155E-01
 -12  -2   5      185.95      166.78        6.22 o incl   0.5875E-02
 -11  -2   5       50.02       52.01        3.10 o incl   0.3092E-01
 -10  -2   5      640.19      686.08       14.84 o incl   0.6264E-03
  -9  -2   5      524.10      518.10       25.10 o incl   0.6697E-03
  -8  -2   5       21.39       18.65        4.86 o incl   0.3263E-01
  -7  -2   5      897.51      896.09       33.08 o incl   0.2891E-03
  -6  -2   5      849.32      752.68       30.93 o incl   0.3574E-03
  -5  -2   5     1046.87      969.34       34.60 o incl   0.2454E-03
  -4  -2   5      105.87       80.25        5.46 o incl   0.1286E-01
  -3  -2   5      205.90      195.04        5.15 o incl   0.5249E-02
  -2  -2   5      294.06      279.89        6.70 o incl   0.2914E-02
  -1  -2   5       36.94       36.77        3.63 o incl   0.3556E-01
   0  -2   5     1092.27      981.24       23.74 o incl   0.2802E-03
   1  -2   5      316.69      295.19        8.39 o incl   0.2491E-02
   2  -2   5      240.94      225.39        9.83 o incl   0.3268E-02
   3  -2   5        4.07        2.77        3.19 o incl   0.8951E-01
   4  -2   5      263.70      276.28       11.16 o incl   0.2493E-02
   5  -2   5      295.09      317.49       12.41 o incl   0.2002E-02
   6  -2   5       73.51       80.69        2.83 o incl   0.2075E-01
   7  -2   5      103.79      107.17        4.22 o incl   0.1252E-01
   8  -2   5      478.98      520.49       10.87 o incl   0.1062E-02
   9  -2   5       87.50       85.29        3.93 o incl   0.1631E-01
  10  -2   5      281.19      276.50        5.99 o incl   0.3099E-02
  11  -2   5       21.99       19.54        2.96 o incl   0.6193E-01
  12  -2   5       17.54       14.82        2.40 o incl   0.8870E-01
  13  -2   5      105.50       95.56        3.09 o incl   0.1525E-01
 -18  -1   5      181.81      169.80        4.20 o incl   0.6669E-02
 -17  -1   5      141.93      134.53        3.23 o incl   0.9843E-02
 -16  -1   5      317.85      312.86        6.30 o incl   0.2539E-02
 -15  -1   5      381.96      380.90        6.63 o incl   0.1854E-02
 -14  -1   5      363.06      330.43        6.53 o incl   0.2219E-02
 -13  -1   5       87.23       87.37        2.79 o incl   0.1830E-01
 -12  -1   5      105.59      104.37        2.89 o incl   0.1443E-01
 -11  -1   5      236.60      201.13        4.91 o incl   0.4814E-02
 -10  -1   5       32.36       34.82        6.29 o incl   0.1883E-01
  -9  -1   5      760.64      604.79       30.52 o incl   0.4436E-03
  -8  -1   5      172.70      166.49        8.65 o incl   0.4982E-02
  -7  -1   5      364.80      322.12       17.67 o incl   0.1409E-02
  -6  -1   5     1931.98     1913.43       53.63 o incl   0.7672E-04
  -5  -1   5      634.92      550.05       22.46 o incl   0.6443E-03
  -4  -1   5     3660.58     3501.76       87.95 o incl   0.2402E-04
  -3  -1   5      272.79      232.63        8.24 o incl   0.3320E-02
  -2  -1   5     1683.62     1631.42       31.06 o incl   0.1172E-03
  -1  -1   5     1421.57     1418.83       19.00 o incl   0.1658E-03
   0  -1   5      104.23       97.93        4.00 o incl   0.1370E-01
   1  -1   5     1007.78      976.59       17.01 o incl   0.3202E-03
   2  -1   5      928.20      931.36       16.16 o incl   0.3577E-03
   3  -1   5     1028.63      958.32       23.02 o incl   0.2998E-03
   4  -1   5      963.72      931.88       18.36 o incl   0.3408E-03
   5  -1   5      208.13      197.54        7.00 o incl   0.4626E-02
   6  -1   5       49.57       49.08        4.11 o incl   0.2600E-01
   7  -1   5      429.20      434.72        7.48 o incl   0.1478E-02
   8  -1   5       34.31       36.77        1.34 o incl   0.6144E-01
   9  -1   5       34.47       33.34        2.38 o incl   0.5248E-01
  10  -1   5      276.34      275.36        7.50 o incl   0.2950E-02
  11  -1   5       68.61       70.20        3.31 o incl   0.2216E-01
  12  -1   5      123.78      122.74        3.44 o incl   0.1120E-01
  13  -1   5       25.86       25.27        1.30 o incl   0.8887E-01
  14  -1   5       79.43       87.34        3.04 o incl   0.1847E-01
 -18   0   5       33.33       27.10        2.10 o incl   0.6381E-01
 -17   0   5      122.86      118.62        2.74 o incl   0.1217E-01
 -16   0   5       95.28       90.95        2.42 o incl   0.1765E-01
 -15   0   5       45.16       42.13        1.79 o incl   0.4668E-01
 -14   0   5       18.24       26.35        1.40 o incl   0.9316E-01
 -13   0   5      799.82      821.40       11.46 o incl   0.4753E-03
 -12   0   5       15.49       15.32        1.02 o incl   0.1557E+00
 -11   0   5       20.57        1.76        2.29 o incl   0.1268E+00
 -10   0   5       83.10       67.32        9.89 o incl   0.7464E-02
  -9   0   5        2.15        8.27        2.81 o incl   0.1009E+00
  -8   0   5      316.60      301.14       16.66 o incl   0.1624E-02
  -7   0   5     5087.67     4904.99      122.98 o incl   0.1240E-04
  -6   0   5     2345.47     2370.03       61.12 o incl   0.5278E-04
  -5   0   5      544.64      642.36       19.19 o incl   0.6567E-03
  -4   0   5     1162.75     1152.67       31.79 o incl   0.2068E-03
  -3   0   5      238.62      242.14        5.50 o incl   0.3912E-02
  -2   0   5      331.49      300.19        4.95 o incl   0.2694E-02
  -1   0   5      157.93      154.21        4.45 o incl   0.7649E-02
   0   0   5       65.63       64.18        2.96 o incl   0.2520E-01
   1   0   5      634.41      662.65       10.10 o incl   0.7080E-03
   2   0   5       17.74       26.81        1.32 o incl   0.9452E-01
   3   0   5      847.63      898.03       12.87 o incl   0.4074E-03
   4   0   5      690.00      649.11       12.91 o incl   0.6615E-03
   5   0   5      195.42      234.48       12.61 o incl   0.2817E-02
   6   0   5        3.74       10.43        2.41 o incl   0.1173E+00
   7   0   5        7.65       10.98        1.42 o incl   0.1877E+00
   8   0   5      130.60      136.41        3.89 o incl   0.9632E-02
   9   0   5      217.31      171.54        6.63 o incl   0.5200E-02
  10   0   5       53.91       41.19        3.20 o incl   0.3370E-01
  11   0   5      411.61      427.72        8.10 o incl   0.1517E-02
  12   0   5      106.32      109.34        3.30 o incl   0.1335E-01
  13   0   5        6.56        6.05        1.08 o incl   0.3121E+00
  14   0   5       10.11       11.60        1.25 o incl   0.1875E+00
 -18   1   5      159.00      161.23        3.73 o incl   0.7661E-02
 -17   1   5      144.85      136.13        2.95 o incl   0.9810E-02
 -16   1   5      317.72      317.62        5.53 o incl   0.2558E-02
 -15   1   5      396.85      389.96        6.76 o incl   0.1765E-02
 -14   1   5      376.36      349.71        5.43 o incl   0.2109E-02
 -13   1   5       91.02       83.82        2.81 o incl   0.1855E-01
 -12   1   5       90.03       90.27        3.04 o incl   0.1715E-01
 -11   1   5      229.62      197.70        5.73 o incl   0.4761E-02
 -10   1   5       37.64       43.56        6.99 o incl   0.1510E-01
  -9   1   5      670.54      571.16       28.12 o incl   0.5194E-03
  -8   1   5      127.88      132.88        6.62 o incl   0.7739E-02
  -7   1   5      331.94      302.98        8.99 o incl   0.2318E-02
  -6   1   5     1732.13     1819.24       34.83 o incl   0.9915E-04
  -5   1   5      632.67      591.70       12.31 o incl   0.7751E-03
  -4   1   5     3390.86     3508.38       57.34 o incl   0.2809E-04
  -3   1   5      235.12      214.38        3.82 o incl   0.4756E-02
  -2   1   5     1749.02     1656.91       19.46 o incl   0.1206E-03
  -1   1   5     1343.91     1370.11       15.49 o incl   0.1827E-03
   0   1   5      118.17      122.42        3.25 o incl   0.1162E-01
   1   1   5      972.92      930.42       17.54 o incl   0.3430E-03
   2   1   5      922.20      952.03       21.49 o incl   0.3271E-03
   3   1   5     1010.07      930.79       23.76 o incl   0.3088E-03
   4   1   5      843.82      880.71       21.66 o incl   0.3710E-03
   5   1   5      215.45      218.17        9.94 o incl   0.3464E-02
   6   1   5       44.09       45.62        6.72 o incl   0.1551E-01
   7   1   5      423.89      437.74        8.07 o incl   0.1457E-02
   8   1   5       37.55       37.25        1.90 o incl   0.5317E-01
   9   1   5       45.86       43.46        1.94 o incl   0.4434E-01
  10   1   5      254.68      256.63        6.02 o incl   0.3502E-02
  11   1   5       71.08       64.80        2.75 o incl   0.2504E-01
  12   1   5      117.92      118.86        3.34 o incl   0.1185E-01
  13   1   5       21.55       21.67        0.90 o incl   0.1146E+00
  14   1   5       83.30       91.09        3.47 o incl   0.1672E-01
 -17   2   5       23.41       20.91        0.99 o incl   0.1116E+00
 -16   2   5       61.67       62.96        2.28 o incl   0.2881E-01
 -15   2   5      198.33      198.43        4.18 o incl   0.5524E-02
 -14   2   5      115.19      116.49        3.74 o incl   0.1178E-01
 -13   2   5       45.24       36.02        2.35 o incl   0.4626E-01
 -12   2   5      170.79      136.40        5.12 o incl   0.7763E-02
 -11   2   5       51.67       48.01        2.30 o incl   0.3725E-01
 -10   2   5      630.25      686.42       12.84 o incl   0.6538E-03
  -9   2   5      496.49      520.71       17.40 o incl   0.8746E-03
  -8   2   5       16.30       14.38        3.07 o incl   0.6828E-01
  -7   2   5      831.28      832.80       21.90 o incl   0.3944E-03
  -6   2   5      820.82      768.83       16.07 o incl   0.4750E-03
  -5   2   5      982.18      947.83       17.76 o incl   0.3333E-03
  -4   2   5      109.54       87.99        3.72 o incl   0.1496E-01
  -3   2   5      178.60      172.62        4.88 o incl   0.6368E-02
  -2   2   5      322.54      296.46        6.23 o incl   0.2667E-02
  -1   2   5       38.00       37.59        1.86 o incl   0.5305E-01
   0   2   5     1049.00     1010.45       13.28 o incl   0.3115E-03
   1   2   5      308.52      299.12        8.28 o incl   0.2504E-02
   2   2   5      229.35      207.93        7.32 o incl   0.4162E-02
   3   2   5        2.18        2.56        1.70 o incl   0.2736E+00
   4   2   5      254.11      256.61       11.29 o incl   0.2656E-02
   5   2   5      304.40      308.30       12.94 o incl   0.1971E-02
   6   2   5       68.63       79.01        2.94 o incl   0.2133E-01
   7   2   5      100.36       98.48        3.59 o incl   0.1447E-01
   8   2   5      524.33      562.61        9.67 o incl   0.9538E-03
   9   2   5       92.56       87.59        4.10 o incl   0.1535E-01
  10   2   5      247.45      245.97        5.80 o incl   0.3736E-02
  11   2   5       22.82       23.07        1.56 o incl   0.9155E-01
  12   2   5       15.28       14.04        1.32 o incl   0.1478E+00
  13   2   5       98.20       94.56        1.91 o incl   0.1750E-01
 -16   3   5       57.44       54.05        1.43 o incl   0.3695E-01
 -15   3   5       15.92       16.15        0.90 o incl   0.1548E+00
 -14   3   5        3.10        2.12        0.88 o incl   0.6431E+00
 -13   3   5       35.34       37.12        1.67 o incl   0.5686E-01
 -12   3   5      145.18      144.66        4.15 o incl   0.8577E-02
 -11   3   5       70.52       74.81        2.33 o incl   0.2374E-01
 -10   3   5      242.36      254.99        5.21 o incl   0.3730E-02
  -9   3   5     3195.63     3384.45       42.51 o incl   0.3178E-04
  -8   3   5      550.08      554.32        9.40 o incl   0.9494E-03
  -7   3   5      543.29      534.43       18.19 o incl   0.8020E-03
  -6   3   5      122.88       99.86       10.90 o incl   0.5490E-02
  -5   3   5      267.92      286.83       11.19 o incl   0.2400E-02
  -4   3   5       10.68        6.87        1.87 o incl   0.1616E+00
  -3   3   5       81.44       86.89        5.43 o incl   0.1338E-01
  -2   3   5       31.11       25.28        2.95 o incl   0.5248E-01
  -1   3   5     1831.83     1819.92       22.77 o incl   0.1029E-03
   0   3   5      113.68      111.66        4.37 o incl   0.1154E-01
   1   3   5      714.89      737.36       15.71 o incl   0.5389E-03
   2   3   5      132.57      138.04        5.98 o incl   0.7927E-02
   3   3   5      534.95      560.31       17.79 o incl   0.7824E-03
   4   3   5       78.42       87.51        3.06 o incl   0.1850E-01
   5   3   5      240.75      238.59        5.71 o incl   0.3916E-02
   6   3   5       40.96       41.10        2.08 o incl   0.4667E-01
   7   3   5      890.47      905.65       14.26 o incl   0.3864E-03
   8   3   5       12.61       10.89        1.41 o incl   0.1702E+00
   9   3   5      513.43      535.47        7.01 o incl   0.1068E-02
  10   3   5      104.44      104.56        2.31 o incl   0.1513E-01
  11   3   5      186.11      189.45        3.94 o incl   0.6027E-02
  12   3   5       19.94       20.49        1.26 o incl   0.1115E+00
 -15   4   5        5.41        7.18        0.75 o incl   0.3689E+00
 -14   4   5      166.97      175.83        4.16 o incl   0.6735E-02
 -13   4   5       32.57       31.21        1.35 o incl   0.7022E-01
 -12   4   5      163.66      158.41        3.44 o incl   0.7810E-02
 -11   4   5      364.66      362.78        5.38 o incl   0.2066E-02
 -10   4   5      120.19      125.87        2.71 o incl   0.1167E-01
  -9   4   5      480.61      502.99        7.54 o incl   0.1179E-02
  -8   4   5      819.88      839.77       10.17 o incl   0.4623E-03
  -7   4   5       18.61       20.09        1.42 o incl   0.1100E+00
  -6   4   5      237.61      248.90        5.02 o incl   0.3890E-02
  -5   4   5       50.42       52.97        2.14 o incl   0.3595E-01
  -4   4   5      447.21      451.87        8.23 o incl   0.1363E-02
  -3   4   5      172.50      160.01        4.33 o incl   0.7165E-02
  -2   4   5     2297.51     2297.36       19.97 o incl   0.6753E-04
  -1   4   5      453.29      456.54        5.78 o incl   0.1403E-02
   0   4   5      687.92      661.89        8.67 o incl   0.6898E-03
   1   4   5       74.77       80.64        2.31 o incl   0.2184E-01
   2   4   5      528.40      515.16        8.48 o incl   0.1071E-02
   3   4   5       76.30       78.25        2.13 o incl   0.2261E-01
   4   4   5      297.94      299.30        4.96 o incl   0.2866E-02
   5   4   5      126.44      133.19        2.99 o incl   0.1063E-01
   6   4   5      457.98      478.09        6.68 o incl   0.1303E-02
   7   4   5       42.89       47.65        1.71 o incl   0.4403E-01
   8   4   5      273.76      287.15        4.12 o incl   0.3204E-02
   9   4   5       13.31       13.12        0.82 o incl   0.1921E+00
  10   4   5      309.98      330.88        4.06 o incl   0.2570E-02
  11   4   5       67.39       68.49        2.12 o incl   0.2656E-01
 -13   5   5      124.04      127.22        2.40 o incl   0.1160E-01
 -12   5   5       42.60       41.74        1.30 o incl   0.5178E-01
 -11   5   5      286.84      281.59        4.00 o incl   0.3204E-02
 -10   5   5        6.43        6.42        0.82 o incl   0.3618E+00
  -9   5   5       73.53       72.48        2.33 o incl   0.2396E-01
  -8   5   5      199.27      214.34        3.70 o incl   0.5201E-02
  -7   5   5      114.76      113.42        2.75 o incl   0.1307E-01
  -6   5   5       18.46       16.44        1.23 o incl   0.1320E+00
  -5   5   5       93.20      101.64        2.27 o incl   0.1635E-01
  -4   5   5      263.49      283.98        4.23 o incl   0.3298E-02
  -3   5   5      522.86      536.52        8.35 o incl   0.1032E-02
  -2   5   5      744.80      722.97       10.81 o incl   0.5791E-03
  -1   5   5      270.23      277.29        5.01 o incl   0.3262E-02
   0   5   5       29.45       26.49        1.44 o incl   0.7969E-01
   1   5   5      184.06      186.18        3.39 o incl   0.6319E-02
   2   5   5      222.72      212.12        4.22 o incl   0.4870E-02
   3   5   5       76.00       74.09        2.53 o incl   0.2269E-01
   4   5   5        6.03        6.18        0.85 o incl   0.3688E+00
   5   5   5       73.71       76.22        2.09 o incl   0.2354E-01
   6   5   5      220.91      221.89        4.30 o incl   0.4661E-02
   7   5   5       76.30       77.85        2.18 o incl   0.2260E-01
   8   5   5       59.63       50.15        1.71 o incl   0.3728E-01
   9   5   5       69.24       76.94        1.68 o incl   0.2485E-01
 -10   6   5       22.37       25.79        1.78 o incl   0.8081E-01
  -9   6   5      113.09      112.62        3.14 o incl   0.1285E-01
  -8   6   5       14.75       15.24        1.37 o incl   0.1401E+00
  -7   6   5       83.80       77.73        3.27 o incl   0.1926E-01
  -6   6   5       15.59       18.80        1.31 o incl   0.1244E+00
  -5   6   5      153.18      147.98        3.82 o incl   0.8387E-02
  -4   6   5        9.47       11.52        0.78 o incl   0.2340E+00
  -3   6   5      314.64      320.09        4.42 o incl   0.2624E-02
  -2   6   5       19.47       16.29        1.04 o incl   0.1379E+00
  -1   6   5      143.44      134.08        3.37 o incl   0.9734E-02
   0   6   5       69.97       70.59        2.65 o incl   0.2399E-01
   1   6   5      335.49      324.72        4.97 o incl   0.2462E-02
   2   6   5      191.82      180.70        3.37 o incl   0.6381E-02
   3   6   5      200.51      193.01        3.35 o incl   0.5849E-02
   4   6   5        4.50        3.88        0.56 o incl   0.6164E+00
   5   6   5      198.53      204.21        3.93 o incl   0.5422E-02
   6   6   5        6.78        7.65        0.65 o incl   0.3523E+00
  -4   7   5       86.82       93.05        2.31 o incl   0.1817E-01
  -3   7   5       36.25       38.48        1.51 o incl   0.5658E-01
  -2   7   5       19.79       19.31        1.11 o incl   0.1211E+00
  -1   7   5        5.84        4.31        0.65 o incl   0.5046E+00
   0   7   5      143.43      131.51        4.54 o incl   0.9076E-02
 -10  -6   6       26.90       23.95        1.35 o incl   0.8962E-01
  -9  -6   6       29.40       30.76        2.28 o incl   0.5883E-01
  -8  -6   6       23.92       24.46        2.28 o incl   0.7008E-01
  -7  -6   6        5.31        3.40        1.55 o incl   0.2716E+00
  -6  -6   6       75.90       76.54        4.43 o incl   0.1711E-01
  -5  -6   6        1.45        1.64        1.31 o incl   0.4532E+00
  -4  -6   6      182.69      190.05        7.55 o incl   0.4842E-02
  -3  -6   6       21.65       22.43        1.92 o incl   0.8436E-01
  -2  -6   6      313.20      291.55        7.65 o incl   0.2614E-02
  -1  -6   6       82.29       80.89        3.39 o incl   0.1856E-01
   0  -6   6       24.30       23.87        1.82 o incl   0.8158E-01
   1  -6   6       56.02       52.32        1.73 o incl   0.3700E-01
   2  -6   6       36.93       32.47        1.62 o incl   0.6199E-01
   3  -6   6       42.52       48.18        1.58 o incl   0.4466E-01
   4  -6   6       60.82       59.47        1.76 o incl   0.3225E-01
   5  -6   6        9.92       13.52        1.00 o incl   0.1919E+00
 -13  -5   6        9.68        9.21        0.61 o incl   0.2857E+00
 -12  -5   6       37.34       38.61        1.58 o incl   0.5525E-01
 -11  -5   6       23.23       20.50        1.27 o incl   0.1059E+00
 -10  -5   6       86.38       96.77        2.70 o incl   0.1700E-01
  -9  -5   6       40.52       42.67        1.95 o incl   0.4677E-01
  -8  -5   6      143.11      133.98        3.91 o incl   0.9395E-02
  -7  -5   6      194.30      193.66        4.67 o incl   0.5573E-02
  -6  -5   6      204.17      204.92        6.15 o incl   0.4761E-02
  -5  -5   6       13.95       17.22        1.64 o incl   0.1198E+00
  -4  -5   6        8.21        6.86        1.36 o incl   0.2352E+00
  -3  -5   6      240.27      269.43       10.00 o incl   0.2812E-02
  -2  -5   6      281.60      272.83       11.02 o incl   0.2474E-02
  -1  -5   6      411.31      396.08       14.09 o incl   0.1351E-02
   0  -5   6      133.43      135.67        4.96 o incl   0.8796E-02
   1  -5   6       21.52       22.01        2.07 o incl   0.8129E-01
   2  -5   6      144.06      142.16        5.05 o incl   0.8149E-02
   3  -5   6        7.20        7.02        0.85 o incl   0.3287E+00
   4  -5   6      220.71      226.48        5.05 o incl   0.4426E-02
   5  -5   6       83.27       88.01        2.73 o incl   0.1864E-01
   6  -5   6        0.83        1.27        0.71 o incl   0.1178E+01
   7  -5   6       59.59       63.00        2.29 o incl   0.2911E-01
   8  -5   6       23.86       22.79        1.35 o incl   0.9617E-01
 -15  -4   6      179.64      173.03        2.90 o incl   0.7022E-02
 -14  -4   6       30.04       25.32        1.32 o incl   0.8356E-01
 -13  -4   6       11.24       10.69        0.97 o incl   0.2161E+00
 -12  -4   6       45.85       35.30        1.95 o incl   0.5063E-01
 -11  -4   6      334.41      322.79        6.79 o incl   0.2357E-02
 -10  -4   6      112.40      117.13        3.53 o incl   0.1206E-01
  -9  -4   6      960.54      992.17       15.02 o incl   0.3300E-03
  -8  -4   6      498.12      533.83        8.99 o incl   0.1053E-02
  -7  -4   6      764.89      754.12       15.36 o incl   0.5100E-03
  -6  -4   6      382.69      361.59        8.99 o incl   0.1826E-02
  -5  -4   6      441.42      443.22        9.15 o incl   0.1371E-02
  -4  -4   6        1.39        0.89        1.17 o incl   0.5908E+00
  -3  -4   6       18.31       19.04        1.93 o incl   0.9539E-01
  -2  -4   6      110.63      107.29        4.35 o incl   0.1205E-01
  -1  -4   6     1026.10     1066.00       15.24 o incl   0.2912E-03
   0  -4   6      197.98      194.23        5.39 o incl   0.5298E-02
   1  -4   6      439.19      470.95        7.79 o incl   0.1327E-02
   2  -4   6      167.72      169.84        4.55 o incl   0.6786E-02
   3  -4   6     1526.83     1548.46       22.13 o incl   0.1402E-03
   4  -4   6      274.64      269.58        5.15 o incl   0.3317E-02
   5  -4   6      146.85      153.91        4.14 o incl   0.8081E-02
   6  -4   6       76.51       87.48        3.51 o incl   0.1769E-01
   7  -4   6       54.46       59.85        2.84 o incl   0.2872E-01
   8  -4   6       31.76       28.88        2.10 o incl   0.6265E-01
   9  -4   6      311.56      307.38        5.63 o incl   0.2668E-02
  10  -4   6       25.57       29.99        1.16 o incl   0.8141E-01
 -17  -3   6       68.57       71.36        2.01 o incl   0.2581E-01
 -16  -3   6      100.21       88.11        2.61 o incl   0.1741E-01
 -15  -3   6       51.94       50.13        1.80 o incl   0.3901E-01
 -14  -3   6       21.23       22.51        1.19 o incl   0.1049E+00
 -13  -3   6        3.46        2.84        0.79 o incl   0.6288E+00
 -12  -3   6      329.85      319.68        5.96 o incl   0.2460E-02
 -11  -3   6      529.95      476.05        9.48 o incl   0.1141E-02
 -10  -3   6      709.25      759.88       10.86 o incl   0.5614E-03
  -9  -3   6       37.27       38.05        2.36 o incl   0.4764E-01
  -8  -3   6      940.22      973.80       14.10 o incl   0.3446E-03
  -7  -3   6      187.96      203.92        7.56 o incl   0.4520E-02
  -6  -3   6       97.35      106.90        4.50 o incl   0.1245E-01
  -5  -3   6      188.86      192.70        8.01 o incl   0.4575E-02
  -4  -3   6      316.59      298.53       12.60 o incl   0.2025E-02
  -3  -3   6      325.44      304.47       12.73 o incl   0.1960E-02
  -2  -3   6      719.79      707.28       16.67 o incl   0.5518E-03
  -1  -3   6      125.47      128.54        6.24 o incl   0.8287E-02
   0  -3   6      457.08      470.91       15.72 o incl   0.1046E-02
   1  -3   6      474.70      478.71       16.34 o incl   0.9940E-03
   2  -3   6     2185.06     2198.88       46.13 o incl   0.6535E-04
   3  -3   6      348.31      351.85        6.86 o incl   0.2106E-02
   4  -3   6       20.03       23.81        1.29 o incl   0.1005E+00
   5  -3   6       37.25       38.07        2.03 o incl   0.5119E-01
   6  -3   6       39.33       43.42        2.09 o incl   0.4546E-01
   7  -3   6      110.87      112.20        4.34 o incl   0.1165E-01
   8  -3   6      111.72      117.13        4.32 o incl   0.1124E-01
   9  -3   6        6.39        7.19        1.18 o incl   0.2724E+00
  10  -3   6      314.22      307.82        7.32 o incl   0.2506E-02
  11  -3   6       47.66       42.58        3.13 o incl   0.3494E-01
  12  -3   6       72.68       66.44        3.12 o incl   0.2317E-01
 -18  -2   6       12.81       13.26        1.17 o incl   0.1702E+00
 -17  -2   6      156.16      148.62        3.44 o incl   0.8476E-02
 -16  -2   6        5.85        5.75        0.81 o incl   0.3951E+00
 -15  -2   6       36.12       35.80        2.05 o incl   0.5355E-01
 -14  -2   6       16.87       16.72        1.97 o incl   0.1018E+00
 -13  -2   6       30.69       23.58        2.28 o incl   0.6666E-01
 -12  -2   6     1312.46     1211.49       28.36 o incl   0.1918E-03
 -11  -2   6      406.10      400.60        9.20 o incl   0.1588E-02
 -10  -2   6       32.81       35.38        4.54 o incl   0.2905E-01
  -9  -2   6      227.89      241.85       16.00 o incl   0.2103E-02
  -8  -2   6      224.97      262.49       15.23 o incl   0.2120E-02
  -7  -2   6      313.15      327.56       17.52 o incl   0.1477E-02
  -6  -2   6      819.91      791.08       30.69 o incl   0.3504E-03
  -5  -2   6     1547.55     1420.58       46.68 o incl   0.1222E-03
  -4  -2   6     1028.29     1025.58       16.25 o incl   0.3015E-03
  -3  -2   6      348.03      331.79       11.72 o incl   0.1862E-02
  -2  -2   6      209.46      211.37        7.12 o incl   0.4323E-02
  -1  -2   6      515.63      318.77       12.08 o incl   0.1543E-02
   0  -2   6     2339.56     2138.34       36.14 o incl   0.6846E-04
   1  -2   6      743.73      695.21       19.70 o incl   0.5204E-03
   2  -2   6      739.72      687.18       20.16 o incl   0.5227E-03
   3  -2   6       39.21       34.21        4.32 o incl   0.3016E-01
   4  -2   6      169.83      189.75        9.16 o incl   0.4390E-02
   5  -2   6        2.08        3.02        1.00 o incl   0.5368E+00
   6  -2   6      131.21      135.37        4.48 o incl   0.9240E-02
   7  -2   6      166.16      178.32        4.13 o incl   0.6672E-02
   8  -2   6      126.71      131.34        4.62 o incl   0.9495E-02
   9  -2   6      180.90      173.21        4.59 o incl   0.6421E-02
  10  -2   6       66.89       69.01        3.96 o incl   0.2041E-01
  11  -2   6        9.56       10.02        2.03 o incl   0.1344E+00
  12  -2   6        3.85        3.26        0.87 o incl   0.5377E+00
  13  -2   6       12.82        9.62        1.21 o incl   0.1972E+00
 -18  -1   6      121.38      114.85        3.28 o incl   0.1211E-01
 -17  -1   6        4.46        3.95        0.68 o incl   0.5607E+00
 -16  -1   6      108.93      109.86        3.32 o incl   0.1313E-01
 -15  -1   6       29.54       28.51        1.90 o incl   0.6786E-01
 -14  -1   6       38.82       35.36        1.90 o incl   0.5433E-01
 -13  -1   6       15.47       16.09        1.27 o incl   0.1391E+00
 -12  -1   6       50.50       53.72        2.29 o incl   0.3475E-01
 -11  -1   6      858.70      888.12       13.44 o incl   0.4073E-03
 -10  -1   6      627.18      579.61       28.25 o incl   0.5256E-03
  -9  -1   6      644.38      555.91       27.65 o incl   0.5450E-03
  -8  -1   6       16.77       19.21        3.07 o incl   0.6250E-01
  -7  -1   6     1635.25     1504.69       48.72 o incl   0.1102E-03
  -6  -1   6      807.58      729.71       28.18 o incl   0.3984E-03
  -5  -1   6      937.79      959.02       30.06 o incl   0.2816E-03
  -4  -1   6      174.66      165.94        9.80 o incl   0.4498E-02
  -3  -1   6      639.64      660.51       15.15 o incl   0.6489E-03
  -2  -1   6     1084.30      899.47       15.82 o incl   0.3396E-03
  -1  -1   6     3299.87     3242.35       40.04 o incl   0.3309E-04
   0  -1   6      185.43      180.59        4.91 o incl   0.6003E-02
   1  -1   6      971.69      906.31       17.37 o incl   0.3539E-03
   2  -1   6     1118.32     1025.27       19.55 o incl   0.2774E-03
   3  -1   6     1508.57     1484.27       31.69 o incl   0.1380E-03
   4  -1   6       28.83       22.23        2.71 o incl   0.6074E-01
   5  -1   6      458.97      473.86       18.78 o incl   0.9355E-03
   6  -1   6       26.53       28.04        1.66 o incl   0.7549E-01
   7  -1   6     1075.91     1162.81       16.18 o incl   0.2531E-03
   8  -1   6       11.69        9.27        1.28 o incl   0.1993E+00
   9  -1   6       16.63       12.44        1.58 o incl   0.1373E+00
  10  -1   6      106.46      103.30        4.06 o incl   0.1297E-01
  11  -1   6       61.12       59.26        2.80 o incl   0.2800E-01
  12  -1   6        5.43        7.83        1.13 o incl   0.2799E+00
  13  -1   6      231.22      224.32        7.29 o incl   0.3896E-02
 -18   0   6       70.77       85.42        2.24 o incl   0.2136E-01
 -17   0   6       11.01       10.18        1.06 o incl   0.2153E+00
 -16   0   6       98.39      101.32        2.50 o incl   0.1575E-01
 -15   0   6       50.76       51.00        2.09 o incl   0.3715E-01
 -14   0   6        2.62        5.16        0.87 o incl   0.4662E+00
 -13   0   6      278.39      236.71        5.36 o incl   0.3714E-02
 -12   0   6       47.15       36.87        1.88 o incl   0.4940E-01
 -11   0   6      999.86      925.64       12.99 o incl   0.3563E-03
 -10   0   6      300.85      304.48       17.98 o incl   0.1524E-02
  -9   0   6      189.14      197.58       13.44 o incl   0.2945E-02
  -8   0   6        9.48        6.32        3.49 o incl   0.6842E-01
  -7   0   6     1431.66     1242.93       42.93 o incl   0.1499E-03
  -6   0   6       41.06       50.63        5.11 o incl   0.2144E-01
  -5   0   6      160.58      168.52        9.11 o incl   0.4859E-02
  -4   0   6      904.35      969.10       19.49 o incl   0.3331E-03
  -3   0   6      114.19       92.50        4.01 o incl   0.1373E-01
  -2   0   6      505.74      555.45        7.81 o incl   0.1018E-02
  -1   0   6     1412.08     1302.08       27.19 o incl   0.1722E-03
   0   0   6     2474.83     2062.65       36.16 o incl   0.6873E-04
   1   0   6       88.35      105.34        4.14 o incl   0.1355E-01
   2   0   6      610.67      600.69       10.71 o incl   0.8006E-03
   3   0   6      306.96      318.84       11.00 o incl   0.2102E-02
   4   0   6      172.32      190.28       11.99 o incl   0.3461E-02
   5   0   6       78.37       74.39        8.34 o incl   0.9271E-02
   6   0   6      209.80      225.78       14.36 o incl   0.2495E-02
   7   0   6      465.17      470.65        6.38 o incl   0.1323E-02
   8   0   6      534.50      564.04        9.19 o incl   0.9496E-03
   9   0   6      141.29      146.57        5.04 o incl   0.8017E-02
  10   0   6      116.37      123.00        3.72 o incl   0.1122E-01
  11   0   6      131.82      127.41        3.78 o incl   0.1027E-01
  12   0   6        0.54        0.28        0.85 o incl   0.1188E+01
  13   0   6       42.88       42.57        2.76 o incl   0.3911E-01
 -18   1   6      123.66      124.26        4.73 o incl   0.9924E-02
 -17   1   6        4.19        4.18        0.67 o incl   0.5585E+00
 -16   1   6      111.54      112.77        2.89 o incl   0.1317E-01
 -15   1   6       28.50       30.77        1.59 o incl   0.7054E-01
 -14   1   6       38.63       38.30        1.53 o incl   0.5529E-01
 -13   1   6        6.59        5.92        0.84 o incl   0.3688E+00
 -12   1   6       53.89       59.60        2.05 o incl   0.3254E-01
 -11   1   6      809.42      848.60       10.98 o incl   0.4563E-03
 -10   1   6      610.78      620.23       27.75 o incl   0.5129E-03
  -9   1   6      540.92      530.88       24.68 o incl   0.6599E-03
  -8   1   6        9.61       12.85        2.16 o incl   0.1154E+00
  -7   1   6     1506.27     1449.68       25.38 o incl   0.1494E-03
  -6   1   6      715.94      700.08       14.20 o incl   0.5844E-03
  -5   1   6      930.28     1026.76       20.82 o incl   0.3022E-03
  -4   1   6      186.83      186.05        6.90 o incl   0.5118E-02
  -3   1   6      574.36      619.22        7.69 o incl   0.8372E-03
  -2   1   6     1106.79      886.94       13.37 o incl   0.3486E-03
  -1   1   6     3173.19     3081.53       45.22 o incl   0.3553E-04
   0   1   6      174.24      174.56        5.63 o incl   0.6072E-02
   1   1   6      998.55      915.55       18.83 o incl   0.3382E-03
   2   1   6     1156.51     1055.64       26.46 o incl   0.2429E-03
   3   1   6     1436.80     1433.49       31.91 o incl   0.1470E-03
   4   1   6       25.68       22.13        3.47 o incl   0.4835E-01
   5   1   6      457.55      440.61       22.78 o incl   0.8516E-03
   6   1   6       24.92       23.87        1.83 o incl   0.8083E-01
   7   1   6     1085.81     1149.98       14.13 o incl   0.2593E-03
   8   1   6       11.05       11.34        1.36 o incl   0.1763E+00
   9   1   6       13.75        8.46        1.51 o incl   0.1743E+00
  10   1   6       93.92       94.03        4.12 o incl   0.1448E-01
  11   1   6       52.49       53.04        2.20 o incl   0.3510E-01
  12   1   6        6.03        8.20        0.96 o incl   0.2955E+00
  13   1   6      211.05      215.25        6.97 o incl   0.4283E-02
 -18   2   6       17.62       15.42        1.31 o incl   0.1350E+00
 -17   2   6      157.19      161.35        3.16 o incl   0.7938E-02
 -16   2   6        8.03        8.16        1.00 o incl   0.2717E+00
 -15   2   6       33.60       30.97        1.64 o incl   0.6587E-01
 -14   2   6        9.10        9.86        1.07 o incl   0.2287E+00
 -13   2   6       25.51       22.74        1.51 o incl   0.9048E-01
 -12   2   6     1220.27     1204.00       18.59 o incl   0.2214E-03
 -11   2   6      430.68      426.53        8.51 o incl   0.1470E-02
 -10   2   6       22.30       26.22        1.85 o incl   0.7830E-01
  -9   2   6      197.51      210.36       10.38 o incl   0.3547E-02
  -8   2   6      217.80      263.22       10.37 o incl   0.2905E-02
  -7   2   6      279.54      343.65       11.28 o incl   0.2013E-02
  -6   2   6      791.10      813.48       16.00 o incl   0.4562E-03
  -5   2   6     1663.55     1467.60       32.10 o incl   0.1315E-03
  -4   2   6      970.03      977.32       14.95 o incl   0.3342E-03
  -3   2   6      368.30      350.33        7.85 o incl   0.1994E-02
  -2   2   6      227.25      225.71        5.20 o incl   0.4348E-02
  -1   2   6      449.65      265.37       13.27 o incl   0.1804E-02
   0   2   6     2310.75     2085.46       44.16 o incl   0.6789E-04
   1   2   6      828.73      796.54       21.37 o incl   0.4171E-03
   2   2   6      723.06      709.13       20.19 o incl   0.5127E-03
   3   2   6       27.50       21.25        3.95 o incl   0.4127E-01
   4   2   6      189.79      196.98       10.07 o incl   0.3845E-02
   5   2   6        5.32        4.54        0.86 o incl   0.4363E+00
   6   2   6      117.04      121.03        3.95 o incl   0.1113E-01
   7   2   6      149.35      163.45        3.76 o incl   0.7768E-02
   8   2   6      134.88      133.95        4.91 o incl   0.8891E-02
   9   2   6      194.09      188.12        5.99 o incl   0.5304E-02
  10   2   6       73.07       72.48        2.64 o incl   0.2313E-01
  11   2   6       19.54       18.81        1.28 o incl   0.1177E+00
  12   2   6        3.41        2.43        0.54 o incl   0.8550E+00
  13   2   6       14.66       13.79        1.30 o incl   0.1520E+00
 -17   3   6       60.71       71.53        2.56 o incl   0.2526E-01
 -16   3   6      107.20      102.53        3.14 o incl   0.1424E-01
 -15   3   6       46.09       46.45        1.51 o incl   0.4503E-01
 -14   3   6       19.98       20.48        1.07 o incl   0.1173E+00
 -13   3   6        4.42        3.21        0.69 o incl   0.6130E+00
 -12   3   6      337.39      340.25        5.20 o incl   0.2320E-02
 -11   3   6      481.04      463.03        7.54 o incl   0.1294E-02
 -10   3   6      673.60      713.58       10.97 o incl   0.6210E-03
  -9   3   6       34.78       31.68        2.24 o incl   0.5580E-01
  -8   3   6      821.56      900.33       11.27 o incl   0.4200E-03
  -7   3   6      192.38      209.61       10.07 o incl   0.3669E-02
  -6   3   6      112.03      116.54       10.15 o incl   0.5775E-02
  -5   3   6      203.77      197.35        9.56 o incl   0.3898E-02
  -4   3   6      304.18      290.74        9.07 o incl   0.2501E-02
  -3   3   6      364.60      311.24       10.24 o incl   0.2051E-02
  -2   3   6      759.33      753.45       16.36 o incl   0.5043E-03
  -1   3   6      109.23      114.12        6.17 o incl   0.9450E-02
   0   3   6      428.69      457.43       14.24 o incl   0.1160E-02
   1   3   6      459.11      463.78       15.61 o incl   0.1063E-02
   2   3   6     2062.98     2166.78       43.87 o incl   0.6952E-04
   3   3   6      337.11      346.08        6.69 o incl   0.2190E-02
   4   3   6       27.31       32.56        1.60 o incl   0.6865E-01
   5   3   6       34.66       37.88        1.78 o incl   0.5530E-01
   6   3   6       38.51       43.85        1.73 o incl   0.4844E-01
   7   3   6      116.42      115.67        2.75 o incl   0.1276E-01
   8   3   6      126.78      131.10        2.81 o incl   0.1090E-01
   9   3   6        8.07        6.10        0.89 o incl   0.3325E+00
  10   3   6      284.19      289.98        5.41 o incl   0.2995E-02
  11   3   6       36.19       39.93        1.35 o incl   0.5655E-01
  12   3   6       78.09       72.46        2.19 o incl   0.2370E-01
 -15   4   6      157.95      163.09        3.36 o incl   0.7758E-02
 -14   4   6       36.90       28.89        1.99 o incl   0.6125E-01
 -13   4   6       10.47       10.36        0.85 o incl   0.2362E+00
 -12   4   6       46.28       31.84        1.78 o incl   0.5547E-01
 -11   4   6      352.71      342.54        5.92 o incl   0.2209E-02
 -10   4   6       90.77      104.90        3.13 o incl   0.1495E-01
  -9   4   6      926.00      985.75       14.71 o incl   0.3405E-03
  -8   4   6      489.17      523.57        6.96 o incl   0.1126E-02
  -7   4   6      686.20      695.03        9.95 o incl   0.6425E-03
  -6   4   6      409.56      380.58        7.07 o incl   0.1767E-02
  -5   4   6      404.68      415.95        6.16 o incl   0.1648E-02
  -4   4   6        3.13        2.53        0.94 o incl   0.5741E+00
  -3   4   6       21.01       20.54        1.17 o incl   0.1123E+00
  -2   4   6      133.62      121.56        2.51 o incl   0.1162E-01
  -1   4   6     1008.86     1035.70        9.69 o incl   0.3176E-03
   0   4   6      182.68      176.49        3.27 o incl   0.6722E-02
   1   4   6      466.88      503.30        7.80 o incl   0.1192E-02
   2   4   6      183.21      177.62        3.53 o incl   0.6594E-02
   3   4   6     1520.97     1546.14       17.20 o incl   0.1447E-03
   4   4   6      276.31      273.11        4.76 o incl   0.3304E-02
   5   4   6      134.37      143.85        2.60 o incl   0.9826E-02
   6   4   6       76.51       91.34        2.05 o incl   0.1987E-01
   7   4   6       60.88       64.49        1.86 o incl   0.2986E-01
   8   4   6       35.73       30.25        1.36 o incl   0.6921E-01
   9   4   6      322.07      321.86        3.88 o incl   0.2606E-02
  10   4   6       35.47       34.94        1.41 o incl   0.6218E-01
 -13   5   6        5.03        6.17        0.65 o incl   0.4341E+00
 -12   5   6       30.72       35.47        1.08 o incl   0.6834E-01
 -11   5   6       26.75       25.27        0.94 o incl   0.9439E-01
 -10   5   6      100.92      112.23        2.28 o incl   0.1442E-01
  -9   5   6       32.35       38.78        1.71 o incl   0.5624E-01
  -8   5   6      117.11      112.44        4.48 o incl   0.1122E-01
  -7   5   6      184.32      187.98        4.19 o incl   0.6026E-02
  -6   5   6      180.49      178.43        3.69 o incl   0.6561E-02
  -5   5   6        6.04        8.48        0.82 o incl   0.3130E+00
  -4   5   6        5.99        5.57        0.76 o incl   0.4104E+00
  -3   5   6      242.37      259.43        4.38 o incl   0.3772E-02
  -2   5   6      274.16      262.28        4.56 o incl   0.3481E-02
  -1   5   6      400.16      391.08        6.74 o incl   0.1753E-02
   0   5   6      138.01      137.50        3.14 o incl   0.9830E-02
   1   5   6       27.01       25.44        1.43 o incl   0.8435E-01
   2   5   6      164.92      160.55        3.47 o incl   0.7669E-02
   3   5   6        8.97        7.59        0.93 o incl   0.2834E+00
   4   5   6      216.64      213.09        4.00 o incl   0.4963E-02
   5   5   6       96.43      100.72        2.38 o incl   0.1613E-01
   6   5   6        1.57        1.93        0.65 o incl   0.1014E+01
   7   5   6       49.28       48.54        1.53 o incl   0.4230E-01
   8   5   6       20.34       20.25        0.95 o incl   0.1210E+00
 -10   6   6       33.72       31.61        2.16 o incl   0.5746E-01
  -9   6   6       27.99       28.38        1.53 o incl   0.7580E-01
  -8   6   6       25.47       23.41        1.67 o incl   0.8499E-01
  -7   6   6        7.35        5.20        1.15 o incl   0.3075E+00
  -6   6   6       64.26       60.49        2.94 o incl   0.2652E-01
  -5   6   6        2.81        3.24        0.68 o incl   0.6899E+00
  -4   6   6      144.43      151.57        2.77 o incl   0.8953E-02
  -3   6   6       23.12       21.30        1.03 o incl   0.1098E+00
  -2   6   6      324.36      297.08        4.91 o incl   0.2761E-02
  -1   6   6       75.57       73.17        2.33 o incl   0.2350E-01
   0   6   6       28.52       24.57        1.67 o incl   0.7967E-01
   1   6   6       54.01       48.68        1.87 o incl   0.3885E-01
   2   6   6       29.88       26.82        1.19 o incl   0.8283E-01
   3   6   6       47.95       48.95        1.36 o incl   0.4340E-01
   4   6   6       47.76       47.59        1.67 o incl   0.4261E-01
   5   6   6       15.36       16.75        0.86 o incl   0.1544E+00
 -10  -6   7       72.59       71.63        2.17 o incl   0.2471E-01
  -9  -6   7      250.14      256.50        7.88 o incl   0.3239E-02
  -8  -6   7        5.32        2.94        1.34 o incl   0.3339E+00
  -7  -6   7        0.28        0.01        1.09 o incl   0.8274E+00
  -6  -6   7       14.05       19.29        2.04 o incl   0.9620E-01
  -5  -6   7      142.55      150.43        6.30 o incl   0.7036E-02
  -4  -6   7       84.76       87.77        3.34 o incl   0.1736E-01
  -3  -6   7      305.17      299.84        7.35 o incl   0.2608E-02
  -2  -6   7       84.51       85.57        3.32 o incl   0.1778E-01
  -1  -6   7      114.59      112.01        3.86 o incl   0.1206E-01
   0  -6   7        6.37        5.09        0.81 o incl   0.4096E+00
   1  -6   7      125.95      126.67        2.50 o incl   0.1151E-01
   2  -6   7      150.37      141.73        3.15 o incl   0.9172E-02
   3  -6   7       22.22       22.43        1.90 o incl   0.8445E-01
   4  -6   7        1.42        2.17        0.62 o incl   0.1007E+01
 -13  -5   7       76.16       74.09        1.68 o incl   0.2468E-01
 -12  -5   7       88.52       92.40        2.45 o incl   0.1793E-01
 -11  -5   7       81.60       77.52        2.52 o incl   0.2130E-01
 -10  -5   7      421.47      397.14        7.65 o incl   0.1639E-02
  -9  -5   7        4.45        2.69        1.03 o incl   0.4767E+00
  -8  -5   7      170.82      174.42        5.46 o incl   0.6197E-02
  -7  -5   7       92.71       92.19        3.92 o incl   0.1512E-01
  -6  -5   7      124.14      118.05        4.62 o incl   0.1042E-01
  -5  -5   7      262.39      273.15        7.21 o incl   0.3084E-02
  -4  -5   7       42.47       47.03        2.63 o incl   0.3789E-01
  -3  -5   7      277.12      290.15        7.33 o incl   0.2822E-02
  -2  -5   7      306.09      293.62       11.68 o incl   0.2179E-02
  -1  -5   7      130.15      130.86        4.90 o incl   0.9198E-02
   0  -5   7       30.41       29.33        2.37 o incl   0.5852E-01
   1  -5   7       23.25       20.45        2.15 o incl   0.8028E-01
   2  -5   7        6.60        6.20        0.89 o incl   0.3496E+00
   3  -5   7       72.78       77.29        2.18 o incl   0.2316E-01
   4  -5   7       49.54       47.15        2.06 o incl   0.3989E-01
   5  -5   7       81.73       96.79        2.94 o incl   0.1696E-01
   6  -5   7        8.84        9.89        0.94 o incl   0.2449E+00
   7  -5   7       50.66       46.91        2.06 o incl   0.3968E-01
 -15  -4   7      125.47      132.01        2.30 o incl   0.1120E-01
 -14  -4   7      471.00      456.74        6.75 o incl   0.1349E-02
 -13  -4   7      114.62      107.03        3.26 o incl   0.1320E-01
 -12  -4   7       23.44       23.16        1.66 o incl   0.8791E-01
 -11  -4   7       89.56       78.28        3.89 o incl   0.1723E-01
 -10  -4   7       53.89       51.89        3.12 o incl   0.3010E-01
  -9  -4   7      251.48      250.22        7.26 o incl   0.3409E-02
  -8  -4   7      765.23      791.43       15.77 o incl   0.4805E-03
  -7  -4   7      163.49      172.16        5.55 o incl   0.6342E-02
  -6  -4   7      293.64      308.98        7.89 o incl   0.2525E-02
  -5  -4   7      463.39      487.04        8.32 o incl   0.1229E-02
  -4  -4   7      860.33      926.97       12.35 o incl   0.3909E-03
  -3  -4   7        4.22        8.32        1.64 o incl   0.2016E+00
  -2  -4   7      793.79      811.96       14.14 o incl   0.4683E-03
  -1  -4   7       40.23       42.26        2.73 o incl   0.4025E-01
   0  -4   7      611.71      611.60        9.51 o incl   0.7995E-03
   1  -4   7      132.60      139.57        3.97 o incl   0.9327E-02
   2  -4   7     1046.94     1052.70       16.22 o incl   0.2895E-03
   3  -4   7        4.85        3.58        0.79 o incl   0.5244E+00
   4  -4   7      487.61      464.19        7.62 o incl   0.1278E-02
   5  -4   7      275.81      284.86        5.01 o incl   0.3138E-02
   6  -4   7      343.61      336.84        8.19 o incl   0.2125E-02
   7  -4   7       41.97       42.33        2.28 o incl   0.4364E-01
   8  -4   7        2.70        2.05        0.96 o incl   0.6104E+00
   9  -4   7        4.24        4.57        0.78 o incl   0.4907E+00
  10  -4   7       30.16       32.02        1.77 o incl   0.6477E-01
 -17  -3   7       72.23       66.72        1.75 o incl   0.2736E-01
 -16  -3   7       97.56       98.72        2.63 o incl   0.1600E-01
 -15  -3   7      202.57      190.75        3.87 o incl   0.5757E-02
 -14  -3   7       69.88       66.89        2.33 o incl   0.2602E-01
 -13  -3   7        3.24        1.25        0.93 o incl   0.6833E+00
 -12  -3   7      212.03      181.42        5.35 o incl   0.5456E-02
 -11  -3   7      159.69      149.67        5.48 o incl   0.7234E-02
 -10  -3   7      436.02      451.38        8.97 o incl   0.1359E-02
  -9  -3   7     1592.63     1615.66       18.27 o incl   0.1326E-03
  -8  -3   7      124.61      140.53        4.03 o incl   0.9467E-02
  -7  -3   7      607.91      648.74       12.51 o incl   0.7141E-03
  -6  -3   7      366.05      381.27       14.55 o incl   0.1437E-02
  -5  -3   7      182.81      186.18        8.01 o incl   0.4751E-02
  -4  -3   7      200.03      203.79       10.21 o incl   0.3655E-02
  -3  -3   7      288.50      299.77       12.36 o incl   0.2119E-02
  -2  -3   7      308.68      317.29        9.85 o incl   0.2217E-02
  -1  -3   7      596.80      624.97       15.30 o incl   0.7100E-03
   0  -3   7      460.33      469.10       13.10 o incl   0.1136E-02
   1  -3   7     2374.62     2446.90       28.63 o incl   0.5951E-04
   2  -3   7      219.29      221.23        5.33 o incl   0.4484E-02
   3  -3   7      805.58      833.82       10.90 o incl   0.4676E-03
   4  -3   7       13.36       14.01        1.20 o incl   0.1612E+00
   5  -3   7      211.83      224.94        5.06 o incl   0.4539E-02
   6  -3   7       81.21       83.86        3.14 o incl   0.1870E-01
   7  -3   7       60.11       56.81        3.02 o incl   0.2794E-01
   8  -3   7       96.47      102.43        3.07 o incl   0.1498E-01
   9  -3   7       41.88       28.65        2.49 o incl   0.5192E-01
  10  -3   7       37.49       41.88        1.88 o incl   0.4923E-01
  11  -3   7      221.58      231.70        6.89 o incl   0.3945E-02
 -18  -2   7       28.36       31.94        1.00 o incl   0.7696E-01
 -17  -2   7        1.23        0.30        0.60 o incl   0.1822E+01
 -16  -2   7      152.13      155.41        3.95 o incl   0.7986E-02
 -15  -2   7        9.08        7.61        1.27 o incl   0.2321E+00
 -14  -2   7       15.81       18.80        1.56 o incl   0.1139E+00
 -13  -2   7       93.43       87.32        3.19 o incl   0.1707E-01
 -12  -2   7      381.21      370.57       13.11 o incl   0.1536E-02
 -11  -2   7      443.02      433.12       10.57 o incl   0.1349E-02
 -10  -2   7       51.05       48.86        3.14 o incl   0.3163E-01
  -9  -2   7      211.19      197.70       15.40 o incl   0.2464E-02
  -8  -2   7      404.11      404.85       21.69 o incl   0.9801E-03
  -7  -2   7      432.32      399.48       21.64 o incl   0.9684E-03
  -6  -2   7      384.91      372.27       19.51 o incl   0.1156E-02
  -5  -2   7     1132.14      993.89       20.64 o incl   0.2813E-03
  -4  -2   7       18.41       11.74        2.57 o incl   0.8728E-01
  -3  -2   7      206.13      189.61        9.10 o incl   0.4130E-02
  -2  -2   7      423.24      371.78       10.97 o incl   0.1579E-02
  -1  -2   7      432.29      412.74        9.64 o incl   0.1473E-02
   0  -2   7      252.40      286.55        6.91 o incl   0.3033E-02
   1  -2   7      401.79      417.33       11.00 o incl   0.1450E-02
   2  -2   7      181.76      177.29        9.19 o incl   0.4486E-02
   3  -2   7      135.29      135.40        8.15 o incl   0.6410E-02
   4  -2   7      241.51      245.57        4.77 o incl   0.3948E-02
   5  -2   7      236.94      253.38        5.19 o incl   0.3799E-02
   6  -2   7       77.30       80.21        2.67 o incl   0.2085E-01
   7  -2   7       53.82       54.03        2.91 o incl   0.3053E-01
   8  -2   7       33.27       35.45        2.46 o incl   0.5020E-01
   9  -2   7       14.55       14.56        1.69 o incl   0.1263E+00
  10  -2   7       55.72       52.98        2.58 o incl   0.3235E-01
  11  -2   7       28.48       29.86        2.52 o incl   0.5651E-01
  12  -2   7       50.49       54.80        1.84 o incl   0.3663E-01
 -18  -1   7      250.11      232.74        4.27 o incl   0.4171E-02
 -17  -1   7       32.71       30.01        1.41 o incl   0.7113E-01
 -16  -1   7       58.52       61.23        3.00 o incl   0.2690E-01
 -15  -1   7       11.60       11.30        1.38 o incl   0.1732E+00
 -14  -1   7      242.70      273.15        5.03 o incl   0.3492E-02
 -13  -1   7      221.51      227.08        4.69 o incl   0.4476E-02
 -12  -1   7      213.63      226.97        4.72 o incl   0.4547E-02
 -11  -1   7       43.47       32.10        1.80 o incl   0.5646E-01
 -10  -1   7      210.61      255.08       15.27 o incl   0.2186E-02
  -9  -1   7      143.61      126.62       12.06 o incl   0.4312E-02
  -8  -1   7       73.49       65.16        5.78 o incl   0.1504E-01
  -7  -1   7     1635.88     1568.88       34.67 o incl   0.1210E-03
  -6  -1   7      871.66      763.59       30.18 o incl   0.3550E-03
  -5  -1   7       96.90       88.83        7.86 o incl   0.8938E-02
  -4  -1   7     2386.59     2213.36       43.82 o incl   0.6246E-04
  -3  -1   7      127.38      105.88        5.30 o incl   0.1038E-01
  -2  -1   7     1731.03     1692.75       23.38 o incl   0.1160E-03
  -1  -1   7      445.13      202.14        8.70 x excl   0.0000E+00
   0  -1   7     3642.81     3474.59       44.35 o incl   0.2824E-04
   1  -1   7     1673.81     1608.10       27.31 o incl   0.1228E-03
   2  -1   7       53.78       43.74        3.47 o incl   0.3088E-01
   3  -1   7      299.70      276.30       11.22 o incl   0.2361E-02
   4  -1   7      457.77      433.44       22.99 o incl   0.8537E-03
   5  -1   7      269.89      288.26        6.63 o incl   0.2959E-02
   6  -1   7      808.52      869.86       11.14 o incl   0.4425E-03
   7  -1   7      172.81      178.42        4.52 o incl   0.6408E-02
   8  -1   7      646.52      651.04       11.01 o incl   0.7056E-03
   9  -1   7       23.66       23.78        1.96 o incl   0.7883E-01
  10  -1   7       38.72       39.05        3.56 o incl   0.3490E-01
  11  -1   7       17.03       15.31        1.61 o incl   0.1224E+00
  12  -1   7       85.93       92.84        2.74 o incl   0.1758E-01
 -18   0   7       17.63       15.61        0.97 o incl   0.1497E+00
 -17   0   7       58.21       53.56        2.16 o incl   0.3373E-01
 -16   0   7       10.28        9.11        1.03 o incl   0.2362E+00
 -15   0   7        1.41        1.23        0.76 o incl   0.1019E+01
 -14   0   7       27.58       22.70        1.59 o incl   0.8608E-01
 -13   0   7      636.54      647.90        8.36 o incl   0.7428E-03
 -12   0   7       21.31       20.65        1.13 o incl   0.1124E+00
 -11   0   7      584.94      599.25       10.14 o incl   0.8302E-03
 -10   0   7      768.75      704.84       31.58 o incl   0.3861E-03
  -9   0   7      190.83      232.90       13.71 o incl   0.2631E-02
  -8   0   7       47.15       46.11        6.58 o incl   0.1581E-01
  -7   0   7     1378.62     1405.40       41.82 o incl   0.1381E-03
  -6   0   7       33.46       25.74        3.56 o incl   0.4251E-01
  -5   0   7       29.37       30.55        3.10 o incl   0.4688E-01
  -4   0   7      509.31      522.86       10.79 o incl   0.1026E-02
  -3   0   7      705.96      740.32       10.86 o incl   0.5807E-03
  -2   0   7      539.53      640.11       14.00 o incl   0.7466E-03
  -1   0   7      545.36      551.52       14.23 o incl   0.8646E-03
   0   0   7      428.14      420.60       12.33 o incl   0.1337E-02
   1   0   7     2103.68     2135.58       33.04 o incl   0.7423E-04
   2   0   7       26.08       21.40        2.56 o incl   0.6655E-01
   3   0   7      350.22      307.69       12.61 o incl   0.1895E-02
   4   0   7      171.31      170.36       12.77 o incl   0.3430E-02
   5   0   7      385.51      415.64       20.39 o incl   0.1033E-02
   6   0   7        9.18       12.38        0.83 o incl   0.2212E+00
   7   0   7     1762.61     1838.63       20.30 o incl   0.1052E-03
   8   0   7       44.07       39.77        2.00 o incl   0.4723E-01
   9   0   7      593.14      564.77       12.60 o incl   0.8385E-03
  10   0   7      130.88      117.45        3.81 o incl   0.1100E-01
  11   0   7       29.51       28.66        3.09 o incl   0.4829E-01
  12   0   7        0.56        0.99        1.07 o incl   0.7064E+00
  13   0   7       86.77       96.44        2.31 o incl   0.1761E-01
 -18   1   7      251.52      223.22        7.87 o incl   0.3643E-02
 -17   1   7       33.64       32.35        1.64 o incl   0.6386E-01
 -16   1   7       53.16       55.67        1.93 o incl   0.3505E-01
 -15   1   7        6.31        8.05        0.91 o incl   0.3043E+00
 -14   1   7      260.54      294.28        6.03 o incl   0.3012E-02
 -13   1   7      227.83      240.85        4.15 o incl   0.4243E-02
 -12   1   7      226.96      238.15        4.41 o incl   0.4258E-02
 -11   1   7       36.14       31.48        1.62 o incl   0.6367E-01
 -10   1   7      213.77      238.83       15.27 o incl   0.2260E-02
  -9   1   7      154.55      146.76        7.88 o incl   0.6016E-02
  -8   1   7       51.46       44.49        4.39 o incl   0.2531E-01
  -7   1   7     1702.15     1615.24       28.11 o incl   0.1203E-03
  -6   1   7      812.44      748.89       15.75 o incl   0.4938E-03
  -5   1   7       71.50       68.54        3.58 o incl   0.2129E-01
  -4   1   7     2424.46     2339.10       29.77 o incl   0.6186E-04
  -3   1   7      103.52       87.90        3.23 o incl   0.1618E-01
  -2   1   7     1760.97     1761.66       26.02 o incl   0.1078E-03
  -1   1   7      460.51      186.14        9.08 x excl   0.0000E+00
   0   1   7     3391.20     3451.88       42.38 o incl   0.2992E-04
   1   1   7     1739.96     1676.67       29.56 o incl   0.1126E-03
   2   1   7       51.73       44.50        5.09 o incl   0.2168E-01
   3   1   7      243.40      244.12       15.43 o incl   0.2136E-02
   4   1   7      412.05      421.45       21.57 o incl   0.9534E-03
   5   1   7      238.16      276.34        6.89 o incl   0.3230E-02
   6   1   7      865.50      931.16       10.47 o incl   0.3941E-03
   7   1   7      183.39      191.79        3.83 o incl   0.6025E-02
   8   1   7      741.16      714.74       15.07 o incl   0.5525E-03
   9   1   7       21.90       23.04        2.13 o incl   0.7767E-01
  10   1   7       39.25       31.96        3.72 o incl   0.3622E-01
  11   1   7       13.38       11.16        2.23 o incl   0.1106E+00
  12   1   7       93.07       99.32        3.07 o incl   0.1559E-01
 -18   2   7       27.41       28.69        1.74 o incl   0.7216E-01
 -17   2   7       -0.49        0.48        0.61 o incl   0.1926E+01
 -16   2   7      156.75      160.21        3.78 o incl   0.7736E-02
 -15   2   7       10.30        9.74        1.15 o incl   0.2149E+00
 -14   2   7       11.16       11.48        0.91 o incl   0.2130E+00
 -13   2   7       84.17       82.27        2.30 o incl   0.2049E-01
 -12   2   7      375.70      384.34        7.87 o incl   0.1793E-02
 -11   2   7      429.78      430.82        8.52 o incl   0.1456E-02
 -10   2   7       43.23       42.44        2.98 o incl   0.3722E-01
  -9   2   7      224.85      232.09       11.05 o incl   0.3028E-02
  -8   2   7      431.55      415.87       15.04 o incl   0.1225E-02
  -7   2   7      363.41      374.68       10.16 o incl   0.1738E-02
  -6   2   7      444.66      432.74        9.64 o incl   0.1383E-02
  -5   2   7     1072.25      989.91       23.83 o incl   0.2802E-03
  -4   2   7        8.29        3.54        1.53 o incl   0.2507E+00
  -3   2   7      233.85      218.31        6.16 o incl   0.4223E-02
  -2   2   7      431.41      351.29        8.02 o incl   0.1811E-02
  -1   2   7      468.20      412.58       14.19 o incl   0.1224E-02
   0   2   7      255.42      283.97       10.51 o incl   0.2556E-02
   1   2   7      450.60      439.33       15.10 o incl   0.1143E-02
   2   2   7      160.55      170.17        8.90 o incl   0.4916E-02
   3   2   7      127.75      132.05        8.35 o incl   0.6472E-02
   4   2   7      221.73      230.94        3.66 o incl   0.4570E-02
   5   2   7      257.77      276.63        4.16 o incl   0.3439E-02
   6   2   7       89.21       99.32        2.52 o incl   0.1667E-01
   7   2   7       68.98       65.49        2.21 o incl   0.2697E-01
   8   2   7       36.30       39.06        1.90 o incl   0.5204E-01
   9   2   7       19.53       20.74        1.17 o incl   0.1142E+00
  10   2   7       47.66       48.26        2.32 o incl   0.3804E-01
  11   2   7       26.58       27.39        1.59 o incl   0.7778E-01
  12   2   7       63.22       66.06        2.06 o incl   0.2822E-01
 -17   3   7       59.41       57.85        2.49 o incl   0.3016E-01
 -16   3   7      101.93      101.95        2.94 o incl   0.1488E-01
 -15   3   7      190.33      186.73        5.10 o incl   0.5685E-02
 -14   3   7       68.46       65.81        1.90 o incl   0.2792E-01
 -13   3   7        3.73        0.71        0.91 o incl   0.7333E+00
 -12   3   7      215.07      192.07        5.22 o incl   0.5190E-02
 -11   3   7      156.24      143.90        4.24 o incl   0.8286E-02
 -10   3   7      438.88      451.03        7.97 o incl   0.1388E-02
  -9   3   7     1541.83     1600.53       22.64 o incl   0.1335E-03
  -8   3   7      129.02      143.83        3.93 o incl   0.9209E-02
  -7   3   7      601.48      623.89       10.18 o incl   0.7808E-03
  -6   3   7      366.39      395.90       19.20 o incl   0.1143E-02
  -5   3   7      188.85      194.05        9.17 o incl   0.4173E-02
  -4   3   7      166.72      185.62        6.55 o incl   0.5496E-02
  -3   3   7      269.31      278.93        8.76 o incl   0.2780E-02
  -2   3   7      311.30      306.95       11.87 o incl   0.2069E-02
  -1   3   7      588.63      631.80       13.86 o incl   0.7284E-03
   0   3   7      461.24      469.30       15.41 o incl   0.1056E-02
   1   3   7     2393.22     2428.85       29.86 o incl   0.5952E-04
   2   3   7      199.62      197.56        3.04 o incl   0.5792E-02
   3   3   7      715.56      750.97        7.71 o incl   0.5859E-03
   4   3   7       10.87        9.38        0.83 o incl   0.2493E+00
   5   3   7      223.90      233.45        4.05 o incl   0.4436E-02
   6   3   7       82.68       84.82        2.28 o incl   0.2014E-01
   7   3   7       54.14       57.58        1.78 o incl   0.3458E-01
   8   3   7       85.29       98.04        2.41 o incl   0.1732E-01
   9   3   7       37.72       26.19        1.62 o incl   0.7007E-01
  10   3   7       35.16       41.63        1.40 o incl   0.5480E-01
  11   3   7      234.10      240.09        5.00 o incl   0.4067E-02
 -15   4   7      134.05      133.50        5.02 o incl   0.8850E-02
 -14   4   7      461.09      463.69        7.19 o incl   0.1332E-02
 -13   4   7      110.35      105.07        2.53 o incl   0.1446E-01
 -12   4   7       21.00       20.85        1.47 o incl   0.1023E+00
 -11   4   7       80.21       74.85        2.86 o incl   0.2120E-01
 -10   4   7       49.70       55.64        2.34 o incl   0.3377E-01
  -9   4   7      273.01      266.86        6.06 o incl   0.3250E-02
  -8   4   7      738.35      776.19       12.45 o incl   0.5250E-03
  -7   4   7      156.96      161.06        3.98 o incl   0.7601E-02
  -6   4   7      307.94      316.30        5.16 o incl   0.2638E-02
  -5   4   7      462.35      472.86        6.60 o incl   0.1314E-02
  -4   4   7      841.66      895.48       10.89 o incl   0.4184E-03
  -3   4   7       10.79       10.77        1.16 o incl   0.2006E+00
  -2   4   7      778.42      779.59        8.45 o incl   0.5295E-03
  -1   4   7       39.66       42.18        1.47 o incl   0.5153E-01
   0   4   7      629.94      629.04        7.92 o incl   0.7779E-03
   1   4   7      121.81      124.40        2.95 o incl   0.1155E-01
   2   4   7     1075.52     1059.94       14.42 o incl   0.2871E-03
   3   4   7        8.07        5.79        0.90 o incl   0.3392E+00
   4   4   7      421.68      403.47        6.30 o incl   0.1662E-02
   5   4   7      292.49      298.50        4.83 o incl   0.2912E-02
   6   4   7      309.15      309.97        4.42 o incl   0.2744E-02
   7   4   7       41.83       40.78        1.29 o incl   0.5316E-01
   8   4   7        3.31        1.51        0.60 o incl   0.9733E+00
   9   4   7        3.70        4.68        0.64 o incl   0.5523E+00
  10   4   7       31.91       29.83        1.85 o incl   0.6535E-01
 -13   5   7       80.86       78.76        2.37 o incl   0.2145E-01
 -12   5   7       91.49       96.24        1.93 o incl   0.1775E-01
 -11   5   7       74.49       73.09        1.72 o incl   0.2512E-01
 -10   5   7      373.07      372.77        6.73 o incl   0.1917E-02
  -9   5   7        3.59        1.26        1.25 o incl   0.4529E+00
  -8   5   7      156.49      164.00        5.34 o incl   0.6835E-02
  -7   5   7      112.07      105.62        3.15 o incl   0.1362E-01
  -6   5   7      112.22      107.02        2.80 o incl   0.1384E-01
  -5   5   7      270.79      273.22        4.27 o incl   0.3386E-02
  -4   5   7       48.95       52.19        1.66 o incl   0.3941E-01
  -3   5   7      259.05      260.46        4.50 o incl   0.3618E-02
  -2   5   7      316.96      307.37        5.71 o incl   0.2638E-02
  -1   5   7      132.01      124.97        3.32 o incl   0.1081E-01
   0   5   7       30.28       29.88        1.64 o incl   0.6979E-01
   1   5   7       14.42       13.38        0.98 o incl   0.1752E+00
   2   5   7        6.95        6.47        0.75 o incl   0.3656E+00
   3   5   7       72.25       72.99        1.89 o incl   0.2510E-01
   4   5   7       42.36       42.03        1.52 o incl   0.5008E-01
   5   5   7       79.96       88.53        1.93 o incl   0.2027E-01
   6   5   7        7.84        8.67        0.61 o incl   0.3167E+00
   7   5   7       39.81       39.72        1.34 o incl   0.5486E-01
 -10   6   7       62.34       62.64        2.96 o incl   0.2610E-01
  -9   6   7      241.39      249.48        5.41 o incl   0.3792E-02
  -8   6   7        4.93        3.41        0.96 o incl   0.4614E+00
  -7   6   7        2.95        0.39        0.91 o incl   0.8265E+00
  -6   6   7       19.49       17.35        1.64 o incl   0.1095E+00
  -5   6   7      135.18      138.61        3.44 o incl   0.9665E-02
  -4   6   7       98.00       98.46        2.40 o incl   0.1631E-01
  -3   6   7      318.40      312.59        4.71 o incl   0.2658E-02
  -2   6   7       79.12       77.15        2.28 o incl   0.2221E-01
  -1   6   7      156.82      143.48        3.34 o incl   0.8788E-02
   0   6   7        4.75        3.07        0.77 o incl   0.5704E+00
   1   6   7      131.48      120.50        2.82 o incl   0.1157E-01
   2   6   7      142.75      133.47        3.15 o incl   0.9936E-02
   3   6   7       18.29       20.48        1.31 o incl   0.1130E+00
   4   6   7        2.33        2.16        0.50 o incl   0.1048E+01
 -10  -6   8      199.78      198.56        5.89 o incl   0.5025E-02
  -9  -6   8      113.79      116.47        2.94 o incl   0.1264E-01
  -8  -6   8      163.88      161.29        6.01 o incl   0.6469E-02
  -7  -6   8       47.30       48.86        3.10 o incl   0.3262E-01
  -6  -6   8       49.30       46.64        3.31 o incl   0.3170E-01
  -5  -6   8       52.55       43.03        2.43 o incl   0.3883E-01
  -4  -6   8       13.27       11.71        1.35 o incl   0.1665E+00
  -3  -6   8       80.63       87.31        3.07 o incl   0.1833E-01
  -2  -6   8       16.39        9.41        1.52 o incl   0.1584E+00
  -1  -6   8       70.99       70.61        2.75 o incl   0.2353E-01
   0  -6   8      263.17      246.01        4.80 o incl   0.3768E-02
   1  -6   8       94.10       99.99        2.24 o incl   0.1657E-01
   2  -6   8      137.28      137.01        4.94 o incl   0.8648E-02
   3  -6   8       36.31       37.45        1.38 o incl   0.5892E-01
 -13  -5   8       50.49       52.83        1.27 o incl   0.4036E-01
 -12  -5   8       56.52       51.81        1.86 o incl   0.3649E-01
 -11  -5   8      142.77      130.90        3.47 o incl   0.9899E-02
 -10  -5   8        7.68        8.55        1.31 o incl   0.2243E+00
  -9  -5   8      474.59      486.18       10.41 o incl   0.1161E-02
  -8  -5   8       99.12      101.96        3.95 o incl   0.1362E-01
  -7  -5   8      157.19      152.67        5.19 o incl   0.7333E-02
  -6  -5   8       64.52       75.77        3.25 o incl   0.2156E-01
  -5  -5   8      139.58      145.05        4.92 o incl   0.8206E-02
  -4  -5   8      391.50      403.38        9.38 o incl   0.1598E-02
  -3  -5   8       32.62       28.68        2.39 o incl   0.5763E-01
  -2  -5   8      328.70      333.55        6.67 o incl   0.2308E-02
  -1  -5   8      219.09      225.17        5.11 o incl   0.4456E-02
   0  -5   8       25.46       24.13        1.62 o incl   0.8465E-01
   1  -5   8      216.91      218.63        4.94 o incl   0.4642E-02
   2  -5   8       55.89       54.20        2.28 o incl   0.3340E-01
   3  -5   8      204.59      207.58        4.51 o incl   0.5127E-02
   4  -5   8       57.71       65.39        3.62 o incl   0.2333E-01
   5  -5   8       49.74       43.88        3.30 o incl   0.3276E-01
   6  -5   8       59.94       56.21        2.28 o incl   0.3165E-01
   7  -5   8       40.39       40.35        1.49 o incl   0.5278E-01
 -15  -4   8       73.14       68.07        2.00 o incl   0.2611E-01
 -14  -4   8      142.89      139.72        2.90 o incl   0.9663E-02
 -13  -4   8      286.50      267.80        5.74 o incl   0.3197E-02
 -12  -4   8      445.10      408.01        8.20 o incl   0.1524E-02
 -11  -4   8      198.92      174.09        6.16 o incl   0.5531E-02
 -10  -4   8      107.07      100.84        4.38 o incl   0.1273E-01
  -9  -4   8       22.77       26.20        2.14 o incl   0.7147E-01
  -8  -4   8       79.26       90.65        2.95 o incl   0.1812E-01
  -7  -4   8       68.75       66.24        3.51 o incl   0.2233E-01
  -6  -4   8      243.91      260.00        6.17 o incl   0.3506E-02
  -5  -4   8      551.27      599.58        9.61 o incl   0.8645E-03
  -4  -4   8     1217.12     1270.79       17.22 o incl   0.2102E-03
  -3  -4   8      991.24      998.31       15.18 o incl   0.3213E-03
  -2  -4   8      296.28      319.27        7.59 o incl   0.2461E-02
  -1  -4   8      257.09      261.07        6.88 o incl   0.3301E-02
   0  -4   8      170.45      163.44        4.66 o incl   0.6925E-02
   1  -4   8      126.69      114.57        3.85 o incl   0.1135E-01
   2  -4   8      303.44      297.07        5.61 o incl   0.2805E-02
   3  -4   8      449.91      453.53        8.49 o incl   0.1346E-02
   4  -4   8       25.93       23.47        1.71 o incl   0.8340E-01
   5  -4   8      483.68      532.97       10.16 o incl   0.1046E-02
   6  -4   8       92.96       82.41        5.43 o incl   0.1328E-01
   7  -4   8      169.47      154.88        5.00 o incl   0.7102E-02
   8  -4   8       60.16       62.12        2.41 o incl   0.2885E-01
   9  -4   8       98.15       92.36        3.56 o incl   0.1538E-01
 -17  -3   8       58.26       54.23        1.57 o incl   0.3607E-01
 -16  -3   8      113.17       98.75        2.88 o incl   0.1465E-01
 -15  -3   8       19.46       18.40        1.43 o incl   0.1139E+00
 -14  -3   8       20.62       18.82        1.48 o incl   0.1087E+00
 -13  -3   8      588.09      560.66       10.25 o incl   0.8896E-03
 -12  -3   8      462.94      458.18        8.72 o incl   0.1304E-02
 -11  -3   8      449.95      459.57        8.35 o incl   0.1330E-02
 -10  -3   8      138.48      143.64        4.02 o incl   0.8890E-02
  -9  -3   8       17.44       19.66        1.76 o incl   0.1012E+00
  -8  -3   8       38.23       38.43        2.23 o incl   0.4837E-01
  -7  -3   8       14.22       15.47        1.51 o incl   0.1329E+00
  -6  -3   8      412.06      427.94        7.78 o incl   0.1526E-02
  -5  -3   8       33.58       31.47        3.25 o incl   0.4306E-01
  -4  -3   8     1012.45     1004.41       21.89 o incl   0.2921E-03
  -3  -3   8      355.32      376.88        9.83 o incl   0.1767E-02
  -2  -3   8     2011.25     2026.44       43.27 o incl   0.7632E-04
  -1  -3   8      236.54      211.82        6.64 o incl   0.4201E-02
   0  -3   8      151.74      162.31        4.68 o incl   0.7321E-02
   1  -3   8      200.59      212.50        4.14 o incl   0.5137E-02
   2  -3   8       98.37      104.07        3.62 o incl   0.1391E-01
   3  -3   8      141.55      149.74        3.76 o incl   0.8636E-02
   4  -3   8      542.33      551.46        9.64 o incl   0.9583E-03
   5  -3   8       12.33       13.35        2.08 o incl   0.1135E+00
   6  -3   8      406.06      402.29        9.51 o incl   0.1567E-02
   7  -3   8      115.90      114.50        4.56 o incl   0.1102E-01
   8  -3   8      197.23      203.32        5.74 o incl   0.4987E-02
   9  -3   8      112.44      104.03        3.57 o incl   0.1325E-01
  10  -3   8       92.50       90.53        3.86 o incl   0.1544E-01
 -18  -2   8       37.37       33.87        1.19 o incl   0.6463E-01
 -17  -2   8       18.92       16.97        0.96 o incl   0.1391E+00
 -16  -2   8       12.93       13.90        1.22 o incl   0.1620E+00
 -15  -2   8       49.64       49.25        2.35 o incl   0.3683E-01
 -14  -2   8       30.55       26.50        2.43 o incl   0.6043E-01
 -13  -2   8       36.53       37.31        2.64 o incl   0.4538E-01
 -12  -2   8      126.39      132.19        3.75 o incl   0.1016E-01
 -11  -2   8      337.69      345.71        7.43 o incl   0.2141E-02
 -10  -2   8      188.29      161.61        6.14 o incl   0.6024E-02
  -9  -2   8      569.14      544.68       14.05 o incl   0.8607E-03
  -8  -2   8      112.66      103.56       11.06 o incl   0.5410E-02
  -7  -2   8       13.59        8.17        3.96 o incl   0.5244E-01
  -6  -2   8      276.12      255.92       11.64 o incl   0.2525E-02
  -5  -2   8      137.57      162.02        7.83 o incl   0.5867E-02
  -4  -2   8      321.24      260.14       12.05 o incl   0.2292E-02
  -3  -2   8      206.99      203.39        6.53 o incl   0.4657E-02
  -2  -2   8      911.50      810.75       15.88 o incl   0.4232E-03
  -1  -2   8      359.73      361.41       10.13 o incl   0.1811E-02
   0  -2   8      225.18      232.69        6.70 o incl   0.3939E-02
   1  -2   8      105.49      108.31        7.17 o incl   0.8723E-02
   2  -2   8       20.79       26.00        3.55 o incl   0.4612E-01
   3  -2   8      358.00      377.37        6.04 o incl   0.1965E-02
   4  -2   8       20.42       20.68        1.62 o incl   0.9879E-01
   5  -2   8      265.14      277.84        7.25 o incl   0.3014E-02
   6  -2   8      336.69      343.12        6.79 o incl   0.2205E-02
   7  -2   8      535.25      559.69        9.54 o incl   0.9510E-03
   8  -2   8       42.70       48.32        2.66 o incl   0.3697E-01
   9  -2   8       33.24       33.38        2.09 o incl   0.5681E-01
  10  -2   8       89.64       86.19        2.90 o incl   0.1810E-01
  11  -2   8        5.92        5.34        0.79 o incl   0.4132E+00
 -18  -1   8       83.71       75.73        2.07 o incl   0.2244E-01
 -17  -1   8      138.32      139.48        2.99 o incl   0.9777E-02
 -16  -1   8       51.17       43.72        2.79 o incl   0.3617E-01
 -15  -1   8        9.61        9.26        1.56 o incl   0.1798E+00
 -14  -1   8      112.25      107.38        3.68 o incl   0.1279E-01
 -13  -1   8       14.28       14.48        1.39 o incl   0.1443E+00
 -12  -1   8      152.87      137.24        4.77 o incl   0.8364E-02
 -11  -1   8      808.86      807.15       12.94 o incl   0.4737E-03
 -10  -1   8      193.07      210.04        8.40 o incl   0.4127E-02
  -9  -1   8      451.96      465.81       22.78 o incl   0.8238E-03
  -8  -1   8      255.30      263.90       11.08 o incl   0.2629E-02
  -7  -1   8     2318.00     2312.30       45.70 o incl   0.5987E-04
  -6  -1   8      265.57      242.20       10.13 o incl   0.2920E-02
  -5  -1   8       40.66       35.38        3.83 o incl   0.3360E-01
  -4  -1   8       74.97       65.37        4.19 o incl   0.1959E-01
  -3  -1   8     1337.75     1352.63       23.28 o incl   0.1763E-03
  -2  -1   8     1268.37     1154.92       21.89 o incl   0.2203E-03
  -1  -1   8      758.14      644.81       19.60 o incl   0.5540E-03
   0  -1   8     2662.33     2455.31       49.98 o incl   0.5047E-04
   1  -1   8     1395.32     1349.43       24.38 o incl   0.1709E-03
   2  -1   8      627.21      562.34       13.88 o incl   0.7945E-03
   3  -1   8      299.39      309.37       17.91 o incl   0.1517E-02
   4  -1   8       23.85       21.96        1.55 o incl   0.9310E-01
   5  -1   8      271.26      291.62        5.90 o incl   0.2996E-02
   6  -1   8       24.18       29.94        1.68 o incl   0.7384E-01
   7  -1   8       15.20       18.09        1.45 o incl   0.1224E+00
   8  -1   8      214.64      176.14        5.15 o incl   0.5624E-02
   9  -1   8      898.08      908.63       16.90 o incl   0.3715E-03
  10  -1   8      359.93      346.04        8.31 o incl   0.2012E-02
  11  -1   8       75.50       78.72        2.16 o incl   0.2254E-01
  12  -1   8       34.91       33.72        2.06 o incl   0.5602E-01
 -18   0   8      460.80      420.59        8.64 o incl   0.1433E-02
 -17   0   8      115.22      106.56        3.72 o incl   0.1268E-01
 -16   0   8      614.63      591.43       10.40 o incl   0.8159E-03
 -15   0   8       41.70       40.31        1.62 o incl   0.5107E-01
 -14   0   8       31.82       34.52        1.67 o incl   0.6195E-01
 -13   0   8       35.19       35.80        1.48 o incl   0.6055E-01
 -12   0   8       13.32       11.03        0.95 o incl   0.2030E+00
 -11   0   8        4.37        3.96        0.95 o incl   0.4491E+00
 -10   0   8      668.42      669.64       20.44 o incl   0.5594E-03
  -9   0   8        2.06        0.78        1.93 o incl   0.2443E+00
  -8   0   8     3838.90     3729.36       70.08 o incl   0.2332E-04
  -7   0   8        2.66        1.02        2.05 o incl   0.2127E+00
  -6   0   8      934.57     1028.85       22.56 o incl   0.2941E-03
  -5   0   8      206.46      218.90        7.63 o incl   0.4090E-02
  -4   0   8      181.66      182.95        6.04 o incl   0.5571E-02
  -3   0   8        3.42        3.25        1.80 o incl   0.2326E+00
  -2   0   8      644.48      604.82       16.84 o incl   0.6820E-03
  -1   0   8      508.37      503.09       14.46 o incl   0.9735E-03
   0   0   8     5068.00     4812.88       86.41 o incl   0.1404E-04
   1   0   8      937.61      920.17       22.46 o incl   0.3315E-03
   2   0   8     3255.81     3259.23       60.42 o incl   0.3105E-04
   3   0   8       35.34       25.97        5.89 o incl   0.2180E-01
   4   0   8     1045.78     1051.26       15.55 o incl   0.2919E-03
   5   0   8        3.95        4.07        0.68 o incl   0.5685E+00
   6   0   8       23.80       28.61        1.34 o incl   0.8307E-01
   7   0   8       29.38       32.12        1.52 o incl   0.6883E-01
   8   0   8       36.87       37.23        1.69 o incl   0.5570E-01
   9   0   8       14.40       15.08        1.71 o incl   0.1236E+00
  10   0   8      813.48      805.19       22.43 o incl   0.4086E-03
  11   0   8      301.46      294.73        6.89 o incl   0.2715E-02
  12   0   8      275.20      275.19        5.61 o incl   0.3192E-02
 -18   1   8       83.50       78.96        2.57 o incl   0.2068E-01
 -17   1   8      143.78      140.21        4.43 o incl   0.8669E-02
 -16   1   8       44.14       39.05        2.10 o incl   0.4682E-01
 -15   1   8        5.04        6.21        1.12 o incl   0.3172E+00
 -14   1   8      105.99      107.99        2.97 o incl   0.1389E-01
 -13   1   8       11.37       14.34        1.09 o incl   0.1729E+00
 -12   1   8      143.22      132.56        3.05 o incl   0.1005E-01
 -11   1   8      856.89      856.50       10.40 o incl   0.4389E-03
 -10   1   8      212.65      210.87       14.93 o incl   0.2471E-02
  -9   1   8      394.28      455.62       13.72 o incl   0.1228E-02
  -8   1   8      252.99      249.48       10.35 o incl   0.2874E-02
  -7   1   8     2240.98     2325.65       35.20 o incl   0.6390E-04
  -6   1   8      276.27      271.57        6.57 o incl   0.3110E-02
  -5   1   8       38.41       38.74        2.75 o incl   0.4273E-01
  -4   1   8       91.83       80.80        5.07 o incl   0.1421E-01
  -3   1   8     1447.81     1378.19       44.69 o incl   0.1328E-03
  -2   1   8     1151.28     1115.29       38.03 o incl   0.1964E-03
  -1   1   8      872.39      706.72       22.16 o incl   0.4476E-03
   0   1   8     2702.36     2360.67       51.76 o incl   0.5172E-04
   1   1   8     1554.95     1441.86       48.42 o incl   0.1179E-03
   2   1   8      629.87      604.40       26.99 o incl   0.5281E-03
   3   1   8      312.20      337.83       18.49 o incl   0.1378E-02
   4   1   8       30.65       30.59        1.50 o incl   0.7058E-01
   5   1   8      257.53      278.30        4.19 o incl   0.3414E-02
   6   1   8       25.10       27.42        1.29 o incl   0.8506E-01
   7   1   8       21.40       24.06        1.21 o incl   0.9951E-01
   8   1   8      229.75      163.95        9.82 o incl   0.4105E-02
   9   1   8      967.93      948.50       26.33 o incl   0.2980E-03
  10   1   8      358.01      332.03       11.85 o incl   0.1827E-02
  11   1   8       89.52       93.07        2.38 o incl   0.1784E-01
  12   1   8       41.28       40.93        2.22 o incl   0.4541E-01
 -18   2   8       36.27       34.71        2.03 o incl   0.5471E-01
 -17   2   8       18.89       18.01        1.03 o incl   0.1316E+00
 -16   2   8        9.97       10.69        0.96 o incl   0.2252E+00
 -15   2   8       59.25       60.38        1.92 o incl   0.3164E-01
 -14   2   8       34.69       31.69        1.47 o incl   0.6638E-01
 -13   2   8       34.13       37.35        1.67 o incl   0.5727E-01
 -12   2   8      131.91      139.24        3.84 o incl   0.9460E-02
 -11   2   8      322.46      333.42        6.94 o incl   0.2311E-02
 -10   2   8      140.59      136.55        5.19 o incl   0.8405E-02
  -9   2   8      573.18      556.02       13.56 o incl   0.8498E-03
  -8   2   8       81.11       84.03        4.87 o incl   0.1485E-01
  -7   2   8        4.00        5.36        1.45 o incl   0.2720E+00
  -6   2   8      294.53      285.80        8.70 o incl   0.2621E-02
  -5   2   8      149.99      186.39        7.10 o incl   0.5457E-02
  -4   2   8      301.33      253.66        7.19 o incl   0.3089E-02
  -3   2   8      205.83      198.43        5.80 o incl   0.4983E-02
  -2   2   8      949.84      860.47       23.90 o incl   0.3445E-03
  -1   2   8      342.41      336.39       12.50 o incl   0.1791E-02
   0   2   8      187.26      199.61        9.30 o incl   0.4058E-02
   1   2   8      102.04      118.93        7.30 o incl   0.8210E-02
   2   2   8       31.28       38.30        4.32 o incl   0.3013E-01
   3   2   8      372.17      396.61        4.74 o incl   0.1870E-02
   4   2   8       17.22       15.43        1.03 o incl   0.1490E+00
   5   2   8      282.12      304.07        4.24 o incl   0.2953E-02
   6   2   8      306.59      320.91        5.40 o incl   0.2587E-02
   7   2   8      496.32      531.55       10.94 o incl   0.1018E-02
   8   2   8       51.25       57.00        2.32 o incl   0.3299E-01
   9   2   8       30.54       28.11        1.64 o incl   0.7226E-01
  10   2   8       86.68       82.82        4.52 o incl   0.1542E-01
  11   2   8        7.14        7.41        0.82 o incl   0.3250E+00
 -17   3   8       55.10       54.38        2.66 o incl   0.3146E-01
 -16   3   8       84.68       89.25        3.89 o incl   0.1605E-01
 -15   3   8       21.30       19.36        1.09 o incl   0.1186E+00
 -14   3   8       24.68       24.16        1.56 o incl   0.8679E-01
 -13   3   8      571.80      569.18        9.89 o incl   0.8947E-03
 -12   3   8      460.86      469.48        8.52 o incl   0.1278E-02
 -11   3   8      407.30      433.49        7.75 o incl   0.1515E-02
 -10   3   8      130.60      136.01        4.64 o incl   0.9102E-02
  -9   3   8       17.67       17.64        1.86 o incl   0.1027E+00
  -8   3   8       41.17       38.93        2.68 o incl   0.4242E-01
  -7   3   8       19.68       17.21        1.61 o incl   0.1107E+00
  -6   3   8      409.22      430.82        9.02 o incl   0.1474E-02
  -5   3   8       23.18       29.64        1.93 o incl   0.7045E-01
  -4   3   8     1022.78     1032.95       24.27 o incl   0.2733E-03
  -3   3   8      329.04      365.97       11.70 o incl   0.1751E-02
  -2   3   8     2119.82     2121.47       42.69 o incl   0.7065E-04
  -1   3   8      210.13      197.99        3.89 o incl   0.5441E-02
   0   3   8      174.22      181.45        3.18 o incl   0.6721E-02
   1   3   8      199.07      205.74        3.10 o incl   0.5547E-02
   2   3   8       99.60      101.26        2.78 o incl   0.1532E-01
   3   3   8      136.01      149.24        2.87 o incl   0.9297E-02
   4   3   8      552.23      565.58        8.31 o incl   0.9432E-03
   5   3   8       14.00       16.33        0.97 o incl   0.1566E+00
   6   3   8      390.62      402.64        6.29 o incl   0.1737E-02
   7   3   8      101.84      103.65        3.01 o incl   0.1459E-01
   8   3   8      201.50      215.96        4.44 o incl   0.4979E-02
   9   3   8      111.44      107.14        3.57 o incl   0.1299E-01
  10   3   8       91.89       91.00        2.56 o incl   0.1771E-01
 -15   4   8       85.82       75.97        3.80 o incl   0.1807E-01
 -14   4   8      130.36      136.20        3.00 o incl   0.1027E-01
 -13   4   8      290.09      274.84        5.64 o incl   0.3107E-02
 -12   4   8      408.09      402.06        7.51 o incl   0.1652E-02
 -11   4   8      190.64      185.24        4.72 o incl   0.5849E-02
 -10   4   8       92.50       87.22        3.15 o incl   0.1722E-01
  -9   4   8       25.61       25.12        2.29 o incl   0.6781E-01
  -8   4   8       90.72       94.59        2.85 o incl   0.1676E-01
  -7   4   8       71.17       67.75        2.22 o incl   0.2592E-01
  -6   4   8      245.68      256.98        4.71 o incl   0.3744E-02
  -5   4   8      570.40      602.30        6.67 o incl   0.8799E-03
  -4   4   8     1217.84     1261.20       14.06 o incl   0.2166E-03
  -3   4   8     1065.63     1070.15       10.91 o incl   0.2930E-03
  -2   4   8      298.45      311.86        4.97 o incl   0.2737E-02
  -1   4   8      232.11      233.70        3.94 o incl   0.4369E-02
   0   4   8      156.81      148.31        3.35 o incl   0.8522E-02
   1   4   8      137.12      122.42        3.17 o incl   0.1092E-01
   2   4   8      317.35      297.58        5.23 o incl   0.2765E-02
   3   4   8      421.95      425.03        6.30 o incl   0.1568E-02
   4   4   8       19.58       17.80        1.18 o incl   0.1253E+00
   5   4   8      533.26      568.89        7.12 o incl   0.9721E-03
   6   4   8       94.17       86.15        2.46 o incl   0.1850E-01
   7   4   8      163.47      157.14        3.61 o incl   0.7796E-02
   8   4   8       60.73       60.61        2.21 o incl   0.3010E-01
   9   4   8       91.02       88.06        3.24 o incl   0.1704E-01
 -13   5   8       54.43       54.61        1.91 o incl   0.3538E-01
 -12   5   8       53.98       49.99        1.72 o incl   0.3887E-01
 -11   5   8      113.60      115.87        2.55 o incl   0.1306E-01
 -10   5   8        5.28        5.15        0.81 o incl   0.4293E+00
  -9   5   8      501.43      498.26        9.05 o incl   0.1132E-02
  -8   5   8       97.21       95.01        3.35 o incl   0.1546E-01
  -7   5   8      150.84      144.10        3.69 o incl   0.8732E-02
  -6   5   8       79.97       90.53        2.35 o incl   0.1917E-01
  -5   5   8      124.70      129.20        2.93 o incl   0.1105E-01
  -4   5   8      404.70      414.74        6.13 o incl   0.1655E-02
  -3   5   8       30.05       23.80        1.53 o incl   0.8264E-01
  -2   5   8      311.27      312.71        8.24 o incl   0.2395E-02
  -1   5   8      215.90      215.94        4.43 o incl   0.4820E-02
   0   5   8       27.01       23.87        1.31 o incl   0.9048E-01
   1   5   8      212.39      214.67        3.82 o incl   0.5009E-02
   2   5   8       52.41       50.35        1.96 o incl   0.3783E-01
   3   5   8      213.37      207.60        4.13 o incl   0.5105E-02
   4   5   8       64.74       74.17        1.94 o incl   0.2573E-01
   5   5   8       40.19       39.29        1.34 o incl   0.5509E-01
   6   5   8       56.99       52.86        1.61 o incl   0.3695E-01
 -10   6   8      184.02      198.16        3.98 o incl   0.5784E-02
  -9   6   8      108.77      110.52        3.04 o incl   0.1340E-01
  -8   6   8      157.14      158.71        4.14 o incl   0.7629E-02
  -7   6   8       40.71       40.63        2.01 o incl   0.4781E-01
  -6   6   8       51.94       49.24        2.36 o incl   0.3617E-01
  -5   6   8       52.11       40.65        1.94 o incl   0.4406E-01
  -4   6   8        8.92        9.46        0.76 o incl   0.2717E+00
  -3   6   8       78.47       86.56        2.16 o incl   0.2046E-01
  -2   6   8       25.33       13.49        1.27 o incl   0.1282E+00
  -1   6   8       78.03       80.68        1.75 o incl   0.2256E-01
   0   6   8      284.14      260.40        3.53 o incl   0.3542E-02
   1   6   8       93.38       92.11        2.53 o incl   0.1745E-01
   2   6   8      137.64      132.33        3.00 o incl   0.1028E-01
   3   6   8       35.68       32.10        1.23 o incl   0.6798E-01
  -9  -6   9       12.99       13.15        1.27 o incl   0.1636E+00
  -8  -6   9       42.03       41.86        1.67 o incl   0.4917E-01
  -7  -6   9       45.98       46.37        1.90 o incl   0.4258E-01
  -6  -6   9       69.88       66.48        2.51 o incl   0.2555E-01
  -5  -6   9      218.48      218.57        5.24 o incl   0.4563E-02
  -4  -6   9       79.08       79.62        2.79 o incl   0.2051E-01
  -3  -6   9       26.18       25.00        1.58 o incl   0.8303E-01
  -2  -6   9      117.37      109.66        3.43 o incl   0.1261E-01
  -1  -6   9       85.27       85.09        2.21 o incl   0.1996E-01
   0  -6   9       15.43       16.39        0.82 o incl   0.1579E+00
   1  -6   9      106.22      106.44        2.72 o incl   0.1435E-01
   2  -6   9       59.43       52.31        2.65 o incl   0.3152E-01
 -13  -5   9       36.42       38.17        1.18 o incl   0.5988E-01
 -12  -5   9        2.56        0.55        0.57 o incl   0.1419E+01
 -11  -5   9       49.85       48.29        1.82 o incl   0.4061E-01
 -10  -5   9       66.69       67.98        2.85 o incl   0.2444E-01
  -9  -5   9       79.08       74.51        3.32 o incl   0.2018E-01
  -8  -5   9      110.72      113.82        4.09 o incl   0.1180E-01
  -7  -5   9        9.44        8.00        1.41 o incl   0.2085E+00
  -6  -5   9      173.59      180.02        5.47 o incl   0.5982E-02
  -5  -5   9       60.59       72.34        3.07 o incl   0.2337E-01
  -4  -5   9       87.16       88.36        5.53 o incl   0.1283E-01
  -3  -5   9        3.45        3.85        0.93 o incl   0.4885E+00
  -2  -5   9       68.49       64.78        2.60 o incl   0.2596E-01
  -1  -5   9       41.12       45.69        2.54 o incl   0.3965E-01
   0  -5   9       55.12       57.91        2.23 o incl   0.3222E-01
   1  -5   9       21.68       21.53        1.44 o incl   0.1002E+00
   2  -5   9       97.33       94.40        2.85 o incl   0.1631E-01
   3  -5   9        3.66        3.82        0.67 o incl   0.6030E+00
   4  -5   9       20.63       23.34        2.21 o incl   0.7612E-01
   5  -5   9       46.71       50.80        1.98 o incl   0.3908E-01
   6  -5   9       73.87       75.21        2.13 o incl   0.2368E-01
 -15  -4   9       13.74       11.96        0.75 o incl   0.2052E+00
 -14  -4   9       21.53       20.86        1.15 o incl   0.1110E+00
 -13  -4   9      154.54      146.22        3.71 o incl   0.8503E-02
 -12  -4   9      173.59      182.07        4.29 o incl   0.6356E-02
 -11  -4   9      291.58      287.20        7.65 o incl   0.2746E-02
 -10  -4   9       91.70       89.44        3.08 o incl   0.1707E-01
  -9  -4   9      339.38      341.10        6.98 o incl   0.2196E-02
  -8  -4   9       21.52       19.46        1.46 o incl   0.1060E+00
  -7  -4   9      164.59      164.76        4.60 o incl   0.7009E-02
  -6  -4   9      323.17      343.58        6.96 o incl   0.2236E-02
  -5  -4   9       32.69       35.85        2.44 o incl   0.5036E-01
  -4  -4   9       20.79       17.26        2.25 o incl   0.8577E-01
  -3  -4   9      131.45      138.12        4.83 o incl   0.8820E-02
  -2  -4   9      567.11      518.11       12.28 o incl   0.9455E-03
  -1  -4   9     1299.78     1315.43       19.38 o incl   0.1910E-03
   0  -4   9      763.07      755.42       12.56 o incl   0.5309E-03
   1  -4   9      504.87      514.82        9.25 o incl   0.1084E-02
   2  -4   9      168.91      165.12        3.88 o incl   0.7223E-02
   3  -4   9       38.22       37.42        2.06 o incl   0.5093E-01
   4  -4   9       33.59       34.31        1.80 o incl   0.5955E-01
   5  -4   9       20.98       22.59        1.73 o incl   0.9005E-01
   6  -4   9      162.17      159.02        4.86 o incl   0.7155E-02
   7  -4   9       69.72       70.90        2.67 o incl   0.2389E-01
   8  -4   9      113.96      119.52        2.77 o incl   0.1248E-01
 -17  -3   9       66.34       59.28        1.67 o incl   0.3149E-01
 -16  -3   9       16.91       17.36        1.10 o incl   0.1368E+00
 -15  -3   9        9.89        8.40        1.11 o incl   0.2387E+00
 -14  -3   9       85.68       85.39        3.73 o incl   0.1685E-01
 -13  -3   9      185.59      185.03        4.58 o incl   0.5974E-02
 -12  -3   9      212.80      210.53        4.36 o incl   0.4992E-02
 -11  -3   9      407.70      391.35        6.83 o incl   0.1730E-02
 -10  -3   9       22.31       20.93        1.71 o incl   0.9319E-01
  -9  -3   9     1496.09     1519.37       19.76 o incl   0.1473E-03
  -8  -3   9      118.48      138.17        3.39 o incl   0.1028E-01
  -7  -3   9       65.82       59.37        2.58 o incl   0.2813E-01
  -6  -3   9       73.70       79.31        2.72 o incl   0.2129E-01
  -5  -3   9       51.85       47.26        1.96 o incl   0.3979E-01
  -4  -3   9      113.88      122.26        2.88 o incl   0.1215E-01
  -3  -3   9       33.70       37.33        1.77 o incl   0.5649E-01
  -2  -3   9      489.52      522.66        9.14 o incl   0.1085E-02
  -1  -3   9     1068.79     1107.24       20.65 o incl   0.2581E-03
   0  -3   9     1152.39     1155.30       14.68 o incl   0.2481E-03
   1  -3   9     1001.72     1017.73       18.52 o incl   0.3015E-03
   2  -3   9       12.79       11.91        1.19 o incl   0.1787E+00
   3  -3   9      372.35      371.44        6.41 o incl   0.1942E-02
   4  -3   9       33.64       35.46        1.91 o incl   0.5685E-01
   5  -3   9      334.51      337.80        8.41 o incl   0.2131E-02
   6  -3   9        9.14        8.58        1.21 o incl   0.2287E+00
   7  -3   9      320.05      323.55        7.91 o incl   0.2314E-02
   8  -3   9      159.42      145.07        4.60 o incl   0.7942E-02
   9  -3   9      177.78      190.54        4.08 o incl   0.6081E-02
 -18  -2   9      157.96      151.74        3.62 o incl   0.8185E-02
 -17  -2   9        8.92        8.45        0.87 o incl   0.2765E+00
 -16  -2   9       86.81       80.76        2.78 o incl   0.1954E-01
 -15  -2   9      128.56      125.31        3.76 o incl   0.1055E-01
 -14  -2   9      175.14      172.84        5.79 o incl   0.6039E-02
 -13  -2   9       54.48       60.90        2.41 o incl   0.3034E-01
 -12  -2   9      233.89      242.26        5.48 o incl   0.3951E-02
 -11  -2   9       57.10       64.79        2.72 o incl   0.2724E-01
 -10  -2   9     1118.90     1163.91       16.91 o incl   0.2458E-03
  -9  -2   9     1120.37     1084.83       18.07 o incl   0.2641E-03
  -8  -2   9      642.45      695.35       12.90 o incl   0.6376E-03
  -7  -2   9       55.58       60.00        5.47 o incl   0.1757E-01
  -6  -2   9      380.95      399.33       14.23 o incl   0.1379E-02
  -5  -2   9      283.72      279.60        9.89 o incl   0.2566E-02
  -4  -2   9      389.77      376.50       11.50 o incl   0.1595E-02
  -3  -2   9       12.75       13.98        2.59 o incl   0.8760E-01
  -2  -2   9      257.00      258.25        8.85 o incl   0.3022E-02
  -1  -2   9        8.40        4.85        2.20 o incl   0.1474E+00
   0  -2   9     1699.70     1670.40       54.59 o incl   0.9237E-04
   1  -2   9      727.41      743.09        9.79 o incl   0.5755E-03
   2  -2   9      144.98      146.47        3.63 o incl   0.8791E-02
   3  -2   9       55.05       51.30        2.35 o incl   0.3451E-01
   4  -2   9      323.35      313.36       11.60 o incl   0.2028E-02
   5  -2   9      340.17      350.90        6.10 o incl   0.2184E-02
   6  -2   9      120.78      107.46        3.20 o incl   0.1292E-01
   7  -2   9      133.37      129.96        3.77 o incl   0.1006E-01
   8  -2   9      103.52      109.56        3.13 o incl   0.1367E-01
   9  -2   9      104.11       95.69        3.36 o incl   0.1492E-01
  10  -2   9      170.02      171.34        4.09 o incl   0.6874E-02
 -18  -1   9       73.98       67.69        1.88 o incl   0.2644E-01
 -17  -1   9       56.89       49.07        2.07 o incl   0.3672E-01
 -16  -1   9      139.57      145.45        3.79 o incl   0.8905E-02
 -15  -1   9      467.78      466.30        8.69 o incl   0.1273E-02
 -14  -1   9      335.58      337.46        6.78 o incl   0.2248E-02
 -13  -1   9      253.18      266.35        6.98 o incl   0.3247E-02
 -12  -1   9      110.54      130.69        4.78 o incl   0.9886E-02
 -11  -1   9      109.52      107.29        4.80 o incl   0.1151E-01
 -10  -1   9       98.45       96.37        4.31 o incl   0.1368E-01
  -9  -1   9      331.82      365.16       19.11 o incl   0.1249E-02
  -8  -1   9      192.38      195.21       13.23 o incl   0.3002E-02
  -7  -1   9      344.20      345.38       12.59 o incl   0.1742E-02
  -6  -1   9      318.03      348.88        8.48 o incl   0.2107E-02
  -5  -1   9        3.12        2.60        1.20 o incl   0.4328E+00
  -4  -1   9      619.47      638.38       11.80 o incl   0.7288E-03
  -3  -1   9      228.20      223.87        7.57 o incl   0.3863E-02
  -2  -1   9      264.94      154.28       10.85 o incl   0.3679E-02
  -1  -1   9      330.86      331.76       12.25 o incl   0.1859E-02
   0  -1   9       27.13       21.07        3.61 o incl   0.4639E-01
   1  -1   9       91.24       86.70        6.13 o incl   0.1175E-01
   2  -1   9      327.75      319.55       18.84 o incl   0.1380E-02
   3  -1   9      680.69      681.44        7.90 o incl   0.6767E-03
   4  -1   9      623.85      646.32        8.15 o incl   0.7557E-03
   5  -1   9      545.71      546.47        8.48 o incl   0.9851E-03
   6  -1   9      195.96      198.87        4.18 o incl   0.5541E-02
   7  -1   9       30.21       29.40        1.58 o incl   0.7155E-01
   8  -1   9       91.71       79.10        2.97 o incl   0.1899E-01
   9  -1   9       98.51      101.51        2.78 o incl   0.1536E-01
  10  -1   9       36.39       36.60        1.47 o incl   0.5902E-01
  11  -1   9      146.48      142.09        5.09 o incl   0.8075E-02
 -18   0   9        2.99        0.82        0.78 o incl   0.9119E+00
 -17   0   9       53.46       50.53        1.94 o incl   0.3756E-01
 -16   0   9       41.20       36.95        1.83 o incl   0.5243E-01
 -15   0   9        1.20        0.82        0.75 o incl   0.1161E+01
 -14   0   9       30.54       23.34        1.59 o incl   0.8184E-01
 -13   0   9      448.74      437.17        7.35 o incl   0.1438E-02
 -12   0   9       58.30       44.98        1.95 o incl   0.3926E-01
 -11   0   9      261.68      267.58        4.52 o incl   0.3498E-02
 -10   0   9      279.54      262.16        9.04 o incl   0.2848E-02
  -9   0   9       45.72       50.95        4.99 o incl   0.2153E-01
  -8   0   9       41.72       48.27        4.38 o incl   0.2566E-01
  -7   0   9     1545.80     1551.19       34.00 o incl   0.1271E-03
  -6   0   9      863.85      869.90       17.48 o incl   0.3953E-03
  -5   0   9      842.81      925.86       19.44 o incl   0.3635E-03
  -4   0   9      238.93      214.37        9.69 o incl   0.3433E-02
  -3   0   9        1.56        0.69        1.88 o incl   0.2596E+00
  -2   0   9      108.00      111.93        6.32 o incl   0.9430E-02
  -1   0   9      172.16      162.53        8.12 o incl   0.5302E-02
   0   0   9      111.51      111.11        6.53 o incl   0.9156E-02
   1   0   9       42.99       31.68        4.30 o incl   0.3058E-01
   2   0   9      107.61       95.25        9.46 o incl   0.6853E-02
   3   0   9     1468.54     1469.69       14.83 o incl   0.1593E-03
   4   0   9      520.15      480.03        7.17 o incl   0.1197E-02
   5   0   9      534.18      572.50        9.60 o incl   0.9268E-03
   6   0   9      123.29      127.46        3.14 o incl   0.1109E-01
   7   0   9       22.76       26.78        1.66 o incl   0.8110E-01
   8   0   9        3.12        0.48        0.99 o incl   0.7060E+00
   9   0   9       11.52        0.80        2.36 o incl   0.1437E+00
  10   0   9       95.51       99.19        3.37 o incl   0.1501E-01
  11   0   9       41.44       38.31        1.73 o incl   0.5206E-01
 -18   1   9       80.42       77.34        2.39 o incl   0.2176E-01
 -17   1   9       51.32       45.58        1.75 o incl   0.4230E-01
 -16   1   9      153.98      151.13        5.03 o incl   0.7550E-02
 -15   1   9      440.25      458.94        7.98 o incl   0.1359E-02
 -14   1   9      293.91      293.50        6.17 o incl   0.2834E-02
 -13   1   9      239.84      250.96        4.70 o incl   0.3886E-02
 -12   1   9      110.36      122.76        2.93 o incl   0.1221E-01
 -11   1   9      121.58      126.84        2.95 o incl   0.1135E-01
 -10   1   9      109.39      106.28        3.30 o incl   0.1351E-01
  -9   1   9      336.65      350.62       12.75 o incl   0.1722E-02
  -8   1   9      191.48      195.83        9.06 o incl   0.4163E-02
  -7   1   9      376.68      374.80       12.73 o incl   0.1552E-02
  -6   1   9      347.69      369.97       11.69 o incl   0.1694E-02
  -5   1   9        8.09        5.33        3.70 o incl   0.6365E-01
  -4   1   9      617.01      649.58       26.09 o incl   0.5162E-03
  -3   1   9      248.16      235.69       15.49 o incl   0.2156E-02
  -2   1   9      243.59      153.69       15.35 o incl   0.2631E-02
  -1   1   9      320.31      300.17       18.00 o incl   0.1508E-02
   0   1   9       27.48       21.18        5.53 o incl   0.2547E-01
   1   1   9       98.61       89.12        9.84 o incl   0.6776E-02
   2   1   9      311.63      310.92       18.93 o incl   0.1416E-02
   3   1   9      660.55      666.92        7.06 o incl   0.7128E-03
   4   1   9      590.68      612.43        6.79 o incl   0.8446E-03
   5   1   9      577.22      587.03        7.94 o incl   0.8865E-03
   6   1   9      202.17      205.95        4.35 o incl   0.5232E-02
   7   1   9       28.56       27.32        1.68 o incl   0.7448E-01
   8   1   9       91.74       75.89        3.59 o incl   0.1814E-01
   9   1   9      108.34      100.12        4.07 o incl   0.1318E-01
  10   1   9       38.23       38.90        1.38 o incl   0.5625E-01
  11   1   9      134.74      131.57        4.82 o incl   0.9097E-02
 -18   2   9      147.86      157.89        4.71 o incl   0.7572E-02
 -17   2   9        4.95        4.99        0.67 o incl   0.4862E+00
 -16   2   9       79.27       78.81        3.07 o incl   0.1997E-01
 -15   2   9      128.28      133.91        3.48 o incl   0.1018E-01
 -14   2   9      166.79      169.35        4.27 o incl   0.6940E-02
 -13   2   9       44.56       48.72        1.64 o incl   0.4312E-01
 -12   2   9      199.44      204.65        4.86 o incl   0.5172E-02
 -11   2   9       52.04       52.98        2.90 o incl   0.3134E-01
 -10   2   9     1100.59     1156.63       19.03 o incl   0.2453E-03
  -9   2   9     1138.72     1134.46       17.37 o incl   0.2500E-03
  -8   2   9      688.16      715.29       12.91 o incl   0.5953E-03
  -7   2   9       51.51       45.43        4.56 o incl   0.2420E-01
  -6   2   9      374.09      400.13       12.93 o incl   0.1457E-02
  -5   2   9      361.65      315.18       18.77 o incl   0.1354E-02
  -4   2   9      395.92      399.25       20.22 o incl   0.1059E-02
  -3   2   9       34.75       21.55        6.32 o incl   0.2013E-01
  -2   2   9      278.96      273.69       11.90 o incl   0.2360E-02
  -1   2   9        4.02        3.78        2.27 o incl   0.1563E+00
   0   2   9     1678.25     1688.45       37.69 o incl   0.1074E-03
   1   2   9      697.17      719.56        7.43 o incl   0.6280E-03
   2   2   9      150.40      152.25        2.47 o incl   0.8864E-02
   3   2   9       37.48       38.51        1.33 o incl   0.5750E-01
   4   2   9      334.11      331.02        4.43 o incl   0.2447E-02
   5   2   9      360.65      376.08        4.75 o incl   0.2022E-02
   6   2   9      137.21      120.62        3.43 o incl   0.1085E-01
   7   2   9      121.17      119.58        3.05 o incl   0.1191E-01
   8   2   9      116.40      119.43        3.32 o incl   0.1188E-01
   9   2   9      104.06       98.01        3.34 o incl   0.1467E-01
  10   2   9      148.04      153.33        3.84 o incl   0.8244E-02
 -17   3   9       78.12       66.88        3.19 o incl   0.2222E-01
 -16   3   9       14.07       14.61        0.87 o incl   0.1733E+00
 -15   3   9        9.64        8.91        1.06 o incl   0.2389E+00
 -14   3   9       84.90       87.33        3.31 o incl   0.1747E-01
 -13   3   9      169.68      170.66        3.62 o incl   0.7083E-02
 -12   3   9      188.34      194.23        4.62 o incl   0.5652E-02
 -11   3   9      364.37      376.43        9.04 o incl   0.1795E-02
 -10   3   9       23.17       22.22        2.00 o incl   0.8133E-01
  -9   3   9     1597.13     1594.22       32.30 o incl   0.1228E-03
  -8   3   9      121.96      138.65        4.68 o incl   0.9162E-02
  -7   3   9       72.41       67.48        2.25 o incl   0.2570E-01
  -6   3   9       73.14       77.93        2.22 o incl   0.2287E-01
  -5   3   9       49.48       43.77        1.50 o incl   0.4585E-01
  -4   3   9      126.40      128.73        2.45 o incl   0.1134E-01
  -3   3   9       59.74       58.97        1.57 o incl   0.3343E-01
  -2   3   9      530.35      544.70        6.53 o incl   0.1035E-02
  -1   3   9     1110.38     1139.09       10.83 o incl   0.2647E-03
   0   3   9     1121.17     1114.66       11.39 o incl   0.2694E-03
   1   3   9     1030.67     1066.35       11.62 o incl   0.2988E-03
   2   3   9       11.77       12.59        0.98 o incl   0.1933E+00
   3   3   9      362.42      368.66        5.07 o incl   0.2049E-02
   4   3   9       34.81       34.94        1.50 o incl   0.6166E-01
   5   3   9      336.62      352.22        5.94 o incl   0.2196E-02
   6   3   9       13.33       11.43        1.09 o incl   0.1884E+00
   7   3   9      315.49      326.50        6.08 o incl   0.2454E-02
   8   3   9      169.62      147.88        4.68 o incl   0.7553E-02
   9   3   9      199.41      208.62        4.50 o incl   0.5164E-02
 -15   4   9       10.48        9.92        0.82 o incl   0.2450E+00
 -14   4   9       20.58       19.54        1.16 o incl   0.1171E+00
 -13   4   9      157.91      144.47        3.18 o incl   0.8780E-02
 -12   4   9      185.38      189.48        3.83 o incl   0.6069E-02
 -11   4   9      286.04      285.16        5.22 o incl   0.3056E-02
 -10   4   9       73.05       73.10        2.92 o incl   0.2220E-01
  -9   4   9      318.77      321.82        6.88 o incl   0.2416E-02
  -8   4   9       33.26       30.07        1.77 o incl   0.6533E-01
  -7   4   9      180.61      179.35        3.75 o incl   0.6508E-02
  -6   4   9      348.37      358.40        4.58 o incl   0.2183E-02
  -5   4   9       41.13       41.21        1.50 o incl   0.5154E-01
  -4   4   9       29.14       23.43        1.42 o incl   0.8665E-01
  -3   4   9      140.42      144.61        3.52 o incl   0.9089E-02
  -2   4   9      601.17      532.38        8.14 o incl   0.9630E-03
  -1   4   9     1342.82     1315.55       17.45 o incl   0.1898E-03
   0   4   9      839.31      797.10       11.91 o incl   0.4760E-03
   1   4   9      474.70      483.03        6.90 o incl   0.1258E-02
   2   4   9      175.37      172.05        3.49 o incl   0.6963E-02
   3   4   9       40.12       37.74        1.75 o incl   0.5301E-01
   4   4   9       33.33       35.59        1.58 o incl   0.6083E-01
   5   4   9       24.71       26.98        1.27 o incl   0.8665E-01
   6   4   9      152.41      158.45        3.44 o incl   0.8074E-02
   7   4   9       64.66       71.54        3.46 o incl   0.2179E-01
   8   4   9      124.96      133.57        4.26 o incl   0.9705E-02
 -13   5   9       36.22       35.66        1.50 o incl   0.5987E-01
 -12   5   9        3.37        2.14        0.51 o incl   0.9321E+00
 -11   5   9       56.23       55.55        1.68 o incl   0.3547E-01
 -10   5   9       74.87       77.15        2.12 o incl   0.2307E-01
  -9   5   9       67.67       67.00        2.61 o incl   0.2538E-01
  -8   5   9      118.66      123.93        3.61 o incl   0.1116E-01
  -7   5   9       11.02       11.48        1.11 o incl   0.1966E+00
  -6   5   9      207.96      209.68        3.92 o incl   0.5164E-02
  -5   5   9       57.72       71.00        1.94 o incl   0.2785E-01
  -4   5   9       86.74       84.71        1.95 o incl   0.2033E-01
  -3   5   9        9.27        7.97        1.27 o incl   0.2271E+00
  -2   5   9       71.46       63.52        2.89 o incl   0.2487E-01
  -1   5   9       39.08       40.05        1.72 o incl   0.5167E-01
   0   5   9       46.39       50.03        1.99 o incl   0.3957E-01
   1   5   9       31.26       30.03        1.46 o incl   0.7161E-01
   2   5   9      103.19      102.30        2.62 o incl   0.1515E-01
   3   5   9        7.26        5.89        0.80 o incl   0.3697E+00
   4   5   9       26.12       31.18        1.44 o incl   0.7419E-01
   5   5   9       47.34       56.46        1.08 o incl   0.3979E-01
  -9   6   9       14.54       15.63        0.76 o incl   0.1691E+00
  -8   6   9       45.45       44.49        1.82 o incl   0.4459E-01
  -7   6   9       35.16       36.64        1.69 o incl   0.5732E-01
  -6   6   9       63.07       62.89        2.31 o incl   0.2847E-01
  -5   6   9      230.54      225.67        3.77 o incl   0.4572E-02
  -4   6   9       88.51       89.56        2.45 o incl   0.1843E-01
  -3   6   9       31.21       31.05        1.23 o incl   0.7314E-01
  -2   6   9      109.55      104.84        2.31 o incl   0.1477E-01
  -1   6   9       86.79       86.81        1.63 o incl   0.2036E-01
   0   6   9       17.38       17.30        0.84 o incl   0.1460E+00
   1   6   9       93.90       93.76        1.89 o incl   0.1804E-01
   2   6   9       53.08       47.32        1.40 o incl   0.4254E-01
  -8  -6  10       16.08       17.99        1.36 o incl   0.1248E+00
  -7  -6  10       35.48       29.17        2.22 o incl   0.5827E-01
  -6  -6  10       24.44       21.82        1.22 o incl   0.1013E+00
  -5  -6  10       11.27        9.57        0.91 o incl   0.2355E+00
  -4  -6  10       41.07       42.52        1.66 o incl   0.4906E-01
  -3  -6  10       14.27       14.83        1.01 o incl   0.1638E+00
  -2  -6  10      106.87      109.55        2.30 o incl   0.1437E-01
  -1  -6  10       79.78       85.39        2.29 o incl   0.2031E-01
   0  -6  10       89.05       74.03        3.40 o incl   0.1914E-01
 -13  -5  10        9.89        9.44        0.75 o incl   0.2647E+00
 -12  -5  10       13.27       16.00        0.96 o incl   0.1616E+00
 -11  -5  10       16.62       16.16        0.98 o incl   0.1491E+00
 -10  -5  10       71.90       72.64        2.19 o incl   0.2448E-01
  -9  -5  10       51.13       51.03        2.50 o incl   0.3464E-01
  -8  -5  10       52.54       46.18        2.63 o incl   0.3579E-01
  -7  -5  10       75.52       86.61        3.28 o incl   0.1842E-01
  -6  -5  10       82.99       91.01        3.51 o incl   0.1668E-01
  -5  -5  10       35.97       37.51        2.32 o incl   0.4896E-01
  -4  -5  10      236.09      243.43        5.15 o incl   0.3970E-02
  -3  -5  10       15.41       14.79        1.28 o incl   0.1459E+00
  -2  -5  10       25.19       21.07        1.55 o incl   0.9363E-01
  -1  -5  10       45.85       41.61        1.97 o incl   0.4538E-01
   0  -5  10       37.73       40.88        1.51 o incl   0.5332E-01
   1  -5  10      119.69      126.05        3.12 o incl   0.1136E-01
   2  -5  10        6.07        5.83        0.66 o incl   0.4230E+00
   3  -5  10        9.46        8.42        0.80 o incl   0.2816E+00
   4  -5  10       33.26       35.47        1.58 o incl   0.6095E-01
   5  -5  10       42.90       49.23        2.07 o incl   0.4057E-01
 -15  -4  10      234.11      212.76        3.51 o incl   0.4855E-02
 -14  -4  10       51.24       53.41        1.83 o incl   0.3719E-01
 -13  -4  10       11.17       10.43        0.88 o incl   0.2281E+00
 -12  -4  10       72.72       67.03        2.23 o incl   0.2586E-01
 -11  -4  10       78.81       65.46        2.93 o incl   0.2329E-01
 -10  -4  10       68.96       65.31        2.78 o incl   0.2511E-01
  -9  -4  10      288.49      294.99        6.40 o incl   0.2824E-02
  -8  -4  10      421.30      452.40        8.28 o incl   0.1403E-02
  -7  -4  10       73.69       77.53        2.97 o incl   0.2102E-01
  -6  -4  10      315.33      318.90        8.36 o incl   0.2324E-02
  -5  -4  10      144.34      150.88        5.18 o incl   0.7670E-02
  -4  -4  10        3.50        3.32        1.28 o incl   0.3668E+00
  -3  -4  10      228.06      211.19        6.48 o incl   0.4327E-02
  -2  -4  10      223.67      217.57        5.26 o incl   0.4529E-02
  -1  -4  10      411.56      417.92        7.91 o incl   0.1562E-02
   0  -4  10       94.11       88.60        3.17 o incl   0.1686E-01
   1  -4  10      143.29      147.23        3.47 o incl   0.8884E-02
   2  -4  10      135.49      132.99        3.29 o incl   0.1013E-01
   3  -4  10      274.57      282.52        7.18 o incl   0.2927E-02
   4  -4  10      127.12      124.15        3.51 o incl   0.1089E-01
   5  -4  10        4.03        2.87        0.81 o incl   0.5892E+00
   6  -4  10       58.87       61.45        2.39 o incl   0.2938E-01
   7  -4  10        8.16        7.89        1.11 o incl   0.2578E+00
 -17  -3  10       54.12       58.96        2.49 o incl   0.3078E-01
 -16  -3  10       38.15       33.28        1.27 o incl   0.6410E-01
 -15  -3  10       74.25       69.57        2.44 o incl   0.2431E-01
 -14  -3  10       99.95      107.55        3.87 o incl   0.1313E-01
 -13  -3  10        5.29        2.73        1.06 o incl   0.4394E+00
 -12  -3  10      241.41      252.60        6.67 o incl   0.3543E-02
 -11  -3  10      146.30      152.15        3.48 o incl   0.8531E-02
 -10  -3  10       63.02       69.60        2.68 o incl   0.2509E-01
  -9  -3  10      176.78      202.46        3.86 o incl   0.5794E-02
  -8  -3  10      255.51      281.03        5.05 o incl   0.3303E-02
  -7  -3  10      154.63      174.27        3.61 o incl   0.7243E-02
  -6  -3  10       54.42       56.79        2.06 o incl   0.3362E-01
  -5  -3  10      105.63      116.49        2.72 o incl   0.1325E-01
  -4  -3  10       77.32       81.81        2.57 o incl   0.2073E-01
  -3  -3  10      300.20      305.40        6.38 o incl   0.2674E-02
  -2  -3  10      333.21      323.62       12.11 o incl   0.1904E-02
  -1  -3  10       77.19       85.14        3.17 o incl   0.1877E-01
   0  -3  10      740.45      755.15       10.61 o incl   0.5538E-03
   1  -3  10      688.37      699.81       11.81 o incl   0.6202E-03
   2  -3  10      496.42      470.28        9.35 o incl   0.1203E-02
   3  -3  10      355.96      367.77        9.07 o incl   0.1857E-02
   4  -3  10        1.34        2.03        0.74 o incl   0.9026E+00
   5  -3  10       19.81       17.16        1.56 o incl   0.1127E+00
   6  -3  10       28.73       28.38        2.11 o incl   0.6495E-01
   7  -3  10       54.64       57.87        1.99 o incl   0.3341E-01
   8  -3  10       50.69       52.46        1.85 o incl   0.3778E-01
 -18  -2  10       37.13       36.50        1.96 o incl   0.5339E-01
 -17  -2  10      210.94      214.43        4.08 o incl   0.4980E-02
 -16  -2  10      100.57       96.68        2.41 o incl   0.1639E-01
 -15  -2  10        9.39        7.71        1.17 o incl   0.2439E+00
 -14  -2  10      109.49      101.68        3.37 o incl   0.1391E-01
 -13  -2  10      203.98      215.13        4.99 o incl   0.4845E-02
 -12  -2  10      132.60      135.22        3.89 o incl   0.9649E-02
 -11  -2  10      637.61      643.00       10.95 o incl   0.7218E-03
 -10  -2  10      364.54      390.63        7.15 o incl   0.1824E-02
  -9  -2  10      293.34      306.61        7.28 o incl   0.2607E-02
  -8  -2  10      128.41      137.60        4.28 o incl   0.9345E-02
  -7  -2  10      408.72      416.87        7.92 o incl   0.1572E-02
  -6  -2  10       39.02       38.85        2.46 o incl   0.4539E-01
  -5  -2  10        1.49        3.18        1.63 o incl   0.2863E+00
  -4  -2  10      178.10      178.00        7.51 o incl   0.5158E-02
  -3  -2  10      197.10      199.69       10.12 o incl   0.3751E-02
  -2  -2  10      181.25      171.73        8.07 o incl   0.5032E-02
  -1  -2  10      426.19      444.93        6.93 o incl   0.1464E-02
   0  -2  10      353.42      342.26        4.79 o incl   0.2270E-02
   1  -2  10      242.99      245.32        4.52 o incl   0.3978E-02
   2  -2  10     1267.86     1243.80       14.02 o incl   0.2150E-03
   3  -2  10       92.25       90.99        2.89 o incl   0.1713E-01
   4  -2  10        8.06        8.60        1.26 o incl   0.2286E+00
   5  -2  10       75.64       80.21        2.49 o incl   0.2143E-01
   6  -2  10       19.96       24.04        1.49 o incl   0.9440E-01
   7  -2  10       93.99       90.77        2.47 o incl   0.1770E-01
   8  -2  10      124.90      119.64        3.73 o incl   0.1114E-01
   9  -2  10       67.37       69.81        1.76 o incl   0.2716E-01
 -18  -1  10       67.52       73.28        2.27 o incl   0.2470E-01
 -17  -1  10       36.87       38.17        1.57 o incl   0.5606E-01
 -16  -1  10      129.31      120.69        3.48 o incl   0.1110E-01
 -15  -1  10      226.66      226.27        4.41 o incl   0.4492E-02
 -14  -1  10       21.28       14.11        1.36 o incl   0.1301E+00
 -13  -1  10      169.18      172.48        4.50 o incl   0.6686E-02
 -12  -1  10       59.87       57.49        2.79 o incl   0.2885E-01
 -11  -1  10      844.93      870.43       13.30 o incl   0.4215E-03
 -10  -1  10      443.87      436.98        9.92 o incl   0.1360E-02
  -9  -1  10      157.87      155.43        5.36 o incl   0.7117E-02
  -8  -1  10      594.66      596.47       15.53 o incl   0.7424E-03
  -7  -1  10       32.41       31.44        3.39 o incl   0.4169E-01
  -6  -1  10      348.85      343.16       10.54 o incl   0.1898E-02
  -5  -1  10      164.81      160.50        6.95 o incl   0.6005E-02
  -4  -1  10      245.20      289.50       10.92 o incl   0.2498E-02
  -3  -1  10      624.46      656.82       18.80 o incl   0.6109E-03
  -2  -1  10      124.67      128.76        7.50 o incl   0.7255E-02
  -1  -1  10     1006.02     1021.44       25.50 o incl   0.2742E-03
   0  -1  10      303.19      306.73       12.12 o incl   0.2066E-02
   1  -1  10      183.56      184.37        2.87 o incl   0.6524E-02
   2  -1  10      115.95      106.14        2.30 o incl   0.1424E-01
   3  -1  10      363.95      367.61        5.18 o incl   0.2046E-02
   4  -1  10      188.57      203.88        3.32 o incl   0.5709E-02
   5  -1  10       15.24       13.97        1.22 o incl   0.1543E+00
   6  -1  10       35.02       37.75        1.30 o incl   0.6013E-01
   7  -1  10      139.47      157.64        3.23 o incl   0.8541E-02
   8  -1  10      119.17      119.46        3.09 o incl   0.1197E-01
   9  -1  10       22.20       23.56        1.13 o incl   0.1018E+00
  10  -1  10       93.19       93.31        3.84 o incl   0.1510E-01
 -18   0  10       14.82       13.43        1.13 o incl   0.1644E+00
 -17   0  10       -0.20        0.02        0.85 o incl   0.1346E+01
 -16   0  10      136.89      139.00        3.60 o incl   0.9479E-02
 -15   0  10      159.97      150.53        5.16 o incl   0.7379E-02
 -14   0  10      220.97      195.41        6.48 o incl   0.4694E-02
 -13   0  10      398.65      388.78        7.85 o incl   0.1718E-02
 -12   0  10      136.55      157.95        3.57 o incl   0.8433E-02
 -11   0  10      499.04      511.25        8.47 o incl   0.1116E-02
 -10   0  10     1156.31     1169.68       16.57 o incl   0.2404E-03
  -9   0  10       50.13       62.79        4.21 o incl   0.2235E-01
  -8   0  10       15.79       13.57        2.30 o incl   0.9725E-01
  -7   0  10      835.13      763.78       17.82 o incl   0.4607E-03
  -6   0  10       75.73       73.99        5.72 o incl   0.1424E-01
  -5   0  10       75.17       77.06        5.58 o incl   0.1430E-01
  -4   0  10      144.04      147.90        7.66 o incl   0.6253E-02
  -3   0  10      747.62      725.26       20.23 o incl   0.4927E-03
  -2   0  10     1926.67     1898.44       39.72 o incl   0.8609E-04
  -1   0  10      703.64      754.92       19.49 o incl   0.4948E-03
   0   0  10      141.72      147.38        7.81 o incl   0.6210E-02
   1   0  10       22.64       20.14        1.11 o incl   0.1126E+00
   2   0  10       96.77       85.75        2.07 o incl   0.1896E-01
   3   0  10      474.53      491.29        5.79 o incl   0.1256E-02
   4   0  10        4.48        5.11        0.83 o incl   0.4410E+00
   5   0  10       73.67       75.58        2.93 o incl   0.2156E-01
   6   0  10       97.13      109.05        2.85 o incl   0.1442E-01
   7   0  10        7.72        6.69        1.00 o incl   0.3031E+00
   8   0  10       20.55       23.08        1.43 o incl   0.9788E-01
   9   0  10      135.78      132.42        4.09 o incl   0.9580E-02
  10   0  10       45.26       47.64        1.51 o incl   0.4449E-01
 -18   1  10       65.34       66.85        3.31 o incl   0.2328E-01
 -17   1  10       39.89       41.39        1.28 o incl   0.5364E-01
 -16   1  10      129.50      123.67        3.47 o incl   0.1088E-01
 -15   1  10      236.17      231.05        6.39 o incl   0.3943E-02
 -14   1  10       18.11       14.59        1.84 o incl   0.1119E+00
 -13   1  10      146.52      156.07        4.90 o incl   0.7571E-02
 -12   1  10       65.51       63.51        2.23 o incl   0.2812E-01
 -11   1  10      774.50      826.60       10.31 o incl   0.4862E-03
 -10   1  10      447.49      452.20        8.89 o incl   0.1341E-02
  -9   1  10      142.29      137.79        5.73 o incl   0.7913E-02
  -8   1  10      573.04      575.78       26.04 o incl   0.5835E-03
  -7   1  10       62.82       37.72        7.99 o incl   0.1197E-01
  -6   1  10      362.50      338.99       19.87 o incl   0.1228E-02
  -5   1  10      199.80      199.12       14.40 o incl   0.2686E-02
  -4   1  10      258.73      299.58       16.49 o incl   0.1745E-02
  -3   1  10      560.37      603.48       26.05 o incl   0.5676E-03
  -2   1  10      160.54      154.06       12.97 o incl   0.3570E-02
  -1   1  10      955.33      960.47       36.62 o incl   0.2485E-03
   1   1  10      176.97      177.68        2.63 o incl   0.6962E-02
   2   1  10      127.52      114.17        2.26 o incl   0.1276E-01
   3   1  10      369.33      371.44        4.80 o incl   0.2022E-02
   4   1  10      208.66      227.95        3.10 o incl   0.4863E-02
   5   1  10       13.31       12.78        1.05 o incl   0.1801E+00
   6   1  10       41.23       43.87        1.67 o incl   0.4778E-01
   7   1  10      144.32      160.40        3.96 o incl   0.7928E-02
   8   1  10      143.10      136.97        3.48 o incl   0.9492E-02
   9   1  10       18.83       18.97        1.02 o incl   0.1276E+00
  10   1  10       90.32       98.98        3.83 o incl   0.1462E-01
 -17   2  10      188.31      193.70        3.67 o incl   0.5932E-02
 -16   2  10      100.74      109.71        3.29 o incl   0.1363E-01
 -15   2  10       11.74       10.79        1.09 o incl   0.2017E+00
 -14   2  10      102.48       93.42        3.17 o incl   0.1560E-01
 -13   2  10      220.47      227.14        4.35 o incl   0.4547E-02
 -12   2  10      127.79      131.73        6.79 o incl   0.7651E-02
 -11   2  10      631.21      629.32       12.64 o incl   0.7221E-03
 -10   2  10      379.57      411.47        8.99 o incl   0.1607E-02
  -9   2  10      278.87      307.14       10.67 o incl   0.2292E-02
  -8   2  10      120.57      125.67        3.56 o incl   0.1099E-01
  -7   2  10      441.26      443.83        7.04 o incl   0.1437E-02
  -6   2  10       38.52       42.62        2.56 o incl   0.4210E-01
  -5   2  10        6.44        4.76        3.38 o incl   0.7616E-01
  -4   2  10      175.73      191.56       13.42 o incl   0.3051E-02
  -3   2  10      187.12      182.84       14.25 o incl   0.2870E-02
  -2   2  10      168.07      161.96        3.62 o incl   0.7478E-02
  -1   2  10      393.70      398.27        4.53 o incl   0.1813E-02
   0   2  10      347.41      323.08        4.23 o incl   0.2469E-02
   1   2  10      273.12      283.13        3.56 o incl   0.3305E-02
   2   2  10     1322.55     1297.03       11.27 o incl   0.2019E-03
   3   2  10      102.92      105.21        1.96 o incl   0.1549E-01
   4   2  10        6.70        6.69        0.64 o incl   0.3852E+00
   5   2  10       86.71       93.14        2.40 o incl   0.1803E-01
   6   2  10       20.03       22.90        1.18 o incl   0.1061E+00
   7   2  10       97.17       93.34        3.13 o incl   0.1603E-01
   8   2  10      135.45      127.38        3.36 o incl   0.1047E-01
   9   2  10       81.11       79.00        2.70 o incl   0.2064E-01
 -17   3  10       57.35       60.14        2.51 o incl   0.2963E-01
 -16   3  10       31.35       32.08        1.01 o incl   0.7400E-01
 -15   3  10       80.15       77.15        2.46 o incl   0.2169E-01
 -14   3  10      117.22      122.93        2.95 o incl   0.1187E-01
 -13   3  10        3.84        2.04        1.19 o incl   0.4463E+00
 -12   3  10      256.43      248.59       10.29 o incl   0.2879E-02
 -11   3  10      162.22      162.74        5.30 o incl   0.6801E-02
 -10   3  10       89.22       86.81        4.04 o incl   0.1578E-01
  -9   3  10      216.55      230.02        6.62 o incl   0.4069E-02
  -8   3  10      253.44      273.05        4.95 o incl   0.3430E-02
  -7   3  10      144.48      159.26        3.16 o incl   0.8357E-02
  -6   3  10       76.71       76.01        2.19 o incl   0.2298E-01
  -5   3  10      108.80      113.54        2.40 o incl   0.1370E-01
  -4   3  10       70.96       72.55        1.87 o incl   0.2546E-01
  -3   3  10      299.56      311.71        4.37 o incl   0.2778E-02
  -2   3  10      355.10      325.52        5.48 o incl   0.2348E-02
  -1   3  10       99.64      100.83        2.31 o incl   0.1596E-01
   0   3  10      689.09      698.78        9.03 o incl   0.6441E-03
   1   3  10      717.46      741.96        8.49 o incl   0.5893E-03
   2   3  10      520.73      498.04        6.63 o incl   0.1157E-02
   3   3  10      374.33      371.87        5.80 o incl   0.1962E-02
   4   3  10        5.19        5.17        0.89 o incl   0.4068E+00
   5   3  10       14.67       13.73        1.12 o incl   0.1635E+00
   6   3  10       26.15       27.55        1.52 o incl   0.7937E-01
   7   3  10       55.50       61.14        2.50 o incl   0.2965E-01
   8   3  10       49.12       54.99        1.93 o incl   0.3641E-01
 -15   4  10      228.81      211.01        4.67 o incl   0.4735E-02
 -14   4  10       56.24       52.78        1.87 o incl   0.3601E-01
 -13   4  10       10.98       10.60        0.92 o incl   0.2238E+00
 -12   4  10       68.36       61.61        2.58 o incl   0.2699E-01
 -11   4  10       79.14       76.06        2.95 o incl   0.2082E-01
 -10   4  10       80.40       75.04        3.04 o incl   0.2067E-01
  -9   4  10      300.13      299.46        6.57 o incl   0.2710E-02
  -8   4  10      421.61      451.59        7.19 o incl   0.1440E-02
  -7   4  10       89.82       91.06        2.43 o incl   0.1806E-01
  -6   4  10      334.83      329.62        4.92 o incl   0.2429E-02
  -5   4  10      143.51      154.22        2.89 o incl   0.8771E-02
  -4   4  10        4.40        4.86        0.75 o incl   0.4817E+00
  -3   4  10      228.14      200.85        3.86 o incl   0.5145E-02
  -2   4  10      241.19      233.95        5.51 o incl   0.4023E-02
  -1   4  10      420.69      412.97        8.26 o incl   0.1550E-02
   0   4  10       81.48       76.82        3.06 o incl   0.2015E-01
   1   4  10      150.03      148.75        3.15 o incl   0.8779E-02
   2   4  10      147.46      140.12        3.02 o incl   0.9430E-02
   3   4  10      264.58      278.52        4.25 o incl   0.3360E-02
   4   4  10      140.36      137.75        2.99 o incl   0.9823E-02
   5   4  10        6.07        5.22        1.55 o incl   0.2394E+00
   6   4  10       62.79       64.26        3.41 o incl   0.2383E-01
   7   4  10        6.38        5.92        0.94 o incl   0.3493E+00
 -13   5  10       15.11       13.46        0.90 o incl   0.1768E+00
 -12   5  10       12.14       13.36        0.71 o incl   0.2020E+00
 -11   5  10       10.64       10.96        0.70 o incl   0.2407E+00
 -10   5  10       81.96       82.19        2.13 o incl   0.2106E-01
  -9   5  10       62.66       58.53        2.37 o incl   0.2985E-01
  -8   5  10       36.45       34.77        1.89 o incl   0.5635E-01
  -7   5  10       81.42       91.08        2.45 o incl   0.1878E-01
  -6   5  10       96.96      102.10        2.70 o incl   0.1549E-01
  -5   5  10       45.60       42.54        1.47 o incl   0.4859E-01
  -4   5  10      243.72      247.70        4.65 o incl   0.3914E-02
  -3   5  10       23.90       24.08        1.39 o incl   0.9200E-01
  -2   5  10       25.17       20.51        1.38 o incl   0.1000E+00
  -1   5  10       56.92       52.05        2.95 o incl   0.3045E-01
   0   5  10       41.00       42.88        1.62 o incl   0.4913E-01
   1   5  10      127.00      126.48        2.75 o incl   0.1130E-01
   2   5  10        3.02        2.62        0.54 o incl   0.8539E+00
   3   5  10       11.02       12.41        0.68 o incl   0.2206E+00
   4   5  10       29.06       33.37        1.14 o incl   0.7217E-01
  -8   6  10       17.61       19.97        1.08 o incl   0.1241E+00
  -7   6  10       33.27       30.75        1.54 o incl   0.6775E-01
  -6   6  10       18.24       15.74        1.17 o incl   0.1384E+00
  -5   6  10        9.72        8.44        0.91 o incl   0.2647E+00
  -4   6  10       37.43       39.30        1.33 o incl   0.5665E-01
  -3   6  10       13.02       12.15        0.68 o incl   0.2117E+00
  -2   6  10      127.73      126.65        3.27 o incl   0.1088E-01
  -1   6  10       79.27       79.41        2.02 o incl   0.2221E-01
   0   6  10       98.82       82.94        2.14 o incl   0.1919E-01
  -7  -6  11       56.44       54.48        2.45 o incl   0.3226E-01
  -6  -6  11      118.86      116.59        2.92 o incl   0.1240E-01
  -5  -6  11        6.38        9.13        0.70 o incl   0.3117E+00
  -4  -6  11        4.30        4.76        0.62 o incl   0.5359E+00
  -3  -6  11       45.07       49.37        1.58 o incl   0.4291E-01
  -2  -6  11       68.16       67.23        2.75 o incl   0.2479E-01
 -12  -5  11      106.93      111.74        4.05 o incl   0.1220E-01
 -11  -5  11       30.77       24.69        1.49 o incl   0.8097E-01
 -10  -5  11      131.72      133.94        3.74 o incl   0.9869E-02
  -9  -5  11       28.91       27.66        1.74 o incl   0.7253E-01
  -8  -5  11       13.97       16.02        1.41 o incl   0.1361E+00
  -7  -5  11      157.40      160.02        3.65 o incl   0.7792E-02
  -6  -5  11        3.27        2.94        0.93 o incl   0.5462E+00
  -5  -5  11      218.20      236.43        5.45 o incl   0.4188E-02
  -4  -5  11       46.49       47.67        1.60 o incl   0.4342E-01
  -3  -5  11       45.04       48.80        1.83 o incl   0.4177E-01
  -2  -5  11      160.91      159.73        3.26 o incl   0.7887E-02
  -1  -5  11       52.21       51.77        2.04 o incl   0.3673E-01
   0  -5  11      117.59      117.59        2.96 o incl   0.1234E-01
   1  -5  11      128.01      129.12        2.97 o incl   0.1090E-01
   2  -5  11        0.98        0.78        0.46 o incl   0.2111E+01
   3  -5  11       23.86       24.21        1.19 o incl   0.9633E-01
 -15  -4  11       98.53      103.93        2.12 o incl   0.1582E-01
 -14  -4  11      124.37      121.76        2.70 o incl   0.1186E-01
 -13  -4  11      126.89      128.60        3.13 o incl   0.1087E-01
 -12  -4  11       57.95       52.74        1.84 o incl   0.3575E-01
 -11  -4  11       42.83       41.64        1.68 o incl   0.4893E-01
 -10  -4  11      107.36      118.98        2.79 o incl   0.1284E-01
  -9  -4  11       10.98       13.51        1.32 o incl   0.1645E+00
  -8  -4  11      266.08      279.64        6.03 o incl   0.3143E-02
  -7  -4  11      171.90      168.25        5.63 o incl   0.6300E-02
  -6  -4  11      343.47      359.32        8.75 o incl   0.1955E-02
  -5  -4  11       33.05       37.05        2.48 o incl   0.4876E-01
  -4  -4  11      335.24      351.48       12.16 o incl   0.1766E-02
  -3  -4  11       16.59        6.51        1.90 o incl   0.1446E+00
  -2  -4  11       35.44       31.61        2.46 o incl   0.5251E-01
  -1  -4  11       66.14       69.23        2.76 o incl   0.2448E-01
   0  -4  11      116.83      116.82        3.66 o incl   0.1176E-01
   1  -4  11       91.45       89.38        2.70 o incl   0.1777E-01
   2  -4  11      264.74      254.65        5.68 o incl   0.3508E-02
   3  -4  11      134.07      131.65        3.51 o incl   0.1012E-01
   4  -4  11      130.21      130.67        3.19 o incl   0.1054E-01
   5  -4  11      117.83      116.97        3.45 o incl   0.1191E-01
   6  -4  11      111.06      102.24        4.12 o incl   0.1277E-01
 -16  -3  11      101.01       99.73        2.03 o incl   0.1634E-01
 -15  -3  11       51.56       51.41        1.63 o incl   0.3924E-01
 -14  -3  11      134.27      135.95        3.41 o incl   0.9882E-02
 -13  -3  11      118.70      112.68        3.42 o incl   0.1228E-01
 -12  -3  11      110.52      105.41        3.46 o incl   0.1335E-01
 -11  -3  11      373.62      380.54        7.33 o incl   0.1844E-02
 -10  -3  11      108.30      116.29        3.05 o incl   0.1281E-01
  -9  -3  11      302.07      309.89        4.96 o incl   0.2741E-02
  -8  -3  11      427.16      475.68        6.34 o incl   0.1369E-02
  -7  -3  11      213.23      239.57        4.13 o incl   0.4406E-02
  -6  -3  11      565.27      565.49        7.43 o incl   0.9433E-03
  -5  -3  11      160.34      165.37        3.98 o incl   0.7346E-02
  -4  -3  11       98.99      114.28        3.71 o incl   0.1273E-01
  -3  -3  11       94.91       90.60        6.09 o incl   0.1142E-01
  -2  -3  11      376.24      402.04        7.22 o incl   0.1737E-02
  -1  -3  11       22.55       21.61        1.42 o incl   0.9932E-01
   0  -3  11      449.44      432.35        6.54 o incl   0.1478E-02
   1  -3  11      369.60      365.18        6.61 o incl   0.1976E-02
   2  -3  11       64.77       63.10        2.41 o incl   0.2773E-01
   3  -3  11       69.26       72.73        3.45 o incl   0.2111E-01
   4  -3  11       79.96       77.20        2.38 o incl   0.2189E-01
   5  -3  11       95.59      103.92        3.69 o incl   0.1398E-01
   6  -3  11       82.38       72.73        2.32 o incl   0.2276E-01
   7  -3  11       27.81       27.06        2.19 o incl   0.6570E-01
 -17  -2  11       58.31       57.21        1.70 o incl   0.3405E-01
 -16  -2  11      245.33      248.74        3.60 o incl   0.4019E-02
 -15  -2  11      174.14      166.57        4.16 o incl   0.6947E-02
 -14  -2  11      268.06      280.73        7.10 o incl   0.2990E-02
 -13  -2  11       93.87       88.85        3.15 o incl   0.1689E-01
 -12  -2  11       28.25       30.81        2.23 o incl   0.6023E-01
 -11  -2  11      233.27      245.02        5.35 o incl   0.3935E-02
 -10  -2  11       26.47       34.24        1.95 o incl   0.6173E-01
  -9  -2  11      266.38      275.24        6.64 o incl   0.3116E-02
  -8  -2  11       27.99       27.80        1.81 o incl   0.7179E-01
  -7  -2  11      118.69      118.54        3.39 o incl   0.1180E-01
  -6  -2  11      162.24      173.42        3.48 o incl   0.7171E-02
  -5  -2  11        8.36       10.83        0.89 o incl   0.2406E+00
  -4  -2  11       33.45       37.73        1.70 o incl   0.5694E-01
  -3  -2  11      247.35      255.23        4.02 o incl   0.3845E-02
  -2  -2  11      217.94      214.43        4.00 o incl   0.4913E-02
  -1  -2  11        3.54        5.12        0.65 o incl   0.5266E+00
   0  -2  11      164.61      164.80        3.32 o incl   0.7546E-02
   1  -2  11      238.46      237.50        4.17 o incl   0.4204E-02
   2  -2  11       53.44       54.17        1.91 o incl   0.3581E-01
   3  -2  11       58.54       59.04        2.62 o incl   0.2930E-01
   4  -2  11        4.02        2.84        0.82 o incl   0.5903E+00
   5  -2  11       43.03       43.10        2.09 o incl   0.4439E-01
   6  -2  11        9.01       11.90        1.03 o incl   0.2102E+00
   7  -2  11       67.65       62.46        4.04 o incl   0.2133E-01
   8  -2  11       11.54        8.08        1.09 o incl   0.2341E+00
 -18  -1  11      176.93      160.04        4.00 o incl   0.7217E-02
 -17  -1  11      237.73      225.71        5.62 o incl   0.4173E-02
 -16  -1  11      125.10      135.61        2.72 o incl   0.1068E-01
 -15  -1  11      141.23      143.45        3.19 o incl   0.9315E-02
 -14  -1  11      117.62      126.62        2.98 o incl   0.1151E-01
 -13  -1  11      383.25      383.48        7.51 o incl   0.1796E-02
 -12  -1  11      163.24      169.23        4.28 o incl   0.7005E-02
 -11  -1  11      123.22      110.89        4.78 o incl   0.1077E-01
 -10  -1  11      782.18      799.65       12.89 o incl   0.4884E-03
  -9  -1  11       91.97       84.80        3.77 o incl   0.1641E-01
  -8  -1  11      498.03      517.54        7.78 o incl   0.1115E-02
  -7  -1  11      191.76      197.33        5.77 o incl   0.5181E-02
  -6  -1  11      186.66      192.63       10.09 o incl   0.3918E-02
  -5  -1  11      154.26      152.79        8.93 o incl   0.5313E-02
  -4  -1  11      485.79      482.02       16.74 o incl   0.9653E-03
  -3  -1  11      222.66      196.39       11.00 o incl   0.3404E-02
  -2  -1  11      586.43      588.83       13.59 o incl   0.7910E-03
  -1  -1  11      190.51      213.45        2.88 o incl   0.5493E-02
   0  -1  11      938.27      915.82        8.56 o incl   0.3888E-03
   1  -1  11      488.19      497.91        6.35 o incl   0.1207E-02
   2  -1  11      125.90      121.65        2.51 o incl   0.1194E-01
   3  -1  11       53.23       56.86        1.86 o incl   0.3476E-01
   4  -1  11       71.19       76.24        1.94 o incl   0.2420E-01
   5  -1  11       85.43       87.36        2.28 o incl   0.1939E-01
   6  -1  11      103.85      115.46        2.73 o incl   0.1346E-01
   7  -1  11        1.09        0.93        0.74 o incl   0.1179E+01
   8  -1  11       85.09       91.82        2.26 o incl   0.1861E-01
   9  -1  11       78.07       76.80        3.34 o incl   0.1977E-01
 -18   0  11       22.52       21.32        1.23 o incl   0.1057E+00
 -17   0  11       30.15       26.91        1.50 o incl   0.7720E-01
 -16   0  11       31.44       27.47        1.91 o incl   0.6783E-01
 -15   0  11        9.47        9.12        1.14 o incl   0.2276E+00
 -14   0  11       37.75       44.89        1.99 o incl   0.4578E-01
 -13   0  11      499.15      469.60        7.84 o incl   0.1240E-02
 -12   0  11     1094.37     1158.06       16.45 o incl   0.2514E-03
 -11   0  11     2015.79     1908.01       26.03 o incl   0.9023E-04
 -10   0  11      414.60      436.70        8.22 o incl   0.1472E-02
  -9   0  11     1363.65     1429.88       19.06 o incl   0.1682E-03
  -8   0  11       12.42        8.14        1.98 o incl   0.1401E+00
  -7   0  11      453.62      480.02       15.34 o incl   0.1044E-02
  -6   0  11        8.68        6.10        2.34 o incl   0.1288E+00
  -5   0  11      160.77      185.99        8.37 o incl   0.4830E-02
  -4   0  11       92.63       75.69        6.19 o incl   0.1240E-01
  -3   0  11     1395.95     1287.07       31.58 o incl   0.1680E-03
  -2   0  11      453.25      472.99       15.09 o incl   0.1067E-02
  -1   0  11      382.04      397.68        6.10 o incl   0.1790E-02
   0   0  11      540.34      572.90        6.27 o incl   0.9678E-03
   1   0  11     1372.65     1423.96       13.29 o incl   0.1739E-03
   2   0  11      174.57      176.17        3.05 o incl   0.6954E-02
   3   0  11       86.90       96.38        2.09 o incl   0.1790E-01
   4   0  11      100.64      109.68        2.68 o incl   0.1433E-01
   5   0  11        5.83        7.01        0.94 o incl   0.3274E+00
   6   0  11        1.59        0.26        0.69 o incl   0.1442E+01
   7   0  11      344.95      360.90        6.57 o incl   0.2077E-02
   8   0  11       21.46       13.30        1.24 o incl   0.1395E+00
   9   0  11      500.33      524.81        7.59 o incl   0.1099E-02
 -18   1  11      189.64      167.77        6.19 o incl   0.5811E-02
 -17   1  11      243.26      225.92        4.46 o incl   0.4329E-02
 -16   1  11      131.65      133.95        3.41 o incl   0.1010E-01
 -15   1  11      136.24      137.90        4.47 o incl   0.8962E-02
 -14   1  11      125.62      135.94        3.59 o incl   0.1005E-01
 -13   1  11      390.87      380.16        9.36 o incl   0.1699E-02
 -12   1  11      193.63      195.23        6.01 o incl   0.5131E-02
 -11   1  11      114.07      116.24        3.61 o incl   0.1198E-01
 -10   1  11      765.14      780.31       12.03 o incl   0.5142E-03
  -9   1  11      110.01      106.23        4.10 o incl   0.1248E-01
  -8   1  11      465.79      480.03        7.46 o incl   0.1267E-02
  -7   1  11      193.66      195.35        6.08 o incl   0.5107E-02
  -6   1  11      200.91      205.79       14.97 o incl   0.2527E-02
  -5   1  11      128.68      140.64       12.00 o incl   0.4256E-02
  -4   1  11      519.91      516.29       25.85 o incl   0.6564E-03
  -3   1  11      283.07      224.31       18.42 o incl   0.1757E-02
  -2   1  11      634.40      610.26        6.97 o incl   0.8115E-03
  -1   1  11      224.13      233.94        3.50 o incl   0.4507E-02
   0   1  11      923.53      894.25        8.85 o incl   0.4033E-03
   1   1  11      520.20      520.43        5.76 o incl   0.1115E-02
   2   1  11      101.46      101.53        1.98 o incl   0.1609E-01
   3   1  11       55.01       58.69        1.53 o incl   0.3480E-01
   4   1  11       63.48       69.03        1.75 o incl   0.2809E-01
   5   1  11       68.49       75.62        1.93 o incl   0.2479E-01
   6   1  11      116.88      126.61        2.44 o incl   0.1195E-01
   7   1  11        1.44        2.11        0.59 o incl   0.1065E+01
   8   1  11       87.23       90.93        2.10 o incl   0.1883E-01
   9   1  11       88.84       87.24        2.56 o incl   0.1860E-01
 -17   2  11       59.69       61.63        1.72 o incl   0.3172E-01
 -16   2  11      239.17      247.05        4.67 o incl   0.3959E-02
 -15   2  11      163.61      156.79        3.99 o incl   0.7639E-02
 -14   2  11      248.92      255.83        4.68 o incl   0.3741E-02
 -13   2  11       83.93       81.91        2.93 o incl   0.1927E-01
 -12   2  11       46.99       42.64        2.93 o incl   0.3666E-01
 -11   2  11      244.68      244.81        7.14 o incl   0.3543E-02
 -10   2  11       38.11       39.50        2.18 o incl   0.4803E-01
  -9   2  11      308.67      306.93        5.66 o incl   0.2683E-02
  -8   2  11       16.65       18.10        1.38 o incl   0.1225E+00
  -7   2  11      106.45      110.17        3.05 o incl   0.1354E-01
  -6   2  11      161.88      166.25        3.08 o incl   0.7629E-02
  -5   2  11        5.83        8.23        0.75 o incl   0.3318E+00
  -4   2  11       36.55       38.80        1.21 o incl   0.5875E-01
  -3   2  11      247.43      243.48        3.31 o incl   0.4126E-02
  -2   2  11      262.53      239.67        3.82 o incl   0.3999E-02
  -1   2  11        2.52        1.66        0.62 o incl   0.1007E+01
   0   2  11      149.63      148.83        2.78 o incl   0.8955E-02
   1   2  11      257.58      260.22        3.61 o incl   0.3732E-02
   2   2  11       74.02       69.16        1.79 o incl   0.2622E-01
   3   2  11       44.46       46.92        1.40 o incl   0.4593E-01
   4   2  11        9.38        8.52        0.86 o incl   0.2729E+00
   5   2  11       52.37       54.30        2.05 o incl   0.3533E-01
   6   2  11       12.04       10.79        1.26 o incl   0.1856E+00
   7   2  11       55.65       54.99        2.05 o incl   0.3419E-01
   8   2  11       12.19        8.34        0.84 o incl   0.2539E+00
 -16   3  11      100.94       97.44        2.86 o incl   0.1562E-01
 -15   3  11       63.80       60.32        2.67 o incl   0.2778E-01
 -14   3  11      124.55      128.34        3.32 o incl   0.1083E-01
 -13   3  11       92.55       90.54        3.12 o incl   0.1678E-01
 -12   3  11      116.05      110.90        4.68 o incl   0.1114E-01
 -11   3  11      371.34      374.86        7.69 o incl   0.1861E-02
 -10   3  11      106.52      117.18        4.51 o incl   0.1123E-01
  -9   3  11      298.69      297.73        6.43 o incl   0.2745E-02
  -8   3  11      447.92      496.62        7.42 o incl   0.1246E-02
  -7   3  11      201.82      219.95        4.37 o incl   0.4896E-02
  -6   3  11      588.35      583.06        7.31 o incl   0.8912E-03
  -5   3  11      159.09      157.96        2.80 o incl   0.8195E-02
  -4   3  11      102.45      110.75        2.30 o incl   0.1448E-01
  -3   3  11      113.25      115.99        2.79 o incl   0.1285E-01
  -2   3  11      404.75      409.11        6.08 o incl   0.1682E-02
  -1   3  11       21.16       20.14        1.30 o incl   0.1094E+00
   0   3  11      463.63      442.78        6.76 o incl   0.1409E-02
   1   3  11      354.38      346.21        5.70 o incl   0.2191E-02
   2   3  11       71.67       69.69        2.46 o incl   0.2457E-01
   3   3  11       55.21       57.00        2.09 o incl   0.3321E-01
   4   3  11       69.16       72.34        2.63 o incl   0.2370E-01
   5   3  11      109.32      120.80        3.12 o incl   0.1226E-01
   6   3  11       79.94       71.13        2.98 o incl   0.2169E-01
   7   3  11       24.02       23.24        1.38 o incl   0.9420E-01
 -15   4  11       94.82       99.00        2.40 o incl   0.1646E-01
 -14   4  11      120.47      116.06        2.77 o incl   0.1250E-01
 -13   4  11      136.81      131.95        2.84 o incl   0.1044E-01
 -12   4  11       50.41       45.88        2.16 o incl   0.3971E-01
 -11   4  11       35.32       34.77        1.67 o incl   0.5958E-01
 -10   4  11      100.86      113.14        3.33 o incl   0.1319E-01
  -9   4  11        9.09       13.00        1.22 o incl   0.1830E+00
  -8   4  11      261.47      273.45        5.18 o incl   0.3346E-02
  -7   4  11      160.18      161.53        3.35 o incl   0.7784E-02
  -6   4  11      348.56      370.14        5.03 o incl   0.2085E-02
  -5   4  11       43.17       44.73        1.55 o incl   0.4721E-01
  -4   4  11      369.23      364.80        4.79 o incl   0.2062E-02
  -3   4  11       22.03        6.94        1.80 o incl   0.1364E+00
  -2   4  11       41.15       31.00        2.28 o incl   0.5283E-01
  -1   4  11       68.38       69.20        2.71 o incl   0.2438E-01
   0   4  11      118.17      120.93        3.07 o incl   0.1191E-01
   1   4  11       85.22       86.69        2.45 o incl   0.1921E-01
   2   4  11      265.51      258.42        3.70 o incl   0.3690E-02
   3   4  11      136.54      137.22        3.23 o incl   0.9847E-02
   4   4  11      124.46      126.35        5.56 o incl   0.9019E-02
   5   4  11      122.49      122.59        4.96 o incl   0.9845E-02
   6   4  11       98.68       93.41        3.68 o incl   0.1503E-01
 -12   5  11      118.13      119.28        2.12 o incl   0.1282E-01
 -11   5  11       31.52       28.24        1.34 o incl   0.7614E-01
 -10   5  11      111.68      116.85        2.12 o incl   0.1341E-01
  -9   5  11       23.37       21.70        1.35 o incl   0.9983E-01
  -8   5  11       12.24       12.72        1.09 o incl   0.1821E+00
  -7   5  11      161.16      167.47        3.80 o incl   0.7321E-02
  -6   5  11        5.14        3.93        0.92 o incl   0.4453E+00
  -5   5  11      241.38      241.65        4.98 o incl   0.3982E-02
  -4   5  11       56.93       55.58        1.95 o incl   0.3409E-01
  -3   5  11       45.62       47.86        1.47 o incl   0.4440E-01
  -2   5  11      151.85      147.78        3.29 o incl   0.8712E-02
  -1   5  11       48.78       51.35        1.69 o incl   0.3980E-01
   0   5  11      112.47      110.96        2.86 o incl   0.1335E-01
   1   5  11      140.05      140.08        2.34 o incl   0.1002E-01
   2   5  11        0.77        1.38        0.35 o incl   0.2036E+01
   3   5  11       19.01       19.13        1.63 o incl   0.1051E+00
  -7   6  11       78.27       64.32        2.99 o incl   0.2344E-01
  -6   6  11      127.05      116.28        4.37 o incl   0.1069E-01
  -5   6  11        5.89        8.42        0.99 o incl   0.2882E+00
  -4   6  11        3.69        5.97        0.75 o incl   0.4437E+00
  -3   6  11       35.16       42.69        1.44 o incl   0.5338E-01
  -2   6  11       63.72       63.01        1.88 o incl   0.2985E-01
 -11  -5  12       43.08       40.21        2.45 o incl   0.4316E-01
 -10  -5  12       14.98       18.36        1.04 o incl   0.1389E+00
  -9  -5  12       85.59       91.58        3.75 o incl   0.1595E-01
  -8  -5  12       14.48       18.64        1.66 o incl   0.1126E+00
  -7  -5  12       18.14       22.24        1.42 o incl   0.1040E+00
  -6  -5  12        1.27        2.43        0.80 o incl   0.7825E+00
  -5  -5  12       38.63       40.68        1.62 o incl   0.5211E-01
  -4  -5  12      188.61      189.39        3.46 o incl   0.6119E-02
  -3  -5  12       17.32       17.90        1.22 o incl   0.1285E+00
  -2  -5  12       71.34       75.61        2.24 o incl   0.2365E-01
  -1  -5  12       26.33       29.14        1.63 o incl   0.7436E-01
   0  -5  12        2.62        1.76        0.73 o incl   0.8521E+00
   1  -5  12       38.48       43.06        1.55 o incl   0.5063E-01
   2  -5  12       16.81       17.76        1.24 o incl   0.1295E+00
 -14  -4  12      181.64      185.19        6.03 o incl   0.5517E-02
 -13  -4  12      224.13      223.69        5.46 o incl   0.4363E-02
 -12  -4  12      139.60      120.07        4.38 o incl   0.9998E-02
 -11  -4  12       81.24       79.03        2.60 o incl   0.2084E-01
 -10  -4  12       33.70       36.95        2.12 o incl   0.5276E-01
  -9  -4  12       24.19       23.16        1.93 o incl   0.8038E-01
  -8  -4  12       67.38       69.74        3.23 o incl   0.2265E-01
  -7  -4  12       34.74       38.94        2.38 o incl   0.4768E-01
  -6  -4  12       84.87       93.70        3.72 o incl   0.1579E-01
  -5  -4  12      323.17      337.41       11.40 o incl   0.1922E-02
  -4  -4  12      696.71      749.42       14.12 o incl   0.5506E-03
  -3  -4  12      193.59      191.98        4.77 o incl   0.5600E-02
  -2  -4  12       87.96       88.70        2.60 o incl   0.1835E-01
  -1  -4  12       41.15       41.59        1.77 o incl   0.4892E-01
   0  -4  12       21.48       21.80        1.33 o incl   0.1030E+00
   1  -4  12       17.30       18.86        1.36 o incl   0.1190E+00
   2  -4  12       21.17       21.86        1.32 o incl   0.1034E+00
   3  -4  12       88.69       85.30        2.44 o incl   0.1919E-01
   4  -4  12      126.82      127.54        3.38 o incl   0.1076E-01
   5  -4  12      287.11      297.69        7.86 o incl   0.2649E-02
 -16  -3  12       55.05       54.74        1.44 o incl   0.3720E-01
 -15  -3  12      163.07      163.41        2.55 o incl   0.7916E-02
 -14  -3  12       84.15       92.45        2.14 o incl   0.1879E-01
 -13  -3  12      233.94      231.78        4.30 o incl   0.4333E-02
 -12  -3  12      323.88      326.34        6.63 o incl   0.2382E-02
 -11  -3  12      155.74      162.88        3.63 o incl   0.7703E-02
 -10  -3  12      248.23      263.37        4.94 o incl   0.3601E-02
  -9  -3  12       37.68       48.52        1.84 o incl   0.4441E-01
  -8  -3  12      253.28      269.36        4.50 o incl   0.3533E-02
  -7  -3  12       10.65       12.70        0.87 o incl   0.2058E+00
  -6  -3  12      141.43      147.06        3.58 o incl   0.8882E-02
  -5  -3  12      236.90      248.45        5.58 o incl   0.3813E-02
  -4  -3  12      153.43      160.87        5.25 o incl   0.7053E-02
  -3  -3  12      399.28      395.99        9.58 o incl   0.1603E-02
  -2  -3  12      654.27      645.78        7.83 o incl   0.7385E-03
  -1  -3  12      203.95      202.83        3.56 o incl   0.5469E-02
   0  -3  12      401.08      396.02        6.08 o incl   0.1752E-02
   1  -3  12       39.92       39.32        1.94 o incl   0.4988E-01
   2  -3  12      215.56      211.43        6.43 o incl   0.4450E-02
   3  -3  12      207.71      208.11        4.08 o incl   0.5172E-02
   4  -3  12       19.77       20.97        1.10 o incl   0.1150E+00
   5  -3  12       30.91       30.97        1.80 o incl   0.6532E-01
   6  -3  12      229.96      237.69        7.39 o incl   0.3691E-02
 -17  -2  12      147.83      163.93        3.43 o incl   0.7927E-02
 -16  -2  12      162.02      174.89        2.94 o incl   0.7297E-02
 -15  -2  12       55.58       61.22        1.55 o incl   0.3340E-01
 -14  -2  12      185.88      196.69        3.63 o incl   0.5887E-02
 -13  -2  12      358.22      364.70        6.00 o incl   0.2043E-02
 -12  -2  12       19.29       18.48        1.55 o incl   0.1095E+00
 -11  -2  12      427.45      445.35        8.22 o incl   0.1419E-02
 -10  -2  12        1.24        2.01        0.90 o incl   0.7325E+00
  -9  -2  12      588.09      605.90        9.01 o incl   0.8323E-03
  -8  -2  12       11.89       10.98        1.25 o incl   0.1855E+00
  -7  -2  12       27.49       31.58        1.44 o incl   0.7235E-01
  -6  -2  12       67.55       77.01        2.24 o incl   0.2376E-01
  -5  -2  12       91.26       93.30        2.95 o incl   0.1676E-01
  -4  -2  12      391.19      417.84        6.02 o incl   0.1675E-02
  -3  -2  12      434.40      454.85        5.34 o incl   0.1453E-02
  -2  -2  12      109.47       94.20        2.40 o incl   0.1610E-01
  -1  -2  12     1020.84     1035.41       10.35 o incl   0.3142E-03
   0  -2  12      354.55      348.07        5.14 o incl   0.2206E-02
   1  -2  12      430.17      432.72        6.50 o incl   0.1515E-02
   2  -2  12      121.32      113.57        2.87 o incl   0.1262E-01
   3  -2  12        7.77        6.92        1.19 o incl   0.2634E+00
   4  -2  12       38.13       41.86        1.70 o incl   0.5062E-01
   5  -2  12       52.14       50.74        1.75 o incl   0.3884E-01
   6  -2  12        7.38        6.42        1.04 o incl   0.3035E+00
   7  -2  12      104.90      119.26        3.01 o incl   0.1273E-01
 -18  -1  12      239.20      231.40        4.88 o incl   0.4195E-02
 -17  -1  12      175.14      182.81        5.88 o incl   0.5721E-02
 -16  -1  12      145.68      147.08        3.41 o incl   0.8861E-02
 -15  -1  12      109.49      112.64        3.14 o incl   0.1303E-01
 -14  -1  12      209.09      201.05        4.85 o incl   0.5145E-02
 -13  -1  12      173.82      169.71        4.38 o incl   0.6749E-02
 -12  -1  12       57.83       37.69        3.23 o incl   0.3413E-01
 -11  -1  12      131.20      132.14        4.60 o incl   0.9332E-02
 -10  -1  12      383.56      396.46       11.03 o incl   0.1557E-02
  -9  -1  12      570.29      580.92       11.39 o incl   0.8522E-03
  -8  -1  12      858.95      911.70       14.94 o incl   0.3883E-03
  -7  -1  12      537.48      561.58        9.06 o incl   0.9536E-03
  -6  -1  12      479.51      507.35        7.44 o incl   0.1171E-02
  -5  -1  12      134.04      148.04        3.15 o incl   0.9280E-02
  -4  -1  12      135.07      141.19        2.62 o incl   0.9976E-02
  -3  -1  12       24.64        0.80        1.07 x excl   0.0000E+00
  -2  -1  12      375.36      370.01        4.47 o incl   0.2025E-02
  -1  -1  12      116.95      121.07        2.43 o incl   0.1247E-01
   0  -1  12      183.27      184.72        3.43 o incl   0.6373E-02
   1  -1  12      225.88      233.34        3.87 o incl   0.4446E-02
   2  -1  12      149.59      134.37        3.26 o incl   0.9588E-02
   3  -1  12      151.27      149.06        3.28 o incl   0.8662E-02
   4  -1  12       29.93       29.32        1.58 o incl   0.7181E-01
   5  -1  12        8.84       10.74        0.96 o incl   0.2312E+00
   6  -1  12        1.75        1.69        0.64 o incl   0.1052E+01
   7  -1  12       41.09       39.49        1.95 o incl   0.4905E-01
   8  -1  12       22.34       13.17        1.23 o incl   0.1382E+00
 -18   0  12      441.90      427.05       11.90 o incl   0.1316E-02
 -17   0  12      239.06      245.71        5.25 o incl   0.3894E-02
 -16   0  12      208.95      221.65        7.81 o incl   0.3983E-02
 -15   0  12      512.09      506.66       15.72 o incl   0.9298E-03
 -14   0  12        2.66        2.52        1.00 o incl   0.5508E+00
 -13   0  12      108.14      103.41        4.12 o incl   0.1280E-01
 -12   0  12      419.57      420.55        6.97 o incl   0.1569E-02
 -11   0  12       26.09       18.37        1.67 o incl   0.9599E-01
 -10   0  12       36.21       43.16        2.01 o incl   0.4760E-01
  -9   0  12     1959.57     1970.14       22.77 o incl   0.8954E-04
  -8   0  12     2022.70     2141.45       19.27 o incl   0.8008E-04
  -7   0  12      178.81      188.46        3.36 o incl   0.6336E-02
  -6   0  12      569.57      615.35        6.38 o incl   0.8607E-03
  -5   0  12        4.62        4.06        0.71 o incl   0.5345E+00
  -4   0  12       10.58        9.61        0.81 o incl   0.2499E+00
  -3   0  12      953.37      929.74        8.03 o incl   0.3794E-03
  -2   0  12      157.99      124.28        2.52 o incl   0.1042E-01
  -1   0  12      192.38      197.25        3.13 o incl   0.5890E-02
   0   0  12      239.33      229.29        3.67 o incl   0.4423E-02
   1   0  12       65.87       60.34        1.82 o incl   0.3065E-01
   2   0  12     1395.40     1363.81       14.78 o incl   0.1803E-03
   3   0  12      153.37      161.27        3.42 o incl   0.7927E-02
   4   0  12      175.22      176.84        3.54 o incl   0.6762E-02
   5   0  12       57.33       54.96        1.85 o incl   0.3476E-01
   6   0  12       17.40       18.04        1.01 o incl   0.1359E+00
   7   0  12       22.45       23.24        1.22 o incl   0.1002E+00
   8   0  12       89.09       86.55        2.08 o incl   0.1951E-01
 -18   1  12      215.68      220.27        6.34 o incl   0.4307E-02
 -17   1  12      165.46      170.66        4.28 o incl   0.6909E-02
 -16   1  12      161.35      149.63        3.72 o incl   0.8155E-02
 -15   1  12      129.54      122.80        4.41 o incl   0.1012E-01
 -14   1  12      198.86      194.29        4.05 o incl   0.5665E-02
 -13   1  12      170.12      165.11        3.82 o incl   0.7220E-02
 -12   1  12       51.26       31.32        2.18 o incl   0.4932E-01
 -11   1  12      146.06      143.85        3.64 o incl   0.8904E-02
 -10   1  12      372.13      395.85        6.45 o incl   0.1810E-02
  -9   1  12      575.21      572.03        8.64 o incl   0.9056E-03
  -8   1  12      858.02      885.63       10.60 o incl   0.4205E-03
  -7   1  12      566.35      567.48        6.92 o incl   0.9451E-03
  -6   1  12      510.65      527.14        5.86 o incl   0.1108E-02
  -5   1  12      146.66      150.73        2.24 o incl   0.9149E-02
  -4   1  12      150.25      148.51        2.16 o incl   0.9209E-02
  -3   1  12       28.03        2.14        1.16 x excl   0.0000E+00
  -2   1  12      369.15      367.40        4.62 o incl   0.2054E-02
  -1   1  12      115.97      120.53        1.98 o incl   0.1290E-01
   0   1  12      158.22      162.91        2.38 o incl   0.8117E-02
   1   1  12      242.73      248.26        2.96 o incl   0.4119E-02
   2   1  12      166.83      151.11        2.66 o incl   0.8408E-02
   3   1  12      141.93      143.19        2.54 o incl   0.9652E-02
   4   1  12       39.99       38.81        1.53 o incl   0.5407E-01
   5   1  12        9.29       11.00        0.83 o incl   0.2378E+00
   6   1  12        1.38        1.50        0.60 o incl   0.1224E+01
   7   1  12       46.94       45.56        1.46 o incl   0.4569E-01
   8   1  12       18.92       12.26        1.23 o incl   0.1526E+00
 -17   2  12      153.61      160.81        3.51 o incl   0.7904E-02
 -16   2  12      167.39      173.22        3.57 o incl   0.7044E-02
 -15   2  12       58.18       64.81        1.77 o incl   0.3058E-01
 -14   2  12      176.46      185.38        3.69 o incl   0.6387E-02
 -13   2  12      326.22      325.47        6.79 o incl   0.2368E-02
 -12   2  12       22.92       24.37        1.75 o incl   0.8374E-01
 -11   2  12      436.21      443.80        8.56 o incl   0.1398E-02
 -10   2  12        1.53        0.35        1.17 o incl   0.6285E+00
  -9   2  12      637.09      641.28       11.11 o incl   0.7222E-03
  -8   2  12        7.09        6.15        0.94 o incl   0.3336E+00
  -7   2  12       26.54       30.21        1.27 o incl   0.7823E-01
  -6   2  12       83.99       92.84        2.47 o incl   0.1821E-01
  -5   2  12      122.51      115.66        3.05 o incl   0.1220E-01
  -4   2  12      398.22      402.71        4.57 o incl   0.1776E-02
  -3   2  12      410.44      410.85        4.63 o incl   0.1705E-02
  -2   2  12      135.47      116.34        2.69 o incl   0.1186E-01
  -1   2  12     1005.83      999.68       10.45 o incl   0.3307E-03
   0   2  12      332.31      324.23        4.30 o incl   0.2517E-02
   1   2  12      458.92      458.17        5.39 o incl   0.1396E-02
   2   2  12      125.63      122.53        2.38 o incl   0.1196E-01
   3   2  12        8.18        7.24        0.80 o incl   0.3183E+00
   4   2  12       39.74       44.96        1.80 o incl   0.4651E-01
   5   2  12       60.01       56.70        2.36 o incl   0.3107E-01
   6   2  12        2.97        3.40        0.74 o incl   0.6295E+00
   7   2  12       94.61      113.32        2.27 o incl   0.1468E-01
 -16   3  12       56.35       51.33        1.63 o incl   0.3790E-01
 -15   3  12      157.00      156.05        3.50 o incl   0.8051E-02
 -14   3  12       71.87       76.23        2.40 o incl   0.2302E-01
 -13   3  12      268.65      255.62        5.67 o incl   0.3471E-02
 -12   3  12      324.11      305.75        6.73 o incl   0.2536E-02
 -11   3  12      145.87      145.42        5.20 o incl   0.7862E-02
 -10   3  12      284.49      289.34        6.38 o incl   0.2901E-02
  -9   3  12       46.87       52.32        2.36 o incl   0.3590E-01
  -8   3  12      269.29      277.85        5.22 o incl   0.3239E-02
  -7   3  12       12.64       13.76        0.95 o incl   0.1811E+00
  -6   3  12      129.98      133.75        2.67 o incl   0.1066E-01
  -5   3  12      242.11      253.69        3.62 o incl   0.3959E-02
  -4   3  12      150.74      152.66        3.34 o incl   0.8456E-02
  -3   3  12      385.54      368.60        6.65 o incl   0.1909E-02
  -2   3  12      654.34      637.59        7.90 o incl   0.7489E-03
  -1   3  12      197.67      197.00        3.41 o incl   0.5755E-02
   0   3  12      421.57      400.78        6.97 o incl   0.1649E-02
   1   3  12       41.72       42.65        1.91 o incl   0.4666E-01
   2   3  12      207.63      208.88        4.32 o incl   0.5102E-02
   3   3  12      211.57      209.20        4.16 o incl   0.5082E-02
   4   3  12       20.92       18.99        1.36 o incl   0.1120E+00
   5   3  12       37.57       38.09        1.47 o incl   0.5664E-01
   6   3  12      219.12      234.45        4.83 o incl   0.4330E-02
 -14   4  12      188.32      193.04        3.57 o incl   0.5979E-02
 -13   4  12      238.12      235.83        3.95 o incl   0.4271E-02
 -12   4  12      108.62      104.05        2.64 o incl   0.1458E-01
 -11   4  12       97.61       94.92        3.01 o incl   0.1598E-01
 -10   4  12       45.59       47.86        1.83 o incl   0.4219E-01
  -9   4  12       27.18       24.88        1.49 o incl   0.8411E-01
  -8   4  12       77.02       76.69        2.34 o incl   0.2241E-01
  -7   4  12       32.92       37.46        1.44 o incl   0.6036E-01
  -6   4  12       78.50       85.11        1.96 o incl   0.2110E-01
  -5   4  12      300.29      320.39        4.41 o incl   0.2687E-02
  -4   4  12      745.71      744.48       10.51 o incl   0.5615E-03
  -3   4  12      221.77      209.81        4.57 o incl   0.4861E-02
  -2   4  12       98.66       99.57        2.79 o incl   0.1559E-01
  -1   4  12       36.96       33.75        1.65 o incl   0.5996E-01
   0   4  12       15.31       16.19        1.09 o incl   0.1475E+00
   1   4  12       21.08       23.13        1.09 o incl   0.1058E+00
   2   4  12       20.31       18.85        1.14 o incl   0.1209E+00
   3   4  12       79.88       81.89        2.89 o incl   0.1975E-01
   4   4  12      117.59      115.39        3.20 o incl   0.1232E-01
   5   4  12      287.20      302.28        7.78 o incl   0.2618E-02
 -12   5  12       37.23       37.29        1.90 o incl   0.5330E-01
 -11   5  12       39.24       37.44        1.11 o incl   0.5960E-01
 -10   5  12       12.59       16.70        0.83 o incl   0.1654E+00
  -9   5  12       82.39       89.40        1.90 o incl   0.1989E-01
  -8   5  12       18.99       22.96        1.12 o incl   0.1090E+00
  -7   5  12       29.51       30.77        1.31 o incl   0.7404E-01
  -6   5  12        3.63        3.57        0.63 o incl   0.6488E+00
  -5   5  12       33.34       35.56        1.49 o incl   0.6192E-01
  -4   5  12      205.62      196.58        3.64 o incl   0.5601E-02
  -3   5  12       22.94       22.01        1.35 o incl   0.9955E-01
  -2   5  12       65.37       67.61        1.82 o incl   0.2805E-01
  -1   5  12       19.81       22.18        0.96 o incl   0.1146E+00
   0   5  12        1.39        1.99        0.40 o incl   0.1388E+01
   1   5  12       34.92       38.91        1.46 o incl   0.5733E-01
   2   5  12       12.61       15.19        1.17 o incl   0.1575E+00
 -11  -5  13       85.86       81.49        3.21 o incl   0.1856E-01
 -10  -5  13       60.28       68.78        1.93 o incl   0.2820E-01
  -9  -5  13      156.51      162.17        2.52 o incl   0.8150E-02
  -8  -5  13       43.79       46.88        1.26 o incl   0.4707E-01
  -7  -5  13       48.11       45.83        1.39 o incl   0.4545E-01
  -6  -5  13        4.57        5.62        0.55 o incl   0.4982E+00
  -5  -5  13       20.51       18.88        0.93 o incl   0.1270E+00
  -4  -5  13       24.16       25.59        1.21 o incl   0.9198E-01
  -3  -5  13       57.31       62.89        1.79 o incl   0.3145E-01
  -2  -5  13       45.66       45.12        1.89 o incl   0.4359E-01
  -1  -5  13       86.32       90.02        3.61 o incl   0.1639E-01
 -14  -4  13        1.16        0.37        0.43 o incl   0.2609E+01
 -13  -4  13       12.32       11.92        1.48 o incl   0.1583E+00
 -12  -4  13       34.41       34.92        2.67 o incl   0.4754E-01
 -11  -4  13      334.56      313.73       10.81 o incl   0.2070E-02
 -10  -4  13       23.60       22.79        2.67 o incl   0.6392E-01
  -9  -4  13      362.84      378.85        8.06 o incl   0.1842E-02
  -8  -4  13       67.68       62.72        3.00 o incl   0.2519E-01
  -7  -4  13       73.84       76.22        4.19 o incl   0.1795E-01
  -6  -4  13      101.28      111.28        3.83 o incl   0.1276E-01
  -5  -4  13       52.32       57.87        2.67 o incl   0.3064E-01
  -4  -4  13       27.94       18.80        1.66 o incl   0.9273E-01
  -3  -4  13      129.97      117.98        3.15 o incl   0.1158E-01
  -2  -4  13      305.96      296.53        5.21 o incl   0.2833E-02
  -1  -4  13      187.44      186.57        3.71 o incl   0.6162E-02
   0  -4  13       80.83       77.72        2.51 o incl   0.2136E-01
   1  -4  13       83.74       87.99        2.38 o incl   0.1924E-01
   2  -4  13       13.12       11.39        0.90 o incl   0.2046E+00
   3  -4  13       77.25       79.67        2.14 o incl   0.2213E-01
 -16  -3  13        6.18        8.27        0.60 o incl   0.3512E+00
 -15  -3  13       87.73       89.87        1.62 o incl   0.1965E-01
 -14  -3  13       32.65       37.38        1.47 o incl   0.6031E-01
 -13  -3  13       17.81       16.02        1.26 o incl   0.1343E+00
 -12  -3  13       21.76       21.73        1.22 o incl   0.1058E+00
 -11  -3  13       61.10       58.20        1.93 o incl   0.3210E-01
 -10  -3  13      300.38      320.71        4.89 o incl   0.2652E-02
  -9  -3  13      341.08      344.86        5.40 o incl   0.2262E-02
  -8  -3  13      324.30      366.62        5.90 o incl   0.2143E-02
  -7  -3  13      324.18      331.23        5.90 o incl   0.2395E-02
  -6  -3  13       10.70       10.48        1.31 o incl   0.1898E+00
  -5  -3  13       18.28       20.38        1.56 o incl   0.1049E+00
  -4  -3  13      185.16      188.44        4.76 o incl   0.5820E-02
  -3  -3  13      157.23      159.22        3.29 o incl   0.7988E-02
  -2  -3  13       41.03       45.58        1.47 o incl   0.4790E-01
  -1  -3  13      318.32      308.06        5.12 o incl   0.2670E-02
   0  -3  13      238.84      233.88        4.17 o incl   0.4269E-02
   1  -3  13      120.24      130.65        3.48 o incl   0.1070E-01
   2  -3  13      193.56      189.46        4.43 o incl   0.5772E-02
   3  -3  13      184.72      187.12        3.42 o incl   0.6269E-02
   4  -3  13        1.02        1.01        0.50 o incl   0.1763E+01
   5  -3  13       24.35       24.04        1.92 o incl   0.7876E-01
 -17  -2  13      162.91      160.89        5.45 o incl   0.6780E-02
 -16  -2  13       90.98       93.84        2.81 o incl   0.1692E-01
 -15  -2  13        6.81        7.55        0.81 o incl   0.3267E+00
 -14  -2  13       38.80       37.04        1.52 o incl   0.5660E-01
 -13  -2  13       20.36       19.56        1.26 o incl   0.1143E+00
 -12  -2  13        9.04        5.70        1.09 o incl   0.2916E+00
 -11  -2  13      173.25      177.71        3.98 o incl   0.6618E-02
 -10  -2  13      177.47      181.17        3.64 o incl   0.6536E-02
  -9  -2  13      204.13      208.99        3.61 o incl   0.5292E-02
  -8  -2  13      412.58      439.87        6.20 o incl   0.1530E-02
  -7  -2  13      315.58      339.47        5.87 o incl   0.2367E-02
  -6  -2  13      215.99      218.84        4.04 o incl   0.4829E-02
  -5  -2  13      237.55      236.85        3.94 o incl   0.4259E-02
  -4  -2  13       73.54       82.05        2.20 o incl   0.2190E-01
  -3  -2  13      253.30      232.63        3.99 o incl   0.4184E-02
  -2  -2  13      101.64       97.07        2.17 o incl   0.1654E-01
  -1  -2  13       14.59       12.42        1.02 o incl   0.1799E+00
   0  -2  13     1020.67      993.04       12.43 o incl   0.3256E-03
   1  -2  13      329.07      322.02        5.36 o incl   0.2485E-02
   2  -2  13       32.04       31.47        1.89 o incl   0.6257E-01
   3  -2  13       32.00       34.02        1.89 o incl   0.5949E-01
   4  -2  13       38.70       36.74        1.80 o incl   0.5417E-01
   5  -2  13       15.46       17.57        1.01 o incl   0.1432E+00
   6  -2  13       41.22       43.11        1.31 o incl   0.5112E-01
 -18  -1  13       72.92       74.33        2.94 o incl   0.2188E-01
 -17  -1  13        6.86        4.54        0.92 o incl   0.3903E+00
 -16  -1  13      125.10      125.51        3.51 o incl   0.1087E-01
 -15  -1  13      387.15      393.38        6.72 o incl   0.1774E-02
 -14  -1  13      182.70      188.27        5.33 o incl   0.5672E-02
 -13  -1  13      413.07      367.25        9.44 o incl   0.1703E-02
 -12  -1  13      616.71      623.06       19.12 o incl   0.6415E-03
 -11  -1  13      434.38      423.61       10.04 o incl   0.1415E-02
 -10  -1  13        3.37        2.83        1.92 o incl   0.2158E+00
  -9  -1  13      103.47      112.16        3.29 o incl   0.1322E-01
  -8  -1  13       58.87       56.78        2.52 o incl   0.3054E-01
  -7  -1  13      864.87      905.41       10.42 o incl   0.4083E-03
  -6  -1  13      722.52      783.08       10.04 o incl   0.5413E-03
  -5  -1  13      316.43      332.99        4.78 o incl   0.2483E-02
  -4  -1  13      673.54      704.46        7.82 o incl   0.6550E-03
  -3  -1  13      231.42      210.78        3.61 o incl   0.4916E-02
  -2  -1  13      209.55      208.51        3.43 o incl   0.5268E-02
  -1  -1  13       31.35       30.72        1.37 o incl   0.7165E-01
   0  -1  13       22.48       21.13        1.23 o incl   0.1061E+00
   1  -1  13      135.49      132.70        3.57 o incl   0.9954E-02
   2  -1  13       77.63       67.79        2.63 o incl   0.2378E-01
   3  -1  13      355.67      350.86        6.13 o incl   0.2131E-02
   4  -1  13       42.40       39.84        2.09 o incl   0.4703E-01
   5  -1  13       41.44       41.08        1.52 o incl   0.5131E-01
   6  -1  13       94.58       98.60        2.88 o incl   0.1587E-01
   7  -1  13       47.49       47.92        1.72 o incl   0.4219E-01
 -18   0  13        1.53        0.96        0.75 o incl   0.1074E+01
 -17   0  13       11.39       10.39        0.93 o incl   0.2224E+00
 -16   0  13       94.92       97.67        3.29 o incl   0.1534E-01
 -15   0  13        2.27        0.61        1.64 o incl   0.3286E+00
 -14   0  13      290.22      272.18       10.98 o incl   0.2454E-02
 -13   0  13       45.92        7.01        4.73 o incl   0.3378E-01
 -12   0  13      310.77      279.11        6.52 o incl   0.2857E-02
 -11   0  13     1121.01     1055.57       14.84 o incl   0.2804E-03
 -10   0  13      334.35      323.95        5.41 o incl   0.2444E-02
  -9   0  13       84.80       87.59        2.36 o incl   0.1926E-01
  -8   0  13      580.60      621.31        7.35 o incl   0.8327E-03
  -7   0  13      176.78      177.46        3.79 o incl   0.6630E-02
  -6   0  13     1998.92     2070.86       17.90 o incl   0.8455E-04
  -5   0  13      172.51      190.56        3.41 o incl   0.6353E-02
  -4   0  13      232.05      249.01        3.20 o incl   0.4176E-02
  -3   0  13      305.50      303.37        3.76 o incl   0.2870E-02
  -2   0  13      309.75      324.98        3.84 o incl   0.2635E-02
  -1   0  13      218.95      222.57        3.29 o incl   0.4840E-02
   0   0  13      233.26      236.59        3.99 o incl   0.4295E-02
   1   0  13       54.76       56.07        1.85 o incl   0.3486E-01
   2   0  13       92.32       96.69        2.35 o incl   0.1707E-01
   3   0  13      472.58      471.77        6.90 o incl   0.1295E-02
   4   0  13      334.83      322.84        5.85 o incl   0.2424E-02
   5   0  13      116.55      114.09        2.55 o incl   0.1308E-01
   6   0  13        3.23        2.03        0.74 o incl   0.7625E+00
   7   0  13        1.47        0.17        0.41 o incl   0.2782E+01
 -17   1  13        6.59        4.90        0.84 o incl   0.4030E+00
 -16   1  13      108.01      108.69        2.74 o incl   0.1395E-01
 -15   1  13      410.52      401.85        9.03 o incl   0.1582E-02
 -14   1  13      151.97      157.46        3.08 o incl   0.8292E-02
 -13   1  13      415.69      370.56        6.84 o incl   0.1812E-02
 -12   1  13      642.72      647.41        9.59 o incl   0.7274E-03
 -11   1  13      433.46      426.82        7.25 o incl   0.1508E-02
 -10   1  13        4.52        3.17        0.93 o incl   0.4953E+00
  -9   1  13       95.53      103.16        2.99 o incl   0.1506E-01
  -8   1  13       45.75       45.97        1.79 o incl   0.4364E-01
  -7   1  13      830.70      854.93        8.15 o incl   0.4567E-03
  -6   1  13      693.31      722.45        8.37 o incl   0.6215E-03
  -5   1  13      338.98      339.65        3.99 o incl   0.2380E-02
  -4   1  13      661.93      662.98        6.25 o incl   0.7226E-03
  -3   1  13      263.11      230.38        3.86 o incl   0.4153E-02
  -2   1  13      213.22      209.40        3.08 o incl   0.5261E-02
  -1   1  13       23.52       22.84        0.95 o incl   0.1061E+00
   0   1  13       22.74       21.64        0.90 o incl   0.1125E+00
   1   1  13      134.44      137.93        2.35 o incl   0.1037E-01
   2   1  13       75.08       64.46        1.71 o incl   0.2778E-01
   3   1  13      340.24      332.61        4.96 o incl   0.2380E-02
   4   1  13       43.98       40.21        1.50 o incl   0.5109E-01
   5   1  13       47.82       47.59        1.71 o incl   0.4238E-01
   6   1  13       80.17       83.73        2.33 o incl   0.2054E-01
   7   1  13       51.41       49.06        1.87 o incl   0.3936E-01
 -17   2  13      150.31      153.62        3.54 o incl   0.8322E-02
 -16   2  13      113.01      106.20        3.38 o incl   0.1323E-01
 -15   2  13        8.94        9.81        0.92 o incl   0.2480E+00
 -14   2  13       45.97       41.60        2.09 o incl   0.4440E-01
 -13   2  13       16.21       14.62        1.50 o incl   0.1328E+00
 -12   2  13        8.67        5.37        1.38 o incl   0.2481E+00
 -11   2  13      156.47      158.73        4.45 o incl   0.7486E-02
 -10   2  13      191.96      190.15        5.04 o incl   0.5588E-02
  -9   2  13      233.85      235.35        5.36 o incl   0.4086E-02
  -8   2  13      423.72      431.64        7.02 o incl   0.1515E-02
  -7   2  13      302.00      307.02        5.56 o incl   0.2721E-02
  -6   2  13      200.90      202.73        5.08 o incl   0.5141E-02
  -5   2  13      239.17      226.68        3.56 o incl   0.4495E-02
  -4   2  13       76.04       77.42        1.78 o incl   0.2359E-01
  -3   2  13      228.19      208.08        3.21 o incl   0.5088E-02
  -2   2  13       98.76       87.45        2.00 o incl   0.1857E-01
  -1   2  13       20.67       15.89        0.98 o incl   0.1393E+00
   0   2  13     1023.94      980.15        9.28 o incl   0.3377E-03
   1   2  13      335.77      330.35        4.05 o incl   0.2465E-02
   2   2  13       38.21       40.09        1.18 o incl   0.5663E-01
   3   2  13       28.20       28.74        1.21 o incl   0.8043E-01
   4   2  13       32.75       33.33        1.73 o incl   0.6205E-01
   5   2  13       20.91       22.35        1.23 o incl   0.1049E+00
   6   2  13       44.91       44.01        1.43 o incl   0.4788E-01
 -16   3  13        6.77        7.55        0.56 o incl   0.3702E+00
 -15   3  13      104.60       96.58        2.51 o incl   0.1596E-01
 -14   3  13       33.94       38.05        1.41 o incl   0.5937E-01
 -13   3  13       14.40       13.11        1.29 o incl   0.1575E+00
 -12   3  13       14.29       15.24        1.36 o incl   0.1420E+00
 -11   3  13       85.60       72.41        3.86 o incl   0.1851E-01
 -10   3  13      295.18      308.16        7.86 o incl   0.2528E-02
  -9   3  13      381.77      372.05        6.55 o incl   0.1906E-02
  -8   3  13      330.20      360.59        5.26 o incl   0.2197E-02
  -7   3  13      336.69      339.34        5.26 o incl   0.2326E-02
  -6   3  13       12.05       12.02        0.99 o incl   0.1968E+00
  -5   3  13       21.36       21.81        1.46 o incl   0.9931E-01
  -4   3  13      192.33      183.50        3.86 o incl   0.6138E-02
  -3   3  13      135.70      138.57        2.79 o incl   0.1004E-01
  -2   3  13       55.84       59.35        1.58 o incl   0.3412E-01
  -1   3  13      299.95      287.65        4.98 o incl   0.2975E-02
   0   3  13      210.29      209.70        3.86 o incl   0.5149E-02
   1   3  13      149.54      157.80        3.48 o incl   0.8164E-02
   2   3  13      214.77      206.33        4.10 o incl   0.5125E-02
   3   3  13      188.28      182.87        3.46 o incl   0.6342E-02
   4   3  13        2.03        1.42        0.57 o incl   0.1202E+01
   5   3  13       20.67       24.30        1.15 o incl   0.1014E+00
 -14   4  13        1.15        0.37        0.33 o incl   0.3290E+01
 -13   4  13       13.57       14.06        0.77 o incl   0.1852E+00
 -12   4  13       44.57       43.44        1.49 o incl   0.4812E-01
 -11   4  13      341.23      324.48        5.41 o incl   0.2414E-02
 -10   4  13       28.21       32.13        1.55 o incl   0.6933E-01
  -9   4  13      349.01      364.39        5.69 o incl   0.2089E-02
  -8   4  13       56.32       54.69        1.88 o incl   0.3500E-01
  -7   4  13       80.90       82.82        2.00 o incl   0.2127E-01
  -6   4  13      114.35      118.37        2.51 o incl   0.1280E-01
  -5   4  13       49.32       52.40        2.72 o incl   0.3313E-01
  -4   4  13       29.20       14.73        2.11 o incl   0.8702E-01
  -3   4  13      132.59      118.79        3.20 o incl   0.1136E-01
  -2   4  13      316.20      301.17        4.82 o incl   0.2767E-02
  -1   4  13      195.21      190.93        3.34 o incl   0.5994E-02
   0   4  13       84.34       80.26        2.64 o incl   0.2018E-01
   1   4  13       90.84       89.77        2.54 o incl   0.1802E-01
   2   4  13       17.80       16.68        1.32 o incl   0.1284E+00
   3   4  13       90.51       86.87        2.53 o incl   0.1857E-01
 -11   5  13       97.48       92.26        3.39 o incl   0.1573E-01
 -10   5  13       71.51       76.06        3.17 o incl   0.2102E-01
  -9   5  13      163.46      150.66        3.78 o incl   0.8027E-02
  -8   5  13       51.27       52.45        2.85 o incl   0.3194E-01
  -7   5  13       53.93       47.47        3.11 o incl   0.3179E-01
  -6   5  13        9.34       10.11        1.53 o incl   0.1767E+00
  -5   5  13       27.68       25.06        1.17 o incl   0.8966E-01
  -4   5  13       20.26       23.29        1.33 o incl   0.1003E+00
  -3   5  13       48.09       52.15        1.61 o incl   0.3993E-01
  -2   5  13       40.40       41.58        1.37 o incl   0.5247E-01
  -1   5  13       83.72       88.17        2.30 o incl   0.1935E-01
   0   5  13       73.13       70.48        2.98 o incl   0.2260E-01
  -8  -5  14       50.03       50.88        1.58 o incl   0.4027E-01
  -7  -5  14       18.08       19.71        0.95 o incl   0.1280E+00
  -6  -5  14       97.41       90.31        2.63 o incl   0.1725E-01
  -5  -5  14       74.40       75.28        1.75 o incl   0.2444E-01
  -4  -5  14       56.53       55.75        1.80 o incl   0.3479E-01
  -3  -5  14       26.20       23.86        1.71 o incl   0.8243E-01
 -13  -4  14       23.12       24.98        1.61 o incl   0.8563E-01
 -12  -4  14       13.55       14.75        1.13 o incl   0.1601E+00
 -11  -4  14       21.43       18.43        1.55 o incl   0.1065E+00
 -10  -4  14       92.92       87.07        4.74 o incl   0.1415E-01
  -9  -4  14      142.17      131.10        4.12 o incl   0.9445E-02
  -8  -4  14      179.59      178.82        5.00 o incl   0.6108E-02
  -7  -4  14       54.85       48.23        2.01 o incl   0.3802E-01
  -6  -4  14      164.04      166.66        3.38 o incl   0.7455E-02
  -5  -4  14      224.14      211.61        4.14 o incl   0.4880E-02
  -4  -4  14       11.41        9.75        1.06 o incl   0.2175E+00
  -3  -4  14      138.14      140.88        2.95 o incl   0.9713E-02
  -2  -4  14        0.85        0.73        0.84 o incl   0.1063E+01
  -1  -4  14       33.63       30.39        1.74 o incl   0.6509E-01
   0  -4  14       25.83       25.04        1.08 o incl   0.9376E-01
   1  -4  14       67.58       73.68        2.10 o incl   0.2504E-01
 -15  -3  14      197.84      213.22        6.05 o incl   0.4683E-02
 -14  -3  14       87.08       96.91        1.53 o incl   0.1848E-01
 -13  -3  14      100.32       89.30        2.09 o incl   0.1798E-01
 -12  -3  14       84.21       96.55        1.99 o incl   0.1826E-01
 -11  -3  14       63.75       63.21        2.06 o incl   0.2914E-01
 -10  -3  14       43.39       46.25        1.78 o incl   0.4436E-01
  -9  -3  14       44.02       50.17        1.86 o incl   0.4106E-01
  -8  -3  14       82.19       85.47        2.25 o incl   0.2013E-01
  -7  -3  14      266.95      296.61        5.01 o incl   0.3055E-02
  -6  -3  14       58.38       59.75        2.57 o incl   0.2933E-01
  -5  -3  14      146.44      145.47        3.93 o incl   0.8635E-02
  -4  -3  14       21.08       16.08        1.26 o incl   0.1266E+00
  -3  -3  14       67.58       67.16        1.99 o incl   0.2732E-01
  -2  -3  14      302.16      289.78        4.75 o incl   0.2961E-02
  -1  -3  14       52.54       55.03        1.93 o incl   0.3553E-01
   0  -3  14       18.14       13.54        1.33 o incl   0.1423E+00
   1  -3  14      240.01      241.70        6.17 o incl   0.3792E-02
   2  -3  14       29.82       22.37        1.42 o incl   0.8822E-01
   3  -3  14      188.04      190.68        4.42 o incl   0.5820E-02
   4  -3  14       68.07       64.75        2.99 o incl   0.2461E-01
 -17  -2  14       64.29       66.75        2.64 o incl   0.2584E-01
 -16  -2  14       85.01       84.55        2.62 o incl   0.1931E-01
 -15  -2  14       22.90       25.69        1.26 o incl   0.9211E-01
 -14  -2  14       43.20       42.44        1.46 o incl   0.4979E-01
 -13  -2  14       67.66       69.56        1.81 o incl   0.2706E-01
 -12  -2  14      155.08      145.98        2.85 o incl   0.8932E-02
 -11  -2  14       73.92       71.70        2.15 o incl   0.2458E-01
 -10  -2  14       36.86       41.18        1.54 o incl   0.5322E-01
  -9  -2  14      137.70      139.33        3.53 o incl   0.9482E-02
  -8  -2  14      146.87      151.98        3.31 o incl   0.8610E-02
  -7  -2  14      128.81      133.01        2.72 o incl   0.1074E-01
  -6  -2  14      369.27      392.17        5.26 o incl   0.1884E-02
  -5  -2  14      120.94      129.08        2.90 o incl   0.1124E-01
  -4  -2  14      188.22      202.12        4.24 o incl   0.5544E-02
  -3  -2  14       25.82       21.72        1.19 o incl   0.1003E+00
  -2  -2  14      124.70      120.52        2.93 o incl   0.1177E-01
  -1  -2  14      118.58      115.89        2.86 o incl   0.1253E-01
   0  -2  14      286.28      278.16        4.79 o incl   0.3178E-02
   1  -2  14       10.97       13.46        1.27 o incl   0.1685E+00
   2  -2  14      166.88      158.47        3.51 o incl   0.7702E-02
   3  -2  14       59.07       58.33        1.79 o incl   0.3303E-01
   4  -2  14       43.07       42.97        1.31 o incl   0.5035E-01
   5  -2  14        0.93        0.46        0.74 o incl   0.1337E+01
 -17  -1  14        4.46        4.91        0.68 o incl   0.5007E+00
 -16  -1  14        0.20        1.66        1.04 o incl   0.6889E+00
 -15  -1  14      163.84      163.72        4.86 o incl   0.6948E-02
 -14  -1  14       22.55       24.91        2.77 o incl   0.6000E-01
 -13  -1  14       58.61       42.16        4.55 o incl   0.2415E-01
 -12  -1  14       86.56       85.00        5.61 o incl   0.1300E-01
 -11  -1  14       63.24       58.32        3.37 o incl   0.2544E-01
 -10  -1  14      280.90      286.23        6.32 o incl   0.2958E-02
  -9  -1  14       52.36       55.31        2.15 o incl   0.3432E-01
  -8  -1  14       11.01       10.08        1.15 o incl   0.2076E+00
  -7  -1  14       19.84       20.90        1.12 o incl   0.1146E+00
  -6  -1  14       82.17       86.72        2.35 o incl   0.1968E-01
  -5  -1  14      123.81      137.62        2.61 o incl   0.1064E-01
  -4  -1  14      119.77      114.59        2.38 o incl   0.1301E-01
  -3  -1  14      408.59      404.95        5.20 o incl   0.1721E-02
  -2  -1  14      228.44      237.35        3.56 o incl   0.4388E-02
  -1  -1  14      189.06      182.54        3.17 o incl   0.6417E-02
   0  -1  14      178.75      173.13        3.66 o incl   0.6798E-02
   1  -1  14       83.66       88.22        2.39 o incl   0.1919E-01
   2  -1  14       45.44       47.16        1.71 o incl   0.4354E-01
   3  -1  14       27.12       27.90        1.43 o incl   0.7937E-01
   4  -1  14       12.82       11.11        0.95 o incl   0.2048E+00
   5  -1  14      102.36       99.32        2.14 o incl   0.1617E-01
   6  -1  14       55.18       50.08        1.76 o incl   0.3832E-01
 -17   0  14       22.34       18.69        1.03 o incl   0.1210E+00
 -16   0  14        0.68        0.19        0.77 o incl   0.1430E+01
 -15   0  14      196.39      188.55        5.47 o incl   0.5433E-02
 -14   0  14      162.91      154.53        5.25 o incl   0.7119E-02
 -13   0  14      268.07      252.69        7.38 o incl   0.3259E-02
 -12   0  14       54.95       50.25        3.16 o incl   0.3032E-01
 -11   0  14      152.96      160.35        3.69 o incl   0.7857E-02
 -10   0  14        8.70        5.93        1.08 o incl   0.2929E+00
  -9   0  14      874.99      858.35       10.83 o incl   0.4307E-03
  -8   0  14       18.45       19.27        1.17 o incl   0.1221E+00
  -7   0  14        4.79        4.16        0.70 o incl   0.5275E+00
  -6   0  14        9.88        8.00        0.85 o incl   0.2787E+00
  -5   0  14      115.46      121.53        2.76 o incl   0.1224E-01
  -4   0  14      127.32      126.86        2.45 o incl   0.1147E-01
  -3   0  14      335.00      294.10        3.77 o incl   0.2813E-02
  -2   0  14      528.88      496.33        5.54 o incl   0.1169E-02
  -1   0  14      999.11     1009.95        9.74 o incl   0.3295E-03
   0   0  14       73.95       74.69        1.95 o incl   0.2423E-01
   1   0  14       10.69       11.58        0.84 o incl   0.2201E+00
   2   0  14        6.46        4.04        0.86 o incl   0.4326E+00
   3   0  14       92.09       89.90        2.38 o incl   0.1815E-01
   4   0  14        7.32        5.39        0.77 o incl   0.3910E+00
   5   0  14      142.03      143.93        2.74 o incl   0.9506E-02
   6   0  14      117.73      123.31        3.03 o incl   0.1175E-01
 -17   1  14        4.95        5.21        0.63 o incl   0.4861E+00
 -16   1  14        2.83        2.43        0.56 o incl   0.8880E+00
 -15   1  14      164.20      160.66        4.63 o incl   0.7166E-02
 -14   1  14       28.39       30.23        1.39 o incl   0.7474E-01
 -13   1  14       49.05       39.78        1.79 o incl   0.4702E-01
 -12   1  14      104.90      106.24        2.65 o incl   0.1452E-01
 -11   1  14       49.85       52.51        1.85 o incl   0.3796E-01
 -10   1  14      268.33      278.68        4.71 o incl   0.3289E-02
  -9   1  14       61.01       62.65        2.03 o incl   0.2996E-01
  -8   1  14       12.75       11.66        0.92 o incl   0.2023E+00
  -7   1  14       24.63       26.77        1.02 o incl   0.9187E-01
  -6   1  14       97.44       98.66        2.55 o incl   0.1612E-01
  -5   1  14      106.58      115.38        2.21 o incl   0.1378E-01
  -4   1  14      119.90      114.70        2.30 o incl   0.1306E-01
  -3   1  14      372.26      362.38        4.37 o incl   0.2086E-02
  -2   1  14      252.72      258.80        3.24 o incl   0.3829E-02
  -1   1  14      188.19      178.58        2.56 o incl   0.6727E-02
   0   1  14      178.36      175.66        2.57 o incl   0.7030E-02
   1   1  14       79.70       80.87        1.73 o incl   0.2235E-01
   2   1  14       40.69       44.12        1.34 o incl   0.5025E-01
   3   1  14       34.39       32.59        1.28 o incl   0.6763E-01
   4   1  14        9.58        7.35        1.05 o incl   0.2640E+00
   5   1  14       93.31       91.11        2.47 o incl   0.1771E-01
   6   1  14       54.57       49.89        1.81 o incl   0.3832E-01
 -17   2  14       62.88       66.90        1.80 o incl   0.2881E-01
 -16   2  14       85.15       85.13        2.62 o incl   0.1921E-01
 -15   2  14       32.14       34.82        1.85 o incl   0.5904E-01
 -14   2  14       43.88       40.35        1.68 o incl   0.4960E-01
 -13   2  14       74.97       80.26        2.72 o incl   0.2096E-01
 -12   2  14      148.43      136.20        4.14 o incl   0.8951E-02
 -11   2  14       69.68       63.89        2.83 o incl   0.2521E-01
 -10   2  14       46.86       50.32        2.35 o incl   0.3699E-01
  -9   2  14      119.34      118.94        2.79 o incl   0.1227E-01
  -8   2  14      156.90      155.24        3.34 o incl   0.8168E-02
  -7   2  14      155.07      157.08        3.28 o incl   0.8148E-02
  -6   2  14      377.59      396.25        6.60 o incl   0.1788E-02
  -5   2  14      146.72      148.48        2.69 o incl   0.9106E-02
  -4   2  14      167.85      176.63        3.96 o incl   0.6765E-02
  -3   2  14       20.70       16.90        1.08 o incl   0.1305E+00
  -2   2  14      111.66      105.36        2.10 o incl   0.1477E-01
  -1   2  14      128.21      119.56        2.25 o incl   0.1220E-01
   0   2  14      267.77      258.37        3.42 o incl   0.3701E-02
   1   2  14       17.36       20.68        0.84 o incl   0.1286E+00
   2   2  14      172.86      163.99        3.19 o incl   0.7451E-02
   3   2  14       47.51       45.97        1.96 o incl   0.4196E-01
   4   2  14       33.45       33.26        1.43 o incl   0.6547E-01
   5   2  14        0.05        0.12        0.74 o incl   0.1735E+01
 -15   3  14      208.31      217.92        3.27 o incl   0.5078E-02
 -14   3  14       94.28       97.40        1.93 o incl   0.1733E-01
 -13   3  14      112.83       95.88        2.65 o incl   0.1532E-01
 -12   3  14       88.51       96.60        2.46 o incl   0.1723E-01
 -11   3  14       65.32       62.00        2.18 o incl   0.2885E-01
 -10   3  14       48.05       49.42        1.65 o incl   0.4145E-01
  -9   3  14       57.87       62.00        1.83 o incl   0.3156E-01
  -8   3  14       77.54       73.13        2.11 o incl   0.2381E-01
  -7   3  14      258.11      272.66        4.89 o incl   0.3412E-02
  -6   3  14       63.80       65.60        2.28 o incl   0.2752E-01
  -5   3  14      159.20      151.75        3.28 o incl   0.8310E-02
  -4   3  14       28.27       20.54        1.46 o incl   0.9345E-01
  -3   3  14       74.47       65.85        2.51 o incl   0.2510E-01
  -2   3  14      310.52      292.72        5.60 o incl   0.2814E-02
  -1   3  14       58.30       60.51        2.06 o incl   0.3123E-01
   0   3  14       19.03       15.96        1.05 o incl   0.1402E+00
   1   3  14      234.58      235.82        4.20 o incl   0.4266E-02
   2   3  14       22.93       16.08        1.07 o incl   0.1296E+00
   3   3  14      190.87      181.19        6.51 o incl   0.5324E-02
   4   3  14       54.51       52.69        2.44 o incl   0.3347E-01
 -13   4  14       21.28       22.49        0.80 o incl   0.1143E+00
 -12   4  14        9.44       12.47        0.58 o incl   0.2370E+00
 -11   4  14       22.55       20.68        1.04 o incl   0.1128E+00
 -10   4  14       91.15       92.72        1.92 o incl   0.1841E-01
  -9   4  14      129.35      127.76        2.43 o incl   0.1132E-01
  -8   4  14      173.52      178.79        3.23 o incl   0.6820E-02
  -7   4  14       58.47       51.26        1.78 o incl   0.3664E-01
  -6   4  14      155.27      159.30        3.78 o incl   0.7809E-02
  -5   4  14      216.56      199.99        3.85 o incl   0.5313E-02
  -4   4  14        9.61        6.65        1.09 o incl   0.2698E+00
  -3   4  14      143.03      131.13        4.40 o incl   0.9203E-02
  -2   4  14        0.95        1.02        0.90 o incl   0.8948E+00
  -1   4  14       40.75       34.83        1.71 o incl   0.5604E-01
   0   4  14       24.72       25.91        1.49 o incl   0.8470E-01
   1   4  14       78.67       75.91        2.49 o incl   0.2205E-01
  -9   5  14       84.52       83.16        3.04 o incl   0.1875E-01
  -8   5  14       52.04       52.01        1.64 o incl   0.3868E-01
  -7   5  14       19.64       17.65        1.60 o incl   0.1099E+00
  -6   5  14      104.87       90.53        4.10 o incl   0.1430E-01
  -5   5  14       77.06       73.28        3.39 o incl   0.2041E-01
  -4   5  14       46.49       48.35        1.62 o incl   0.4286E-01
  -3   5  14       20.23       17.16        0.99 o incl   0.1338E+00
 -12  -4  15       31.14       31.94        1.92 o incl   0.6200E-01
 -11  -4  15       42.67       42.20        2.58 o incl   0.4094E-01
 -10  -4  15       67.12       76.92        3.53 o incl   0.2025E-01
  -9  -4  15       18.72       20.80        1.23 o incl   0.1135E+00
  -8  -4  15       10.56        9.96        0.91 o incl   0.2355E+00
  -7  -4  15       51.69       50.60        1.86 o incl   0.3849E-01
  -6  -4  15       74.91       81.57        2.27 o incl   0.2168E-01
  -5  -4  15       75.97       75.97        1.90 o incl   0.2372E-01
  -4  -4  15      204.88      203.75        4.10 o incl   0.5312E-02
  -3  -4  15      106.01      110.47        2.52 o incl   0.1409E-01
  -2  -4  15       97.72       88.18        4.26 o incl   0.1467E-01
  -1  -4  15       65.94       68.26        3.16 o incl   0.2343E-01
 -14  -3  15       40.20       45.07        2.15 o incl   0.4353E-01
 -13  -3  15        8.26        7.48        0.78 o incl   0.3158E+00
 -12  -3  15       81.55       86.99        1.82 o incl   0.2060E-01
 -11  -3  15       61.51       55.58        1.69 o incl   0.3412E-01
 -10  -3  15       58.75       58.90        1.96 o incl   0.3217E-01
  -9  -3  15       10.37       11.31        1.14 o incl   0.1987E+00
  -8  -3  15        8.88        8.16        0.89 o incl   0.2794E+00
  -7  -3  15       66.67       67.16        3.06 o incl   0.2393E-01
  -6  -3  15      220.18      219.47        6.14 o incl   0.4326E-02
  -5  -3  15      101.85      101.42        3.22 o incl   0.1457E-01
  -4  -3  15      216.24      223.11        4.13 o incl   0.4715E-02
  -3  -3  15       68.82       68.54        2.52 o incl   0.2509E-01
  -2  -3  15      162.06      161.22        3.29 o incl   0.7782E-02
  -1  -3  15       58.77       56.93        2.47 o incl   0.3073E-01
   0  -3  15      207.18      220.45        5.20 o incl   0.4651E-02
   1  -3  15       80.23       84.12        2.53 o incl   0.2005E-01
   2  -3  15       33.76       34.30        1.42 o incl   0.6397E-01
 -16  -2  15       24.85       27.66        1.22 o incl   0.8605E-01
 -15  -2  15       57.85       59.56        1.73 o incl   0.3301E-01
 -14  -2  15        4.26        6.25        0.76 o incl   0.4193E+00
 -13  -2  15      101.67      102.37        2.18 o incl   0.1575E-01
 -12  -2  15       24.08       24.35        1.18 o incl   0.9579E-01
 -11  -2  15       25.50       24.01        1.25 o incl   0.9326E-01
 -10  -2  15      115.44      116.10        3.14 o incl   0.1241E-01
  -9  -2  15       16.50       15.93        1.13 o incl   0.1439E+00
  -8  -2  15       29.50       29.84        1.45 o incl   0.7348E-01
  -7  -2  15      211.48      205.71        4.01 o incl   0.5200E-02
  -6  -2  15      147.85      139.80        3.59 o incl   0.9115E-02
  -5  -2  15       29.30       22.39        1.44 o incl   0.8832E-01
  -4  -2  15        2.28        2.24        0.79 o incl   0.7522E+00
  -3  -2  15       45.36       47.22        1.66 o incl   0.4382E-01
  -2  -2  15       45.17       45.67        1.64 o incl   0.4508E-01
  -1  -2  15       26.64       26.26        1.29 o incl   0.8576E-01
   0  -2  15      109.38      102.06        3.17 o incl   0.1413E-01
   1  -2  15      128.47      131.14        3.25 o incl   0.1053E-01
   2  -2  15        6.68        8.35        0.84 o incl   0.3051E+00
   3  -2  15      129.65      129.34        2.82 o incl   0.1092E-01
   4  -2  15       29.57       29.32        1.86 o incl   0.6738E-01
 -17  -1  15       95.80       92.18        2.44 o incl   0.1738E-01
 -16  -1  15       14.18       16.98        0.92 o incl   0.1542E+00
 -15  -1  15       35.14       37.07        1.65 o incl   0.5722E-01
 -14  -1  15        9.48        8.16        1.18 o incl   0.2360E+00
 -13  -1  15       82.85       76.62        2.99 o incl   0.2024E-01
 -12  -1  15       35.36       31.59        1.69 o incl   0.6314E-01
 -11  -1  15       58.36       56.97        2.21 o incl   0.3201E-01
 -10  -1  15       99.56      103.41        2.94 o incl   0.1485E-01
  -9  -1  15       38.42       35.33        1.85 o incl   0.5519E-01
  -8  -1  15       53.27       52.30        1.72 o incl   0.3779E-01
  -7  -1  15      824.89      801.50       10.40 o incl   0.4859E-03
  -6  -1  15        2.71        2.87        0.70 o incl   0.7225E+00
  -5  -1  15       23.00       26.15        1.14 o incl   0.9321E-01
  -4  -1  15       71.60       72.93        1.78 o incl   0.2545E-01
  -3  -1  15        9.18        8.08        0.79 o incl   0.2917E+00
  -2  -1  15      141.54      141.14        2.84 o incl   0.9644E-02
  -1  -1  15      121.50      119.34        2.60 o incl   0.1229E-01
   0  -1  15       83.47       77.18        2.28 o incl   0.2169E-01
   1  -1  15       82.73       75.09        2.02 o incl   0.2282E-01
   2  -1  15       45.77       38.13        1.73 o incl   0.5030E-01
   3  -1  15      142.76      152.78        2.90 o incl   0.8876E-02
   4  -1  15       13.83       11.97        0.74 o incl   0.2056E+00
 -17   0  15       10.41       11.20        0.67 o incl   0.2412E+00
 -16   0  15       54.20       51.19        2.13 o incl   0.3596E-01
 -15   0  15        2.92        2.23        0.99 o incl   0.5671E+00
 -14   0  15      100.43      100.21        3.79 o incl   0.1398E-01
 -13   0  15      173.58      146.31        5.55 o incl   0.7064E-02
 -12   0  15      521.92      527.33       11.60 o incl   0.9859E-03
 -11   0  15      237.64      231.64        5.41 o incl   0.4111E-02
 -10   0  15      262.70      276.38        5.85 o incl   0.3222E-02
  -9   0  15      133.45      132.91        2.74 o incl   0.1056E-01
  -8   0  15      405.12      434.25        5.52 o incl   0.1588E-02
  -7   0  15        4.52        4.94        0.83 o incl   0.4465E+00
  -6   0  15      234.84      243.83        4.65 o incl   0.4052E-02
  -5   0  15       29.55       31.43        1.29 o incl   0.7317E-01
  -4   0  15        7.10        4.93        0.71 o incl   0.4269E+00
  -3   0  15      431.93      431.11        5.11 o incl   0.1556E-02
  -2   0  15      236.99      219.49        3.46 o incl   0.4684E-02
  -1   0  15      133.55      132.30        2.62 o incl   0.1068E-01
   0   0  15       62.94       58.28        1.62 o incl   0.3281E-01
   1   0  15       22.19       14.65        1.14 o incl   0.1355E+00
   2   0  15      292.80      281.95        4.57 o incl   0.3116E-02
   3   0  15        2.00        1.15        0.58 o incl   0.1279E+01
   4   0  15       -0.00        0.07        0.44 o incl   0.4792E+01
   5   0  15       21.60       19.89        1.07 o incl   0.1167E+00
 -17   1  15       86.74       90.40        3.30 o incl   0.1690E-01
 -16   1  15       11.49       13.68        1.54 o incl   0.1467E+00
 -15   1  15       41.46       43.02        1.95 o incl   0.4614E-01
 -14   1  15        9.46        8.90        0.96 o incl   0.2529E+00
 -13   1  15       67.42       67.60        2.15 o incl   0.2676E-01
 -12   1  15       32.96       34.64        1.61 o incl   0.6190E-01
 -11   1  15       69.43       72.08        2.11 o incl   0.2521E-01
 -10   1  15      114.40      114.12        2.77 o incl   0.1300E-01
  -9   1  15       38.06       38.12        1.79 o incl   0.5325E-01
  -8   1  15       47.95       49.66        1.73 o incl   0.4087E-01
  -7   1  15      808.41      778.57       11.26 o incl   0.5040E-03
  -6   1  15        2.20        1.83        0.55 o incl   0.1089E+01
  -5   1  15       29.89       31.10        1.27 o incl   0.7360E-01
  -4   1  15       84.20       83.19        2.20 o incl   0.2048E-01
  -3   1  15       12.32       11.42        0.76 o incl   0.2187E+00
  -2   1  15      158.13      153.70        2.27 o incl   0.8639E-02
  -1   1  15      132.74      127.05        2.11 o incl   0.1142E-01
   0   1  15       73.95       69.58        1.60 o incl   0.2655E-01
   1   1  15       85.17       75.82        2.05 o incl   0.2229E-01
   2   1  15       43.43       37.81        1.54 o incl   0.5330E-01
   3   1  15      144.90      153.09        3.48 o incl   0.8518E-02
   4   1  15       17.31       15.18        1.23 o incl   0.1410E+00
 -16   2  15       17.66       21.78        1.08 o incl   0.1167E+00
 -15   2  15       57.17       59.35        2.19 o incl   0.3134E-01
 -14   2  15        3.27        3.42        0.71 o incl   0.6346E+00
 -13   2  15      102.83      101.41        2.61 o incl   0.1530E-01
 -12   2  15       30.46       32.31        1.52 o incl   0.6787E-01
 -11   2  15       25.56       27.02        1.46 o incl   0.8211E-01
 -10   2  15      109.81      108.78        2.95 o incl   0.1361E-01
  -9   2  15       18.05       16.67        1.09 o incl   0.1377E+00
  -8   2  15       33.69       32.17        1.60 o incl   0.6473E-01
  -7   2  15      209.85      196.34        4.45 o incl   0.5354E-02
  -6   2  15      150.19      138.81        3.65 o incl   0.9067E-02
  -5   2  15       18.08       13.35        1.49 o incl   0.1346E+00
  -4   2  15        4.18        4.33        0.74 o incl   0.5225E+00
  -3   2  15       33.33       36.41        1.34 o incl   0.6243E-01
  -2   2  15       55.97       55.16        1.58 o incl   0.3617E-01
  -1   2  15       23.09       21.30        1.16 o incl   0.1066E+00
   0   2  15       97.15       90.21        2.14 o incl   0.1803E-01
   1   2  15      147.23      146.08        2.77 o incl   0.9199E-02
   2   2  15        9.94       11.66        1.13 o incl   0.1985E+00
   3   2  15      121.84      118.68        3.21 o incl   0.1182E-01
 -15   3  15       79.26       88.18        2.09 o incl   0.2015E-01
 -14   3  15       56.42       60.79        1.27 o incl   0.3434E-01
 -13   3  15        3.85        3.09        0.54 o incl   0.7356E+00
 -12   3  15       93.40       93.93        2.02 o incl   0.1788E-01
 -11   3  15       67.10       61.79        1.75 o incl   0.3008E-01
 -10   3  15       57.47       56.74        1.64 o incl   0.3474E-01
  -9   3  15       10.91       10.30        0.83 o incl   0.2358E+00
  -8   3  15       11.75       11.48        1.22 o incl   0.1842E+00
  -7   3  15       55.83       56.45        2.02 o incl   0.3360E-01
  -6   3  15      221.61      217.22        5.00 o incl   0.4611E-02
  -5   3  15       94.18       87.66        3.12 o incl   0.1709E-01
  -4   3  15      214.04      210.48        4.95 o incl   0.4844E-02
  -3   3  15       80.18       70.97        2.40 o incl   0.2328E-01
  -2   3  15      182.15      181.02        3.66 o incl   0.6455E-02
  -1   3  15       50.62       54.71        1.68 o incl   0.3740E-01
   0   3  15      214.98      220.46        4.33 o incl   0.4751E-02
   1   3  15       77.56       79.30        2.54 o incl   0.2132E-01
   2   3  15       36.88       30.47        2.29 o incl   0.5513E-01
 -12   4  15       27.23       23.88        1.21 o incl   0.9235E-01
 -11   4  15       38.53       39.12        1.09 o incl   0.5816E-01
 -10   4  15       64.02       75.20        1.29 o incl   0.2698E-01
  -9   4  15       21.90       22.87        0.92 o incl   0.1091E+00
  -8   4  15        8.63        8.64        1.01 o incl   0.2572E+00
  -7   4  15       43.78       44.27        1.58 o incl   0.4714E-01
  -6   4  15       75.39       81.72        1.81 o incl   0.2252E-01
  -5   4  15       90.83       80.22        3.19 o incl   0.1840E-01
  -4   4  15      215.08      193.01        5.36 o incl   0.5127E-02
  -3   4  15      123.08      115.65        3.62 o incl   0.1163E-01
  -2   4  15       96.60       83.86        2.96 o incl   0.1778E-01
  -1   4  15       62.17       61.14        2.06 o incl   0.3021E-01
   0   4  15        9.65        6.91        1.01 o incl   0.2777E+00
 -10  -4  16       92.58       98.26        2.55 o incl   0.1653E-01
  -9  -4  16       35.49       33.29        1.56 o incl   0.6256E-01
  -8  -4  16       52.12       48.40        1.98 o incl   0.3891E-01
  -7  -4  16       62.64       66.33        1.69 o incl   0.2939E-01
  -6  -4  16       35.84       39.40        1.26 o incl   0.5810E-01
  -5  -4  16       74.81       82.97        1.84 o incl   0.2224E-01
  -4  -4  16      224.25      227.07        4.81 o incl   0.4426E-02
  -3  -4  16       51.87       54.93        2.45 o incl   0.3307E-01
 -13  -3  16       37.64       43.02        1.32 o incl   0.5278E-01
 -12  -3  16       94.29       93.53        2.71 o incl   0.1688E-01
 -11  -3  16      245.93      258.97        5.50 o incl   0.3605E-02
 -10  -3  16      155.45      148.73        6.36 o incl   0.6833E-02
  -9  -3  16      116.31      102.74        5.52 o incl   0.1068E-01
  -8  -3  16       96.21       91.61        5.13 o incl   0.1287E-01
  -7  -3  16       26.46       28.42        1.45 o incl   0.7860E-01
  -6  -3  16       81.66       85.39        2.56 o incl   0.1961E-01
  -5  -3  16      113.50      113.66        3.09 o incl   0.1278E-01
  -4  -3  16      131.53      133.30        3.30 o incl   0.1024E-01
  -3  -3  16        2.27        0.99        0.70 o incl   0.1065E+01
  -2  -3  16      167.22      159.16        4.23 o incl   0.7351E-02
  -1  -3  16       95.07       88.79        4.23 o incl   0.1480E-01
   0  -3  16      335.79      335.97        6.49 o incl   0.2278E-02
 -15  -2  16       45.64       48.98        1.78 o incl   0.4172E-01
 -14  -2  16       51.58       48.10        1.72 o incl   0.4075E-01
 -13  -2  16       64.91       64.94        1.79 o incl   0.2917E-01
 -12  -2  16       35.65       37.48        1.46 o incl   0.5845E-01
 -11  -2  16       28.25       25.09        1.42 o incl   0.8401E-01
 -10  -2  16       34.75       39.54        1.62 o incl   0.5518E-01
  -9  -2  16      123.91      124.42        2.74 o incl   0.1162E-01
  -8  -2  16      221.14      226.43        3.94 o incl   0.4627E-02
  -7  -2  16       74.88       78.56        2.79 o incl   0.2115E-01
  -6  -2  16       66.42       70.00        1.92 o incl   0.2681E-01
  -5  -2  16       10.76       11.81        0.99 o incl   0.2049E+00
  -4  -2  16       51.83       50.00        1.92 o incl   0.3840E-01
  -3  -2  16       45.54       45.14        1.77 o incl   0.4451E-01
  -2  -2  16       73.10       78.61        2.13 o incl   0.2293E-01
  -1  -2  16      108.49      107.10        2.92 o incl   0.1391E-01
   0  -2  16       46.26       49.57        1.53 o incl   0.4261E-01
   1  -2  16        9.62       11.91        0.84 o incl   0.2228E+00
   2  -2  16        8.90        9.08        0.64 o incl   0.2921E+00
 -16  -1  16      137.96      142.89        2.66 o incl   0.9741E-02
 -15  -1  16       56.82       60.10        1.86 o incl   0.3246E-01
 -14  -1  16       10.21        5.83        1.11 o incl   0.2749E+00
 -13  -1  16       32.97       29.16        1.57 o incl   0.6996E-01
 -12  -1  16        1.94        3.12        0.68 o incl   0.7549E+00
 -11  -1  16       75.36       74.86        2.15 o incl   0.2355E-01
 -10  -1  16       54.12       55.85        2.08 o incl   0.3404E-01
  -9  -1  16      517.31      485.33        8.09 o incl   0.1166E-02
  -8  -1  16      671.27      663.49        8.69 o incl   0.6977E-03
  -7  -1  16      178.27      168.04        3.40 o incl   0.7096E-02
  -6  -1  16      119.14      128.17        2.76 o incl   0.1148E-01
  -5  -1  16        6.41        7.69        0.73 o incl   0.3417E+00
  -4  -1  16       43.95       47.09        1.43 o incl   0.4580E-01
  -3  -1  16        3.85        2.67        0.67 o incl   0.7031E+00
  -2  -1  16        1.30        1.14        0.83 o incl   0.9440E+00
  -1  -1  16       40.15       41.90        1.76 o incl   0.4918E-01
   0  -1  16      121.31      114.25        2.32 o incl   0.1302E-01
   1  -1  16      111.24      107.53        2.52 o incl   0.1413E-01
   2  -1  16       74.31       72.18        1.79 o incl   0.2525E-01
   3  -1  16       18.73       22.16        0.88 o incl   0.1185E+00
 -16   0  16       13.10       12.60        0.77 o incl   0.2007E+00
 -15   0  16      297.89      305.00        5.36 o incl   0.2777E-02
 -14   0  16        0.42        0.16        0.92 o incl   0.1078E+01
 -13   0  16        7.67        9.91        1.30 o incl   0.2104E+00
 -12   0  16       88.28       84.70        2.94 o incl   0.1838E-01
 -11   0  16        6.50        4.13        0.90 o incl   0.4163E+00
 -10   0  16      418.64      403.20        5.93 o incl   0.1682E-02
  -9   0  16      426.63      414.17        6.85 o incl   0.1586E-02
  -8   0  16       80.06       84.08        2.51 o incl   0.2011E-01
  -7   0  16       65.82       71.45        2.63 o incl   0.2436E-01
  -6   0  16       36.24       34.03        1.49 o incl   0.6191E-01
  -5   0  16       22.78       23.61        1.06 o incl   0.1024E+00
  -4   0  16       33.78       18.68        1.46 o incl   0.9138E-01
  -3   0  16       83.82       75.33        2.17 o incl   0.2233E-01
  -2   0  16       30.86       27.32        1.35 o incl   0.7845E-01
  -1   0  16      267.35      260.22        3.78 o incl   0.3642E-02
   0   0  16       61.10       53.16        1.64 o incl   0.3559E-01
   1   0  16       72.20       63.76        1.83 o incl   0.2818E-01
   2   0  16      393.12      387.10        5.75 o incl   0.1830E-02
   3   0  16      126.76      132.73        2.68 o incl   0.1086E-01
 -16   1  16      146.98      149.32        3.42 o incl   0.8693E-02
 -15   1  16       62.86       63.71        3.42 o incl   0.2393E-01
 -14   1  16        9.09        6.81        1.12 o incl   0.2671E+00
 -13   1  16       35.15       31.64        1.62 o incl   0.6418E-01
 -12   1  16        0.87        1.70        0.66 o incl   0.1127E+01
 -11   1  16       74.88       74.54        2.01 o incl   0.2402E-01
 -10   1  16       52.38       52.08        2.26 o incl   0.3527E-01
  -9   1  16      525.89      498.51        9.18 o incl   0.1099E-02
  -8   1  16      631.79      630.18        9.01 o incl   0.7640E-03
  -7   1  16      169.69      157.21        3.60 o incl   0.7662E-02
  -6   1  16      120.93      125.29        3.06 o incl   0.1142E-01
  -5   1  16        3.51        4.04        0.82 o incl   0.5236E+00
  -4   1  16       43.54       42.12        1.53 o incl   0.4936E-01
  -3   1  16        2.51        0.99        0.64 o incl   0.1141E+01
  -2   1  16        1.54        0.78        0.62 o incl   0.1406E+01
  -1   1  16       42.59       44.22        1.32 o incl   0.4941E-01
   0   1  16      117.11      107.87        2.28 o incl   0.1398E-01
   1   1  16      120.74      114.41        2.42 o incl   0.1295E-01
   2   1  16       65.04       61.70        2.43 o incl   0.2807E-01
 -15   2  16       54.78       56.28        1.49 o incl   0.3623E-01
 -14   2  16       46.13       42.76        1.59 o incl   0.4733E-01
 -13   2  16       65.48       62.98        2.13 o incl   0.2866E-01
 -12   2  16       30.56       32.57        1.55 o incl   0.6694E-01
 -11   2  16       29.41       25.42        1.36 o incl   0.8332E-01
 -10   2  16       26.27       28.79        1.29 o incl   0.8093E-01
  -9   2  16      129.61      128.18        3.49 o incl   0.1052E-01
  -8   2  16      251.57      237.40        5.41 o incl   0.3900E-02
  -7   2  16       63.48       66.77        2.46 o incl   0.2658E-01
  -6   2  16       56.46       62.32        2.31 o incl   0.2986E-01
  -5   2  16       10.16       11.22        1.06 o incl   0.2082E+00
  -4   2  16       52.96       49.49        1.97 o incl   0.3813E-01
  -3   2  16       39.50       36.52        1.66 o incl   0.5545E-01
  -2   2  16       88.81       90.31        2.07 o incl   0.1885E-01
  -1   2  16      112.99      110.30        2.58 o incl   0.1366E-01
   0   2  16       42.91       40.39        2.71 o incl   0.4074E-01
 -14   3  16       21.43       23.25        1.43 o incl   0.9605E-01
 -13   3  16       47.85       46.75        1.84 o incl   0.4211E-01
 -12   3  16       91.32       87.81        2.32 o incl   0.1869E-01
 -11   3  16      240.96      234.70        5.64 o incl   0.3989E-02
 -10   3  16      158.35      157.03        3.46 o incl   0.7992E-02
  -9   3  16      107.92      109.45        2.85 o incl   0.1375E-01
  -8   3  16       93.61       92.45        2.70 o incl   0.1712E-01
  -7   3  16       26.77       27.81        1.69 o incl   0.7497E-01
  -6   3  16       74.67       80.00        2.06 o incl   0.2254E-01
  -5   3  16      120.68      113.27        3.24 o incl   0.1232E-01
  -4   3  16      122.58      123.24        3.20 o incl   0.1141E-01
  -3   3  16        6.61        3.47        0.88 o incl   0.4483E+00
  -2   3  16      185.94      173.62        3.73 o incl   0.6625E-02
  -1   3  16       83.60       79.66        2.67 o incl   0.2030E-01
   0   3  16      353.71      353.54        8.98 o incl   0.1943E-02
 -10   4  16       97.79      106.37        3.52 o incl   0.1384E-01
  -9   4  16       30.46       31.28        1.79 o incl   0.6538E-01
  -8   4  16       49.60       51.55        1.63 o incl   0.3976E-01
  -7   4  16       62.33       65.97        3.01 o incl   0.2498E-01
  -6   4  16       36.75       39.19        2.32 o incl   0.4744E-01
  -5   4  16       80.88       84.41        3.58 o incl   0.1768E-01
  -4   4  16      243.76      233.76        5.18 o incl   0.4062E-02
  -3   4  16       65.65       66.32        2.03 o incl   0.2782E-01
 -12  -3  17       14.65       14.33        0.83 o incl   0.1751E+00
 -11  -3  17      147.09      147.41        3.58 o incl   0.8711E-02
 -10  -3  17      250.31      245.57        5.48 o incl   0.3770E-02
  -9  -3  17       97.55       98.36        3.05 o incl   0.1546E-01
  -8  -3  17      162.28      166.41        4.28 o incl   0.7135E-02
  -7  -3  17      170.15      173.63        4.43 o incl   0.6653E-02
  -6  -3  17       -0.15        0.09        0.54 o incl   0.3031E+01
  -5  -3  17       -0.04        0.67        0.52 o incl   0.2407E+01
  -4  -3  17       18.66       20.12        0.98 o incl   0.1241E+00
  -3  -3  17       15.71       17.51        0.97 o incl   0.1442E+00
  -2  -3  17       39.00       39.92        1.54 o incl   0.5341E-01
 -14  -2  17       20.35       16.94        0.91 o incl   0.1374E+00
 -13  -2  17      109.62      110.54        2.59 o incl   0.1381E-01
 -12  -2  17        9.67        9.15        0.75 o incl   0.2717E+00
 -11  -2  17       62.70       63.44        1.83 o incl   0.3004E-01
 -10  -2  17       56.06       57.04        2.10 o incl   0.3298E-01
  -9  -2  17      126.33      123.24        2.76 o incl   0.1160E-01
  -8  -2  17      169.41      169.45        3.40 o incl   0.7214E-02
  -7  -2  17      109.40      111.50        3.01 o incl   0.1329E-01
  -6  -2  17       21.28       23.50        1.32 o incl   0.9848E-01
  -5  -2  17       44.73       47.12        1.55 o incl   0.4478E-01
  -4  -2  17       43.50       42.99        1.52 o incl   0.4873E-01
  -3  -2  17       84.08       81.10        3.06 o incl   0.1913E-01
  -2  -2  17       40.40       36.00        1.52 o incl   0.5693E-01
  -1  -2  17        5.42        4.73        0.65 o incl   0.4931E+00
   0  -2  17      165.83      170.89        3.06 o incl   0.7352E-02
 -15  -1  17       89.56       86.62        2.08 o incl   0.1945E-01
 -14  -1  17       60.66       62.32        1.91 o incl   0.3060E-01
 -13  -1  17      181.82      175.76        3.96 o incl   0.6542E-02
 -12  -1  17       35.10       36.34        1.72 o incl   0.5729E-01
 -11  -1  17       37.21       39.55        1.54 o incl   0.5470E-01
 -10  -1  17      154.55      148.47        3.39 o incl   0.8554E-02
  -9  -1  17       18.52       16.80        1.24 o incl   0.1296E+00
  -8  -1  17       58.95       57.40        1.97 o incl   0.3273E-01
  -7  -1  17       65.49       68.21        1.86 o incl   0.2772E-01
  -6  -1  17       19.09       19.48        1.09 o incl   0.1227E+00
  -5  -1  17      135.39      125.47        3.20 o incl   0.1073E-01
  -4  -1  17      106.22       92.44        2.77 o incl   0.1608E-01
  -3  -1  17       45.43       44.24        1.72 o incl   0.4553E-01
  -2  -1  17      237.37      234.66        4.26 o incl   0.4253E-02
  -1  -1  17       25.76       26.53        1.09 o incl   0.8990E-01
   0  -1  17       30.61       30.57        1.36 o incl   0.7266E-01
   1  -1  17       76.67       79.96        1.95 o incl   0.2252E-01
 -15   0  17        3.06        2.76        0.51 o incl   0.8596E+00
 -14   0  17       84.24       81.86        2.01 o incl   0.2110E-01
 -13   0  17       10.39       12.04        0.98 o incl   0.2061E+00
 -12   0  17       19.39       20.07        1.06 o incl   0.1207E+00
 -11   0  17       37.73       34.27        1.37 o incl   0.6195E-01
 -10   0  17      128.77      132.70        2.39 o incl   0.1096E-01
  -9   0  17       10.15        8.58        1.08 o incl   0.2377E+00
  -8   0  17       42.20       38.85        1.96 o incl   0.4909E-01
  -7   0  17       11.94       10.55        1.19 o incl   0.1943E+00
  -6   0  17      393.21      394.90        5.68 o incl   0.1793E-02
  -5   0  17       21.27       22.45        1.17 o incl   0.1057E+00
  -4   0  17      191.55      185.33        3.52 o incl   0.6185E-02
  -3   0  17      183.68      185.70        3.41 o incl   0.6336E-02
  -2   0  17        2.64        0.75        0.63 o incl   0.1203E+01
  -1   0  17       53.41       49.50        1.75 o incl   0.3919E-01
   0   0  17        0.66        0.94        0.53 o incl   0.1828E+01
   1   0  17       25.79       23.82        1.16 o incl   0.9530E-01
 -15   1  17       82.58       84.89        3.41 o incl   0.1784E-01
 -14   1  17       52.93       53.74        1.88 o incl   0.3632E-01
 -13   1  17      163.81      169.01        3.25 o incl   0.7403E-02
 -12   1  17       35.42       38.42        1.86 o incl   0.5348E-01
 -11   1  17       31.08       32.89        1.82 o incl   0.6237E-01
 -10   1  17      155.15      162.88        5.92 o incl   0.6606E-02
  -9   1  17       22.45       19.94        2.33 o incl   0.7700E-01
  -8   1  17       56.77       52.54        1.79 o incl   0.3642E-01
  -7   1  17       57.43       61.45        2.60 o incl   0.2878E-01
  -6   1  17       15.05       16.45        0.98 o incl   0.1518E+00
  -5   1  17      139.59      130.29        2.89 o incl   0.1043E-01
  -4   1  17      100.31       87.03        2.68 o incl   0.1747E-01
  -3   1  17       38.53       39.32        1.53 o incl   0.5430E-01
  -2   1  17      238.87      235.47        4.13 o incl   0.4243E-02
  -1   1  17       24.01       24.71        1.23 o incl   0.9389E-01
   0   1  17       37.76       36.70        2.05 o incl   0.5194E-01
 -14   2  17       19.02       16.89        0.93 o incl   0.1402E+00
 -13   2  17       96.56      103.98        2.11 o incl   0.1596E-01
 -12   2  17       13.33       12.34        0.76 o incl   0.2033E+00
 -11   2  17       58.32       58.01        2.53 o incl   0.3012E-01
 -10   2  17       55.75       57.01        2.55 o incl   0.3090E-01
  -9   2  17      151.92      145.85        4.06 o incl   0.8400E-02
  -8   2  17      165.12      171.30        4.47 o incl   0.6812E-02
  -7   2  17       95.65       98.50        3.37 o incl   0.1508E-01
  -6   2  17       25.87       27.49        1.47 o incl   0.8057E-01
  -5   2  17       50.01       50.30        1.99 o incl   0.3838E-01
  -4   2  17       40.59       38.53        1.73 o incl   0.5216E-01
  -3   2  17       84.09       78.92        3.11 o incl   0.1939E-01
  -2   2  17       48.93       40.48        2.20 o incl   0.4326E-01
 -12   3  17       11.88       10.47        1.27 o incl   0.1883E+00
 -11   3  17      145.20      151.03        5.12 o incl   0.7685E-02
 -10   3  17      232.88      236.40        7.28 o incl   0.3711E-02
  -9   3  17       95.98      102.38        2.25 o incl   0.1608E-01
  -8   3  17      149.22      158.02        3.06 o incl   0.8341E-02
  -7   3  17      178.07      183.14        4.46 o incl   0.6191E-02
  -6   3  17        1.11        0.80        0.72 o incl   0.1257E+01
  -5   3  17        1.20        1.14        0.72 o incl   0.1139E+01
  -4   3  17       15.54       18.83        1.14 o incl   0.1313E+00
  -3   3  17       20.50       20.71        1.84 o incl   0.9195E-01
 -10  -3  18       28.81       23.70        1.61 o incl   0.8239E-01
  -9  -3  18       18.46       12.17        1.45 o incl   0.1418E+00
  -8  -3  18       17.31       19.21        1.47 o incl   0.1136E+00
  -7  -3  18      179.75      184.86        3.82 o incl   0.6313E-02
  -6  -3  18       29.10       33.04        1.77 o incl   0.6413E-01
 -12  -2  18       27.48       24.79        1.91 o incl   0.7501E-01
 -11  -2  18       50.08       52.57        1.92 o incl   0.3748E-01
 -10  -2  18       30.33       33.00        1.22 o incl   0.7090E-01
  -9  -2  18       67.88       68.42        1.75 o incl   0.2755E-01
  -8  -2  18      102.10      107.15        2.35 o incl   0.1491E-01
  -7  -2  18       60.82       61.87        1.79 o incl   0.3115E-01
  -6  -2  18      100.23      108.78        2.04 o incl   0.1513E-01
  -5  -2  18        7.23        6.62        0.72 o incl   0.3637E+00
  -4  -2  18        2.99        2.33        0.72 o incl   0.7549E+00
  -3  -2  18       36.79       36.91        1.60 o incl   0.5714E-01
  -2  -2  18       75.61       76.62        2.22 o incl   0.2290E-01
 -14  -1  18       27.32       24.13        1.24 o incl   0.9085E-01
 -13  -1  18       60.59       58.35        2.15 o incl   0.3125E-01
 -12  -1  18      183.50      189.61        3.58 o incl   0.6162E-02
 -11  -1  18       21.71       21.53        0.98 o incl   0.1127E+00
 -10  -1  18      212.48      207.57        5.20 o incl   0.4866E-02
  -9  -1  18      216.54      206.34        4.48 o incl   0.5020E-02
  -8  -1  18        5.03        3.88        0.85 o incl   0.4765E+00
  -7  -1  18        8.17        8.37        0.80 o incl   0.2950E+00
  -6  -1  18       22.68       21.13        1.11 o incl   0.1092E+00
  -5  -1  18        2.23        2.27        0.75 o incl   0.7852E+00
  -4  -1  18       42.74       39.00        1.76 o incl   0.5059E-01
  -3  -1  18        8.57        7.06        0.75 o incl   0.3268E+00
  -2  -1  18       72.26       79.32        1.88 o incl   0.2338E-01
  -1  -1  18       47.67       47.11        1.79 o incl   0.4223E-01
 -14   0  18        0.45        2.64        0.77 o incl   0.8433E+00
 -13   0  18      316.69      347.47        6.25 o incl   0.2280E-02
 -12   0  18       13.88       16.72        1.11 o incl   0.1480E+00
 -11   0  18      117.08      115.46        3.39 o incl   0.1214E-01
 -10   0  18      333.51      320.98        7.22 o incl   0.2341E-02
  -9   0  18       25.49       26.18        1.21 o incl   0.8887E-01
  -8   0  18        3.59        3.63        0.69 o incl   0.6127E+00
  -7   0  18        0.08        0.09        0.62 o incl   0.2450E+01
  -6   0  18       15.19       13.41        0.99 o incl   0.1713E+00
  -5   0  18      134.22      126.39        2.93 o incl   0.1090E-01
  -4   0  18       69.16       66.42        1.74 o incl   0.2805E-01
  -3   0  18       94.93       86.01        2.53 o incl   0.1833E-01
  -2   0  18       46.47       45.08        1.62 o incl   0.4522E-01
  -1   0  18      431.73      457.00        8.05 o incl   0.1377E-02
 -14   1  18       24.86       21.10        1.63 o incl   0.9178E-01
 -13   1  18       64.67       64.61        2.05 o incl   0.2851E-01
 -12   1  18      190.38      203.49        4.51 o incl   0.5406E-02
 -11   1  18       25.01       23.88        1.50 o incl   0.8841E-01
 -10   1  18      180.27      185.31        4.59 o incl   0.6041E-02
  -9   1  18      208.30      203.53        5.06 o incl   0.5042E-02
  -8   1  18        7.23        6.31        1.21 o incl   0.2747E+00
  -7   1  18        8.53        7.21        1.24 o incl   0.2457E+00
  -6   1  18       24.71       22.12        1.79 o incl   0.8556E-01
  -5   1  18        2.90        4.20        0.93 o incl   0.4821E+00
  -4   1  18       44.43       43.55        2.17 o incl   0.4291E-01
  -3   1  18       10.98       10.32        1.14 o incl   0.2060E+00
 -13   2  18        4.16        2.93        0.72 o incl   0.6307E+00
 -12   2  18       23.13       20.28        1.76 o incl   0.9230E-01
 -11   2  18       45.65       46.57        2.74 o incl   0.3649E-01
 -10   2  18       27.70       29.50        2.27 o incl   0.6145E-01
  -9   2  18       69.10       64.55        2.54 o incl   0.2614E-01
  -8   2  18       95.21      101.33        2.37 o incl   0.1613E-01
  -7   2  18       62.01       63.94        1.91 o incl   0.2971E-01
  -6   2  18      112.87      117.03        2.67 o incl   0.1288E-01
  -5   2  18        7.85        8.15        0.76 o incl   0.3079E+00
  -4   2  18        5.24        3.80        1.22 o incl   0.3481E+00
  -9   3  18       10.54        8.17        1.09 o incl   0.2397E+00
  -8   3  18       19.05       18.29        1.42 o incl   0.1156E+00
  -7   3  18      160.34      170.79        4.84 o incl   0.6758E-02
  -6   3  18       31.28       31.92        1.72 o incl   0.6487E-01
  -5   3  18      204.23      197.91        5.83 o incl   0.5007E-02
  -9  -2  19       68.28       69.13        2.82 o incl   0.2406E-01
  -8  -2  19       58.20       62.44        2.72 o incl   0.2778E-01
  -7  -2  19       46.19       47.12        2.41 o incl   0.3846E-01
  -6  -2  19       17.12       19.23        1.42 o incl   0.1158E+00
  -5  -2  19       32.72       36.86        1.78 o incl   0.5734E-01
 -12  -1  19      224.01      231.73        6.62 o incl   0.3983E-02
 -11  -1  19       21.62       20.37        1.12 o incl   0.1134E+00
 -10  -1  19      104.74      108.49        2.27 o incl   0.1466E-01
  -9  -1  19       46.06       48.12        1.81 o incl   0.4196E-01
  -8  -1  19       73.23       79.37        2.46 o incl   0.2195E-01
  -7  -1  19      123.77      120.54        3.42 o incl   0.1140E-01
  -6  -1  19        9.56        7.93        0.98 o incl   0.2645E+00
  -5  -1  19       43.91       44.17        1.20 o incl   0.4964E-01
  -4  -1  19       13.71       12.81        0.73 o incl   0.1979E+00
 -13   0  19       53.54       55.31        2.34 o incl   0.3310E-01
 -12   0  19      135.88      147.61        3.30 o incl   0.9173E-02
 -11   0  19      160.97      158.44        3.90 o incl   0.7675E-02
 -10   0  19       68.08       73.83        2.08 o incl   0.2496E-01
  -9   0  19      127.60      132.05        2.55 o incl   0.1096E-01
  -8   0  19      382.57      417.62        7.53 o incl   0.1638E-02
  -7   0  19       12.90       10.21        0.91 o incl   0.2174E+00
  -6   0  19        2.82        3.68        0.76 o incl   0.6005E+00
  -5   0  19        9.26        9.57        0.89 o incl   0.2526E+00
  -4   0  19       16.82       12.56        1.04 o incl   0.1688E+00
 -12   1  19      234.25      235.68        6.94 o incl   0.3779E-02
 -11   1  19       21.59       19.67        1.18 o incl   0.1141E+00
 -10   1  19      116.48      113.74        3.20 o incl   0.1252E-01
  -9   1  19       57.45       57.23        2.18 o incl   0.3224E-01
  -8   1  19       76.17       72.72        2.59 o incl   0.2286E-01
  -7   1  19      114.76      116.55        3.29 o incl   0.1224E-01
  -6   1  19        9.10        7.10        0.98 o incl   0.2839E+00
  -5   1  19       52.35       49.26        1.96 o incl   0.3846E-01
  -4   1  19       10.69       10.52        1.04 o incl   0.2153E+00
 -10   2  19        2.57        2.58        0.72 o incl   0.7478E+00
  -9   2  19       61.39       68.45        2.83 o incl   0.2513E-01
  -8   2  19       63.24       64.32        2.91 o incl   0.2569E-01
  -7   2  19       49.61       45.90        2.51 o incl   0.3748E-01
  -6   2  19       22.86       22.91        1.59 o incl   0.9110E-01
  -9   0  20      239.45      236.40        6.70 o incl   0.3777E-02
  -8   0  20       92.22       85.33        3.40 o incl   0.1706E-01
  -7   0  20      215.32      210.16        6.15 o incl   0.4543E-02
# No of reflections output =   5177
# No of reflections in LSQ =   5171
#   o =   5171 < =      0 x =      6 h =      0 l =      0
