# Supplementary material for: Catalytic enantioselective nucleophilic desymmetrization of phosphonate esters
Source: Nat Chem. 2023 May 1;15(5):714–21. doi: 10.1038/s41557-023-01165-6 (PMC10159838; doi:10.1038/s41557-023-01165-6)
Supplement: Supplementary file 7 — XYZ coordinates for: the substrate, product, BIMP catalyst, R and S pentacoordinate intermediates, R and S transition states, R and S reaction coordinates, the phenol nucleophile and the nitrophenol leaving group. [file 41557_2023_1165_MOESM7_ESM.zip]

Archive with 17 entries (17 files):
- ArOH.xyz
- Ar'OH.xyz
- B12-P(Ph)3.xyz
- INT-(R).xyz
- INT-(S).xyz
- P.xyz
- RC-(R).xyz
- RC-(S).xyz
- SM.xyz
- TS1-(R).xyz
- TS1-(R)-Me.xyz
- TS1-(R)-PMe3.xyz
- TS1-(S).xyz
- TS1-(S)-Me.xyz
- TS1-(S)-PMe3.xyz
- TS2-(R).xyz
- TS2-(S).xyz
