# Supplementary material for: Catalytic enantioselective nucleophilic desymmetrization of phosphonate esters
Source: Nat Chem. 2023 May 1;15(5):714–21. doi: 10.1038/s41557-023-01165-6 (PMC10159838; doi:10.1038/s41557-023-01165-6)
Supplement: Supplementary file 7 — XYZ coordinates for: the substrate, product, BIMP catalyst, R and S pentacoordinate intermediates, R and S transition states, R and S reaction coordinates, the phenol nucleophile and the nitrophenol leaving group. [file 41557_2023_1165_MOESM7_ESM.zip › ArOH.xyz]

18
ArOH (2-methyl 6-nitrophenol)
O 0.271734 -1.940078 0.000184
C 0.427906 -0.620746 0.00008
C -0.633164 0.308957 -0.000046
C 1.753784 -0.12491 0.000169
C -0.40681 1.692856 -0.000066
C 1.957245 1.247569 0.000136
C 0.890576 2.162012 0.000021
H -1.263847 2.364393 -0.00017
H 2.984032 1.619836 0.000208
H 1.085959 3.23418 -0.000004
N -2.010996 -0.152346 -0.00021
O -2.900293 0.657455 -0.000229
O -2.214811 -1.363353 -0.000355
C 2.879348 -1.117738 0.00029
H 2.823351 -1.77188 0.883105
H 2.823833 -1.771538 -0.882814
H 3.849244 -0.605381 0.000641
H -0.691953 -2.123381 0.000194
