# Supplementary material for: Catalytic enantioselective nucleophilic desymmetrization of phosphonate esters
Source: Nat Chem. 2023 May 1;15(5):714–21. doi: 10.1038/s41557-023-01165-6 (PMC10159838; doi:10.1038/s41557-023-01165-6)
Supplement: Supplementary file 7 — XYZ coordinates for: the substrate, product, BIMP catalyst, R and S pentacoordinate intermediates, R and S transition states, R and S reaction coordinates, the phenol nucleophile and the nitrophenol leaving group. [file 41557_2023_1165_MOESM7_ESM.zip › Ar'OH.xyz]

19
Ar�fOH (2,4-dimethylphenol) 
O -2.456216 -0.87466 0.000029
C -1.127202 -0.609265 0.000004
C -0.747992 0.746442 -0.00001
C -0.158939 -1.611083 0.000003
C 0.61236 1.047891 -0.000025
C 1.197196 -1.275636 -0.000006
C 1.60759 0.057856 -0.000022
H 0.910242 2.100726 -0.000043
H 1.944319 -2.072586 -0.000006
H -0.468671 -2.659558 0.000012
C -1.813478 1.805565 0.000003
H -2.464389 1.709727 -0.882289
H -2.464116 1.709975 0.882527
H -1.369424 2.809346 -0.000197
C 3.065392 0.438563 -0.000008
H 3.320215 1.040742 -0.885373
H 3.32031 1.040298 0.885634
H 3.707767 -0.452269 -0.000258
H -2.596077 -1.831112 0.000127
