# Supplementary material for: Catalytic enantioselective nucleophilic desymmetrization of phosphonate esters
Source: Nat Chem. 2023 May 1;15(5):714–21. doi: 10.1038/s41557-023-01165-6 (PMC10159838; doi:10.1038/s41557-023-01165-6)
Supplement: Supplementary file 7 — XYZ coordinates for: the substrate, product, BIMP catalyst, R and S pentacoordinate intermediates, R and S transition states, R and S reaction coordinates, the phenol nucleophile and the nitrophenol leaving group. [file 41557_2023_1165_MOESM7_ESM.zip › B12-P(Ph)3.xyz]

104
B12-P(Ph)3
C  0.032826  3.522553  -0.069267
N  -1.317401  3.244684  -0.493119
H  -1.457324  3.121325  -1.49115
C  -2.118908  2.49497  0.343993
N  -3.242538  1.972747  -0.24487
H  -3.261585  2.043077  -1.25853
C  -3.784356  0.722626  0.272552
H  -3.389387  0.63017  1.295147
C  -3.229412  -0.454764  -0.553222
N  -1.798737  -0.344257  -0.766468
H  -3.750586  -0.461853  -1.531694
P  -0.7814  -1.499013  -0.411933
C  0.729829  -1.224717  -1.386218
C  0.686626  -0.313859  -2.445693
C  1.916007  -1.909931  -1.103259
C  1.83227  -0.076385  -3.207671
H  -0.250763  0.207419  -2.650891
C  3.055243  -1.676059  -1.870033
H  1.963085  -2.616625  -0.270974
C  3.015699  -0.755838  -2.919343
H  1.798636  0.639619  -4.031097
H  3.985679  -2.196664  -1.632451
H  3.91366  -0.56591  -3.510266
C  -1.349201  -3.194169  -0.813229
C  -1.099038  -3.736651  -2.080315
C  -2.165373  -3.894873  0.086286
C  -1.64415  -4.969943  -2.436096
H  -0.471223  -3.196093  -2.792717
C  -2.713816  -5.125273  -0.274599
H  -2.369306  -3.483542  1.078066
C  -2.451124  -5.66465  -1.534362
H  -1.436791  -5.389981  -3.421709
H  -3.346455  -5.664768  0.432171
H  -2.876747  -6.629907  -1.814215
C  -0.248551  -1.610407  1.340972
C  -0.405621  -0.457746  2.118518
C  0.315638  -2.761298  1.910277
C  0.003502  -0.453711  3.453324
H  -0.848154  0.443764  1.685389
C  0.719946  -2.753745  3.245781
H  0.42955  -3.672471  1.317709
C  0.563699  -1.599868  4.017849
H  1.153243  -3.65348  3.68634
H  0.879362  -1.597169  5.06278
H  -3.533898  -1.388702  -0.047737
H  -0.116454  0.453906  4.047485
H  -0.000641  3.836193  0.982569
C  0.667185  4.659908  -0.905379
C  -5.330046  0.774988  0.378216
O  -1.849763  2.350052  1.525748
N  0.823079  2.300729  -0.095735
C  1.590569  1.89411  0.941727
O  2.124335  0.686012  0.653484
O  1.801519  2.512411  1.959238
C  2.931688  0.042337  1.623738
H  3.087689  0.724316  2.472921
H  0.666971  1.630454  -0.843414
H  2.39057  -0.844067  1.987903
C  4.246343  -0.370285  1.012106
C  4.906387  0.468084  0.108065
C  4.816878  -1.603709  1.337625
C  6.116484  0.077905  -0.462537
H  4.454552  1.424158  -0.165613
C  6.032162  -1.994274  0.772305
H  4.297197  -2.268913  2.032497
C  6.68318  -1.155479  -0.13252
H  6.620013  0.738155  -1.1713
H  6.466625  -2.961277  1.032598
H  7.629744  -1.461907  -0.581302
C  -5.970245  1.170035  -0.957405
H  -5.725375  0.45835  -1.760506
H  -7.066747  1.192199  -0.858798
H  -5.645824  2.174214  -1.270536
C  -5.699869  1.821839  1.433639
H  -5.309047  1.537733  2.423259
H  -5.280245  2.80427  1.172814
H  -6.793482  1.923482  1.514111
C  -5.87118  -0.588609  0.821539
H  -5.761073  -1.351994  0.037086
H  -5.351125  -0.946076  1.725028
H  -6.943351  -0.510198  1.059538
C  0.772848  4.261262  -2.380803
H  1.292506  5.048216  -2.948071
H  1.347747  3.329368  -2.497585
H  -0.215039  4.125677  -2.849784
C  -0.189336  5.919493  -0.757376
H  -1.202582  5.766697  -1.154718
H  -0.28026  6.206964  0.301793
H  0.271658  6.759204  -1.299301
C  2.070123  4.933609  -0.356253
H  2.73116  4.065953  -0.499039
H  2.519311  5.791776  -0.878706
H  2.036506  5.160152  0.719864
C -6.428498 1.26413 0.421447
C -7.364375 0.677388 -0.435164
C -6.63929 2.573604 0.8672
C -8.49461 1.390165 -0.837377
H -7.200896 -0.340334 -0.791404
C -7.771622 3.283005 0.47064
H -5.906473 3.041183 1.529442
C -8.70328 2.692691 -0.384675
H -9.217065 0.923172 -1.509391
H -7.923267 4.30402 0.825382
H -9.587819 3.248673 -0.700127
