# Supplementary material for: Catalytic enantioselective nucleophilic desymmetrization of phosphonate esters
Source: Nat Chem. 2023 May 1;15(5):714–21. doi: 10.1038/s41557-023-01165-6 (PMC10159838; doi:10.1038/s41557-023-01165-6)
Supplement: Supplementary file 7 — XYZ coordinates for: the substrate, product, BIMP catalyst, R and S pentacoordinate intermediates, R and S transition states, R and S reaction coordinates, the phenol nucleophile and the nitrophenol leaving group. [file 41557_2023_1165_MOESM7_ESM.zip › INT-(R).xyz]

159
INT-(R)
C -0.06696000 -4.03558800 -1.81160900
N 0.36747500 -2.67822500 -2.07209100
H -0.34176500 -1.94839100 -2.06359400
C 1.68578000 -2.36645700 -2.27239900
N 1.91870300 -1.02599500 -2.44517700
H 1.14842100 -0.38675900 -2.25065900
C 3.25737000 -0.47998600 -2.42793000
H 3.91782300 -1.28279900 -2.06203100
H 1.75404600 0.27405200 -0.10053600
C 3.31346600 0.69120100 -1.43326200
N 2.77304200 0.38638000 -0.10960700
H 2.72805200 1.54365200 -1.81283800
P 3.61586100 -0.34928400 1.09678300
C 2.51057700 -0.35668000 2.52268800
C 1.74289600 0.79396700 2.75398000
C 2.49987400 -1.41301400 3.44061700
C 0.94495800 0.87029100 3.89286800
H 1.75428500 1.61841000 2.03689500
C 1.69449800 -1.32650900 4.57604800
H 3.11281000 -2.30101600 3.27848200
C 0.91699200 -0.18977900 4.80030000
H 0.34945400 1.76649200 4.07138400
H 1.67902100 -2.15265900 5.28864900
H 0.28978800 -0.12706400 5.69143300
C 5.02340900 0.70457600 1.51939000
C 4.97824400 2.06179800 1.17896600
C 6.06955500 0.20747600 2.30867000
C 5.99879000 2.91297000 1.59929200
H 4.14171000 2.45179800 0.59545600
C 7.08327000 1.06653600 2.72649800
H 6.09410400 -0.84392600 2.60343900
C 7.05122000 2.41523200 2.36733800
H 5.96586000 3.96951400 1.32993700
H 7.89970900 0.68096600 3.33851600
H 7.84859900 3.08376700 2.69596500
C 4.18437300 -2.01151200 0.70478300
C 5.48529200 -2.23921700 0.23083800
C 3.24857600 -3.05426300 0.72497000
C 5.85071700 -3.51876900 -0.17975200
H 6.20980300 -1.42478100 0.17210700
C 3.62688500 -4.33143600 0.32173400
H 2.21382100 -2.89166400 1.03749700
C 4.92701500 -4.56433200 -0.12184500
H 2.87790100 -5.12321700 0.34268800
H 5.22141900 -5.56477500 -0.44372600
H 4.35270300 1.03052000 -1.32272100
H 6.86169400 -3.69869200 -0.54813400
H 0.83149000 -4.58617700 -1.50146700
C -0.65060700 -4.75366300 -3.05634600
C 3.76663900 -0.08659300 -3.84357300
O 0.73953000 2.67633200 0.17016800
C 0.73940600 3.94077300 0.73374500
C 0.00575000 4.20284600 1.88880800
C 1.52625000 4.92419900 0.12319400
C 0.04668700 5.47707700 2.44874500
C 1.54914000 6.19138600 0.71532400
C 0.82051800 6.49150700 1.87158300
H -0.53816100 5.68807500 3.34704800
H 2.15393600 6.97334600 0.24835000
P -0.50119100 1.97299300 -0.62903400
O -2.83474000 1.12633500 -1.85473200
O 0.03515500 0.70821500 -1.19203800
O 2.57328300 -3.20869100 -2.30999700
N -0.99311300 -4.06547500 -0.69923700
C -0.57192000 -4.30281500 0.55875200
O -1.57783300 -4.13411800 1.44377800
O 0.54743700 -4.63617700 0.89644900
H -1.93248200 -3.67398200 -0.81447200
C -3.99903100 0.68339800 -1.88974200
C -4.39133500 -0.69795900 -1.68584900
C -5.12105700 1.60102700 -2.10404400
C -5.74411800 -1.10534500 -1.60483700
C -6.41974700 1.16586700 -2.03616300
C -6.75346600 -0.19305100 -1.77573800
H -5.95219500 -2.15753500 -1.41469100
H -7.22515200 1.89115700 -2.18565000
H -7.79749700 -0.50428300 -1.73072600
N -3.40388700 -1.68817700 -1.47936300
O -2.23806800 -1.44909700 -1.75414200
O -3.73604600 -2.79008100 -1.02554500
C -2.55369900 1.03836200 0.94873300
C -2.32863400 -0.32366000 1.20332100
C -3.84306600 1.56534700 1.13387000
C -3.42463400 -1.12073600 1.55788200
C -4.92339700 0.75581900 1.47352000
C -4.71058700 -0.59961800 1.68296800
H -3.24784800 -2.18481900 1.72717900
H -5.90891500 1.20838400 1.57269300
H -5.54478400 -1.25031800 1.94669500
C -1.02861600 3.23111100 -1.78618000
C -1.53924600 4.46344500 -1.36773800
C -0.80582600 2.97376400 -3.14328300
C -1.80749300 5.44930300 -2.31879700
C -1.07547300 3.96396100 -4.08400400
C -1.57079600 5.20333800 -3.67082100
H -2.20878600 6.41159500 -1.99746200
H -0.90668900 3.76586500 -5.14367000
H -1.78199500 5.97843800 -4.40974400
C 0.86389400 7.86504400 2.48774100
H 1.32128800 7.83329400 3.48842500
H 1.44596300 8.56133500 1.86985100
H -0.14964700 8.27551500 2.60673600
C -4.74388800 3.02415700 -2.38610900
H -4.18680900 3.09789300 -3.33531500
H -5.62772000 3.67422800 -2.43736600
H -4.06064600 3.40597400 -1.61348600
H -0.61831900 3.41710000 2.31435100
C 2.28777800 4.61360800 -1.13448500
H 2.98165100 3.77237400 -0.98249300
H 1.60213600 4.32315800 -1.94691000
H 2.86425600 5.48658400 -1.46576600
C -2.36010800 -3.79457100 3.65311700
C -2.12190200 -2.67509400 4.45421300
C -3.65456000 -4.32340900 3.58575800
C -3.16005700 -2.08732300 5.17903900
H -1.11488400 -2.25340300 4.49802000
C -4.69373700 -3.73602700 4.30459000
H -3.84816200 -5.19398900 2.95459600
C -4.44796300 -2.61524800 5.10229600
H -2.96312800 -1.20944700 5.79716300
H -5.70092500 -4.15208400 4.24281700
H -5.26323100 -2.15381800 5.66235300
C -1.25849200 -4.38012200 2.81342500
H -0.29168600 -3.91849300 3.05810500
H -1.16451300 -5.46664400 2.96913600
C -0.98865800 -6.19598200 -2.67007500
H -1.78550300 -6.23186100 -1.91334600
H -1.33003200 -6.75748800 -3.55312200
H -0.10475600 -6.71148600 -2.26084800
C 5.17166800 0.51862200 -3.74569800
H 5.16464700 1.52045100 -3.29034700
H 5.83955200 -0.12699800 -3.15151100
H 5.61104300 0.61985100 -4.74981100
C 2.81403600 0.90718200 -4.51550200
H 2.74091200 1.85695300 -3.96254000
H 3.16873000 1.14452200 -5.53041900
H 1.80438400 0.47833000 -4.60330000
C -1.90309500 -4.04469100 -3.57742700
H -2.27758900 -4.56095300 -4.47513200
H -2.71284800 -4.03837000 -2.83183700
H -1.68362900 -3.00197700 -3.85195400
C -0.95458400 -0.93136500 1.13465000
H -0.77626100 -1.38516700 0.14828400
H -0.17745800 -0.17715000 1.30445600
H -0.86114700 -1.70927200 1.90608700
N -4.11577100 2.99975300 1.00288400
O -3.22181900 3.78096200 1.24634400
O -5.23978800 3.33155800 0.70588500
H -0.43899200 1.99368300 -3.45162100
H -1.74723400 4.65104100 -0.31310100
O -1.52009900 1.86825100 0.62350200
C 3.83646300 -1.36004200 -4.69186000
H 4.52680300 -2.09296200 -4.24795500
H 2.84930100 -1.83785500 -4.76709600
H 4.18408100 -1.12231600 -5.70933500
C 0.41791700 -4.76070400 -4.15320700
H 0.64670700 -3.73848700 -4.48880500
H 1.35480400 -5.21346300 -3.79699400
H 0.05847600 -5.33093900 -5.02359400
