# Supplementary material for: Catalytic enantioselective nucleophilic desymmetrization of phosphonate esters
Source: Nat Chem. 2023 May 1;15(5):714–21. doi: 10.1038/s41557-023-01165-6 (PMC10159838; doi:10.1038/s41557-023-01165-6)
Supplement: Supplementary file 7 — XYZ coordinates for: the substrate, product, BIMP catalyst, R and S pentacoordinate intermediates, R and S transition states, R and S reaction coordinates, the phenol nucleophile and the nitrophenol leaving group. [file 41557_2023_1165_MOESM7_ESM.zip › INT-(S).xyz]

159
INT-(S)
C -3.01216600 -1.91413900 2.57410600
N -1.91493700 -1.05141500 2.19515000
H -1.08075700 -1.43764400 1.74937300
C -1.90627500 0.26162300 2.59967000
N -0.69488000 0.89344900 2.46093700
H -0.00321000 0.42344500 1.86811100
C -0.56371900 2.31375600 2.72042100
H -1.56391400 2.76206100 2.58607900
H 0.64822500 1.89637800 -0.10425000
C 0.39461400 2.93927400 1.69974100
N 0.08946300 2.66438000 0.29918700
H 1.41274100 2.55130900 1.85151700
P -1.17112000 3.28176900 -0.54628900
C -0.60767400 3.41186500 -2.25778700
C 0.74484700 3.67842300 -2.50631700
C -1.50812500 3.26527100 -3.32072500
C 1.19305300 3.80003000 -3.82042500
H 1.44603500 3.77711300 -1.67512300
C -1.05158600 3.39649100 -4.63081500
H -2.55890200 3.03763900 -3.13087800
C 0.29616600 3.66160800 -4.88007500
H 2.24854700 3.99808700 -4.01419900
H -1.75099600 3.28060800 -5.45996000
H 0.65083200 3.75513200 -5.90796700
C -1.54833900 4.90752600 0.14446800
C -0.82674600 6.02486900 -0.29458800
C -2.48647800 5.03318400 1.17838800
C -1.04313000 7.26452100 0.30320400
H -0.09858500 5.93252300 -1.10314300
C -2.69647800 6.27801500 1.76969400
H -3.05398000 4.16600300 1.52322400
C -1.97503800 7.38997300 1.33446300
H -0.48280900 8.13520100 -0.03985400
H -3.42601800 6.37588200 2.57482200
H -2.14218100 8.36256700 1.80034900
C -2.65622900 2.26929000 -0.52087800
C -2.48680800 0.89082600 -0.35104200
C -3.93132900 2.81045000 -0.74300700
C -3.59998300 0.05638500 -0.39715300
H -1.50077300 0.45882200 -0.15023200
C -5.03810300 1.96469900 -0.77262000
H -4.06225400 3.88563700 -0.88542500
C -4.87254700 0.58904200 -0.59638600
H -6.03400400 2.38119300 -0.93149600
H -5.73503100 -0.08084500 -0.61240100
H 0.42950500 4.02630700 1.85359400
H -3.44436200 -1.01396600 -0.27657300
H -3.86574500 -1.25613300 2.78458800
C -2.71733700 -2.74764800 3.85367200
C -0.13113700 2.64734300 4.18355000
O 2.16650300 0.88063600 0.03052600
C 3.34817600 1.49324600 -0.27164900
C 3.59147200 1.93399100 -1.57825500
C 4.31887200 1.71680200 0.72595800
C 4.79780100 2.54559000 -1.91433600
C 5.51982600 2.32912100 0.35669500
C 5.79353500 2.73746100 -0.95279500
H 4.97080000 2.86620300 -2.94496600
H 6.27870900 2.48649400 1.12979300
P 1.88798400 -0.87425800 -0.13914000
O 2.06250500 -2.69662800 -0.32829400
O 0.52692900 -0.84458400 0.51201000
O -2.89485700 0.81450200 3.06537900
N -3.40128100 -2.77310800 1.47759400
C -4.63650900 -2.77660000 0.93635700
O -4.69523000 -3.67591400 -0.07570300
O -5.57964900 -2.10103700 1.28305200
H -2.67530900 -3.30789100 1.01158400
C 1.61605400 -3.44856800 -1.31970700
C 0.25859500 -3.54252800 -1.66684100
C 2.53851800 -4.17845400 -2.10857600
C -0.19430400 -4.19465100 -2.81321900
C 2.07998200 -4.86178000 -3.23260800
C 0.73099000 -4.85476500 -3.60807200
H -1.26055100 -4.20200200 -3.04182800
H 2.80382000 -5.40752500 -3.84226700
H 0.40463700 -5.38390800 -4.50355700
N -0.75507000 -3.02343400 -0.75304000
O -0.68720600 -3.37796800 0.40559400
O -1.64847500 -2.34623800 -1.20625300
C 3.92639400 -2.05145100 1.33378500
C 3.35445100 -2.90898400 2.29335900
C 5.30086100 -2.14261900 1.08457300
C 4.17508200 -3.87066500 2.88659500
C 6.11910600 -3.08139900 1.70795300
C 5.53840700 -3.97462300 2.59624800
H 3.72947900 -4.54698800 3.61905700
H 7.18565900 -3.09431300 1.48451500
H 6.14800400 -4.73520100 3.08461900
C 1.87238500 -0.67828500 -1.95727600
C 0.68499300 -0.15020000 -2.47912300
C 2.93136500 -0.97854200 -2.81437900
C 0.56529100 0.08965900 -3.84727800
C 2.80978200 -0.73161800 -4.18311000
C 1.63183600 -0.19438600 -4.70178800
H -0.36654600 0.49782600 -4.24401700
H 3.64672300 -0.95792900 -4.84613100
H 1.54172500 -0.00180300 -5.77258700
C 7.12969800 3.33623400 -1.30514200
H 7.11425400 3.78985900 -2.30551400
H 7.42922300 4.10756800 -0.58052300
H 7.91298100 2.56175300 -1.29925000
C 3.98051500 -4.18982300 -1.69017400
H 4.10301100 -4.75783500 -0.75360600
H 4.61092000 -4.65248000 -2.46053000
H 4.34641200 -3.17325800 -1.48514500
H 2.82163100 1.77814800 -2.33517700
C 4.09757600 1.31376600 2.15895800
H 3.05981600 1.00572600 2.32957900
H 4.74381500 0.46355300 2.43216600
H 4.34932800 2.14319300 2.83703700
C -5.95407100 -2.62213600 -1.86561100
C -7.15879500 -1.98452500 -2.17719300
C -4.78991800 -2.25437900 -2.54854300
C -7.20092400 -0.99592200 -3.16112300
H -8.06836600 -2.25648700 -1.63612100
C -4.83070400 -1.26506800 -3.53026300
H -3.84125800 -2.72656800 -2.28488100
C -6.03623300 -0.63382300 -3.83992200
H -8.14577700 -0.50042700 -3.39218400
H -3.91195000 -0.97860600 -4.04638700
H -6.06809400 0.14432900 -4.60475800
C -5.90671200 -3.70675800 -0.81589600
H -6.76705500 -3.62203600 -0.13917900
H -5.92646800 -4.69868200 -1.28913000
C -4.00685000 -3.45167300 4.28167600
H -4.36598000 -4.13736400 3.49957900
H -3.83624800 -4.04206600 5.19514400
H -4.80478900 -2.72208100 4.49064100
C -0.10949500 4.16905100 4.38200300
H 0.71417200 4.65626400 3.84002600
H -1.05750000 4.62400600 4.05031000
H 0.01876700 4.40602300 5.44933300
C 1.24875700 2.06307500 4.49790900
H 2.04737000 2.53901700 3.91075800
H 1.48869300 2.21324000 5.56202600
H 1.26827200 0.98019200 4.29788800
C -1.62367900 -3.78017200 3.57544200
H -1.34766000 -4.30576300 4.50290400
H -1.95511600 -4.53673700 2.84777700
H -0.71856300 -3.29786500 3.17729000
C 1.91066500 -2.76733300 2.67789100
H 1.65231800 -1.71230500 2.85751200
H 1.25367200 -3.11291000 1.86613300
H 1.70418000 -3.34399700 3.58846000
N 5.94035000 -1.19365900 0.16758000
O 5.39080400 -0.94860300 -0.88089300
O 7.00217300 -0.72778200 0.51066000
H 3.86382900 -1.37608500 -2.41720700
H -0.15310700 0.06104100 -1.81122700
O 3.24597000 -1.01603500 0.79969800
C -1.14561800 2.05523800 5.16651000
H -2.15928400 2.43157600 4.97114200
H -1.18353700 0.95998300 5.09057000
H -0.85844900 2.31890400 6.19665900
C -2.25859900 -1.80125600 4.96587700
H -1.27965700 -1.35808000 4.72685900
H -2.97639500 -0.97949200 5.10826100
H -2.15929200 -2.35005600 5.91497100
