# Supplementary material for: Catalytic enantioselective nucleophilic desymmetrization of phosphonate esters
Source: Nat Chem. 2023 May 1;15(5):714–21. doi: 10.1038/s41557-023-01165-6 (PMC10159838; doi:10.1038/s41557-023-01165-6)
Supplement: Supplementary file 7 — XYZ coordinates for: the substrate, product, BIMP catalyst, R and S pentacoordinate intermediates, R and S transition states, R and S reaction coordinates, the phenol nucleophile and the nitrophenol leaving group. [file 41557_2023_1165_MOESM7_ESM.zip › P.xyz]

48
Product
O -0.377124 -0.260655 0.386082
P -0.031129 0.905222 -0.690549
O -0.127534 0.479999 -2.102963
O 1.461755 1.28211 -0.154894
C 2.451233 0.333437 -0.116062
C 2.590402 -0.524205 0.978824
C 3.567311 -1.51379 1.012523
C 4.441359 -1.623523 -0.062016
C 4.3171 -0.762578 -1.153084
C 3.322804 0.218947 -1.208071
C 3.15863 1.136191 -2.385984
H 3.213961 2.188244 -2.069587
H 3.941694 0.949445 -3.130778
H 2.174531 0.985778 -2.853442
H 5.004478 -0.85495 -1.996047
H 5.223162 -2.383398 -0.050283
H 3.628327 -2.173459 1.877688
N 1.69199 -0.416122 2.134038
O 1.333612 -1.448004 2.650129
O 1.393979 0.689848 2.516435
C -0.969513 2.344644 -0.220194
C -0.938886 2.803969 1.103277
C -1.704716 3.911827 1.454381
C -2.49353 4.549826 0.49258
C -2.522269 4.085933 -0.822414
C -1.757956 2.977228 -1.184965
H -1.768348 2.597724 -2.208441
H -3.141119 4.587159 -1.567976
H -3.092576 5.417761 0.773966
H -1.688513 4.28032 2.481012
H -0.320465 2.291813 1.845016
C -1.412964 -1.160828 0.160353
C -2.71747 -0.799885 0.467867
C -3.744801 -1.722789 0.26447
C -3.470653 -2.996322 -0.2402
C -2.139107 -3.32416 -0.535787
C -1.089297 -2.424499 -0.348363
C 0.342415 -2.766344 -0.647444
H 0.773792 -2.043507 -1.357927
H 0.423386 -3.772696 -1.0773
H 0.944247 -2.726658 0.273894
H -1.910148 -4.318755 -0.928816
C -4.566448 -4.004273 -0.466538
H -4.631309 -4.282612 -1.529273
H -4.375988 -4.927609 0.100634
H -5.542491 -3.607799 -0.157527
H -4.772781 -1.445488 0.5066
H -2.920224 0.194003 0.871333
