# Supplementary material for: Catalytic enantioselective nucleophilic desymmetrization of phosphonate esters
Source: Nat Chem. 2023 May 1;15(5):714–21. doi: 10.1038/s41557-023-01165-6 (PMC10159838; doi:10.1038/s41557-023-01165-6)
Supplement: Supplementary file 7 — XYZ coordinates for: the substrate, product, BIMP catalyst, R and S pentacoordinate intermediates, R and S transition states, R and S reaction coordinates, the phenol nucleophile and the nitrophenol leaving group. [file 41557_2023_1165_MOESM7_ESM.zip › RC-(R).xyz]

159
RC-(R)
C -0.16156200 3.81975300 -1.93452900
N -0.41410700 2.39802700 -1.95525900
H 0.36269700 1.73841000 -1.98394100
C -1.69582000 1.92946100 -2.15253100
N -1.78867100 0.57796400 -2.35699400
H -0.96529800 0.01502400 -2.14509000
C -3.07125600 -0.08106900 -2.52245500
H -3.82607400 0.57395200 -2.05557200
H -1.27575900 -1.87208500 -0.05818100
C -3.08762800 -1.43270100 -1.78777500
N -2.69347000 -1.43091900 -0.39271200
H -2.40309600 -2.12405100 -2.30981700
P -3.57881600 -0.81829600 0.78867500
C -3.21430100 -1.78105500 2.28981000
C -3.17415400 -3.17838900 2.18503800
C -2.94414600 -1.17266100 3.52102700
C -2.89932200 -3.95923400 3.30560400
H -3.34820000 -3.65398800 1.21788100
C -2.65214800 -1.95769700 4.63709300
H -2.94762400 -0.08536100 3.61338200
C -2.63532300 -3.34820600 4.53220700
H -2.87392100 -5.04650300 3.21499500
H -2.43307100 -1.47694700 5.59177800
H -2.40577800 -3.95895600 5.40740100
C -5.37112000 -0.88748200 0.44657000
C -6.11985300 -2.02863700 0.76013200
C -5.97915700 0.16878100 -0.24750900
C -7.46060300 -2.11150200 0.38536300
H -5.66273800 -2.85596200 1.30599500
C -7.31963800 0.08050200 -0.62165200
H -5.40955300 1.06940700 -0.48960400
C -8.06025600 -1.05931900 -0.30686200
H -8.03858600 -3.00156200 0.63884700
H -7.78544400 0.90776000 -1.15950200
H -9.10980500 -1.12588500 -0.59864500
C -3.23561600 0.91212500 1.22577700
C -2.00137500 1.42357800 0.82427900
C -4.10937200 1.70262900 1.98633200
C -1.64285400 2.72524900 1.16869100
H -1.33224500 0.80524600 0.22218000
C -3.74208900 3.00212200 2.33253900
H -5.07566900 1.30524800 2.30762400
C -2.50836200 3.51566700 1.92124000
H -4.42314600 3.61935900 2.92098000
H -2.21336100 4.53587600 2.17815000
H -4.09997300 -1.85559300 -1.90631000
H -0.68095200 3.11486000 0.83780000
H -1.11584800 4.29225300 -1.66723400
C 0.27540900 4.40614600 -3.30865400
C -3.47738500 -0.22530700 -4.02478300
O -0.29268900 -2.09153200 0.23317100
C -0.17170500 -3.23538900 0.92664200
C 0.52224100 -3.22322400 2.14470900
C -0.67657800 -4.45844700 0.43502100
C 0.70243100 -4.39207500 2.87856700
C -0.48078900 -5.61744000 1.19345000
C 0.19861600 -5.61460500 2.41738900
H 1.24309000 -4.35540500 3.82828400
H -0.86972100 -6.56434100 0.80549600
P 1.95827100 -1.18960500 -1.33293900
O 3.36184400 -0.68806800 -2.03042900
O 0.91497400 -0.16044900 -1.53579100
O -2.67013000 2.67045500 -2.15322000
N 0.77317800 4.16959100 -0.88143200
C 0.49807400 5.14219100 0.01716300
O 1.58707400 5.41143900 0.77386900
O -0.56206600 5.70980900 0.15605500
H 1.70962800 3.77361500 -0.87839900
C 4.53502200 -0.28033800 -1.47468400
C 4.70763000 0.97430200 -0.86078600
C 5.62045100 -1.16499700 -1.53698900
C 5.91816600 1.34124100 -0.27932000
C 6.83960800 -0.76952200 -0.97726600
C 6.99286200 0.46358300 -0.34748700
H 5.99917200 2.31473700 0.20233900
H 7.68081300 -1.46342100 -1.02293500
H 7.95116200 0.74302500 0.09036300
N 3.62180300 1.95410900 -0.80336800
O 2.76493500 1.90743500 -1.65657000
O 3.64544000 2.78193900 0.08056900
C 3.09532400 -0.92942200 1.15213200
C 2.55340600 0.22969900 1.72431400
C 4.32665500 -1.42151400 1.62552100
C 3.30808800 0.89358900 2.70186500
C 5.06693500 -0.73838900 2.58278300
C 4.55323300 0.43667700 3.11998200
H 2.88891900 1.79897600 3.14597400
H 6.02506600 -1.14813000 2.90001500
H 5.11391400 0.98083000 3.87993900
C 1.63514200 -2.75724300 -2.11575600
C 1.98358900 -3.97775600 -1.53087700
C 1.01453300 -2.71480700 -3.37162000
C 1.71911600 -5.16224200 -2.21886000
C 0.76145600 -3.90329200 -4.05239100
C 1.11514400 -5.12534200 -3.47565500
H 1.97860700 -6.11827700 -1.76138600
H 0.28227700 -3.87519800 -5.03226300
H 0.91122000 -6.05581400 -4.00859300
C 0.35867700 -6.87525300 3.22826700
H -0.33781300 -6.89045600 4.08261500
H 0.15721800 -7.76878500 2.62128700
H 1.37542900 -6.96260200 3.63837500
C 5.43097400 -2.51930300 -2.15908300
H 4.98798100 -2.43485300 -3.16207600
H 6.39039200 -3.04546900 -2.23298000
H 4.74708200 -3.13831100 -1.55658200
H 0.90896100 -2.26705000 2.50534400
C -1.39852200 -4.49279600 -0.88314900
H -0.87176900 -3.87496600 -1.62648100
H -1.47444100 -5.52002600 -1.26583400
H -2.41675800 -4.07929100 -0.79852800
C 0.67213900 5.44105500 3.02019800
C -0.16218200 6.08911900 3.93594100
C 0.88816600 4.06522900 3.14992200
C -0.76551700 5.37432900 4.97107400
H -0.34843200 7.16076100 3.83122600
C 0.28488000 3.34985800 4.18458200
H 1.52023800 3.55450400 2.41848100
C -0.54320000 4.00243100 5.09862500
H -1.41987100 5.89005100 5.67632200
H 0.45369000 2.27391800 4.27418000
H -1.02025200 3.44194200 5.90437900
C 1.35018800 6.21862600 1.91634400
H 0.74972200 7.09745400 1.64602800
H 2.34476500 6.55689100 2.23918900
C 0.34564600 5.93092800 -3.18132600
H 1.13224900 6.24030400 -2.47623700
H 0.57581900 6.38428800 -4.15768700
H -0.61175500 6.34382500 -2.82813100
C -4.82546400 -0.94886300 -4.14447500
H -4.75061200 -2.02096600 -3.91234700
H -5.57517600 -0.50330800 -3.46969000
H -5.20781800 -0.86189000 -5.17338800
C -2.40912200 -0.98957100 -4.81382800
H -2.28384200 -2.02225200 -4.45399900
H -2.68997700 -1.04257000 -5.87749400
H -1.43796100 -0.47549700 -4.74739700
C 1.63684200 3.86241400 -3.74391900
H 1.90213900 4.26531600 -4.73384100
H 2.43403500 4.15091200 -3.04163100
H 1.62704100 2.76429200 -3.81646100
C 1.19342800 0.73401600 1.33051500
H 1.23131100 1.41522100 0.46327200
H 0.53588000 -0.10343700 1.05789500
H 0.75131400 1.28547200 2.17084100
N 4.88347800 -2.69212000 1.14661500
O 4.11480500 -3.56568800 0.81712500
O 6.08664900 -2.81126400 1.14462200
H 0.72985300 -1.75676300 -3.81252500
H 2.44191600 -3.99680900 -0.54128000
O 2.44598300 -1.60201100 0.15371500
C -3.63340800 1.16810500 -4.64282400
H -4.39277100 1.75686700 -4.10779600
H -2.69398100 1.73539400 -4.60180000
H -3.93530000 1.07824400 -5.69852500
C -0.77530600 4.03206300 -4.35721500
H -0.79084200 2.94450800 -4.52466000
H -1.78278200 4.33891600 -4.04090000
H -0.54105900 4.51825000 -5.31671300
