# Supplementary material for: Catalytic enantioselective nucleophilic desymmetrization of phosphonate esters
Source: Nat Chem. 2023 May 1;15(5):714–21. doi: 10.1038/s41557-023-01165-6 (PMC10159838; doi:10.1038/s41557-023-01165-6)
Supplement: Supplementary file 7 — XYZ coordinates for: the substrate, product, BIMP catalyst, R and S pentacoordinate intermediates, R and S transition states, R and S reaction coordinates, the phenol nucleophile and the nitrophenol leaving group. [file 41557_2023_1165_MOESM7_ESM.zip › RC-(S).xyz]

159
RC-(S)
C -2.05868400 -3.33737000 -2.00740900
N -1.15216300 -2.23507100 -2.22231700
H -1.52435200 -1.29553100 -2.35122200
C 0.20007100 -2.43925000 -2.39096200
N 0.90853900 -1.29837500 -2.61382000
H 0.44582200 -0.40622400 -2.43490700
C 2.31416900 -1.31868100 -2.94409900
H 2.63220500 -2.36562600 -2.84307300
H 1.64921400 0.20636900 -0.04260300
C 3.12539500 -0.47622800 -1.94631500
N 2.75098100 -0.72872200 -0.56213300
H 2.96325600 0.59223200 -2.17572600
P 3.84467700 -1.21054700 0.49431400
C 3.01663000 -1.52806100 2.07299300
C 1.62970400 -1.70144800 2.10166600
C 3.77039900 -1.67803600 3.24457600
C 0.99841900 -1.99626400 3.31069500
H 1.04956200 -1.58183000 1.18547200
C 3.13298400 -1.97207200 4.44725500
H 4.85650800 -1.55718000 3.22294500
C 1.74538200 -2.12653300 4.48052000
H -0.08613200 -2.11665300 3.33475400
H 3.72003900 -2.07937200 5.36058800
H 1.24560800 -2.35042300 5.42496600
C 5.17989700 -0.00494400 0.80488800
C 5.00581200 0.99280600 1.77437100
C 6.27614200 0.06381800 -0.06784100
C 5.93035600 2.03134700 1.88192400
H 4.13908200 0.97214600 2.44023600
C 7.19514100 1.10659900 0.04114800
H 6.41767000 -0.69978000 -0.83647800
C 7.02422200 2.08885400 1.01770800
H 5.78745500 2.80164900 2.64202200
H 8.04670600 1.15144900 -0.63962900
H 7.74528900 2.90367700 1.10365600
C 4.64903600 -2.78311400 0.03170300
C 3.87326400 -3.69095800 -0.70257100
C 5.93357500 -3.14492100 0.45658900
C 4.39522400 -4.94197100 -1.03083500
H 2.85649700 -3.42925500 -1.01165400
C 6.44737500 -4.39881000 0.12707900
H 6.53862300 -2.45123800 1.04451600
C 5.68143300 -5.29442200 -0.62089800
H 7.45010700 -4.67672200 0.45584700
H 6.08745000 -6.27401700 -0.87957500
H 4.19553200 -0.66612700 -2.14190700
H 3.78772200 -5.64319700 -1.60543700
H -1.43945600 -4.18663200 -1.69175000
C -2.82450300 -3.76904100 -3.28999600
C 2.55325400 -0.91851600 -4.42962400
O 0.88741400 0.79156600 0.36231100
C 1.33247600 1.68771400 1.26272400
C 0.83503300 1.65443200 2.57200000
C 2.23770600 2.70676600 0.89724300
C 1.24627600 2.59273000 3.51654700
C 2.63566600 3.63348100 1.86529600
C 2.16217500 3.59680300 3.18191000
H 0.84385000 2.54707600 4.53195100
H 3.33241400 4.42604000 1.57286700
P -1.44396200 1.74019300 -0.97995100
O -2.74847600 2.56319400 -1.56542700
O -0.85893400 0.87752100 -2.03076700
O 0.70200500 -3.55903800 -2.36103100
N -2.96987200 -3.05918200 -0.91521300
C -3.15837200 -3.93282200 0.09964700
O -4.21537300 -3.55583700 0.84924300
O -2.49167800 -4.92091200 0.32456100
H -3.65157000 -2.30770900 -1.00028000
C -4.03664000 2.63600800 -1.13826600
C -4.89483300 1.53443300 -0.97369200
C -4.52918300 3.92377100 -0.86079800
C -6.21034600 1.69038400 -0.53501100
C -5.85412800 4.06539300 -0.44728700
C -6.69481600 2.96339500 -0.28213700
H -6.82976400 0.80394300 -0.40925100
H -6.22871600 5.06951100 -0.23919500
H -7.72488900 3.09916100 0.04718400
N -4.45023900 0.16567400 -1.23241300
O -3.51726600 -0.00261600 -1.98623800
O -5.04261100 -0.73629900 -0.68429100
C -0.24558400 4.23745900 -0.98076700
C 0.01092200 4.51019700 -2.33697900
C -0.07830000 5.26774000 -0.03977400
C 0.39653200 5.80889700 -2.68768600
C 0.33347500 6.54596000 -0.40500600
C 0.56144700 6.82150100 -1.74537700
H 0.58902600 6.01731900 -3.74187700
H 0.45438300 7.30195000 0.36945300
H 0.87111500 7.81962600 -2.05524400
C -1.99165300 0.93943500 0.51837800
C -1.73832400 -0.43214800 0.62303700
C -2.67629000 1.61725500 1.53208300
C -2.17678400 -1.12829700 1.74348600
C -3.10641000 0.91125600 2.65667500
C -2.85590600 -0.45766300 2.76336600
H -1.97937500 -2.19800500 1.82783200
H -3.63697200 1.43616300 3.45213300
H -3.19301200 -1.01339500 3.64193100
C 2.56359200 4.65034700 4.17991500
H 2.55369300 4.25681200 5.20635700
H 3.56975800 5.04146700 3.97091500
H 1.86127400 5.49810200 4.13947800
C -3.60160900 5.09797900 -0.97425600
H -3.10294900 5.12316600 -1.95388800
H -4.14721400 6.03742600 -0.82434100
H -2.81437900 5.02529800 -0.20741400
H 0.11358800 0.87344400 2.82572500
C 2.75362800 2.77081200 -0.51224800
H 1.97162700 2.44790000 -1.21716600
H 3.07845800 3.78887900 -0.77206800
H 3.61564200 2.09520500 -0.65267800
C -4.01987400 -3.96941600 3.24428900
C -2.66157700 -4.17117600 3.52548100
C -4.82795700 -3.35344000 4.20473700
C -2.12551100 -3.75890200 4.74488300
H -2.03110300 -4.65688800 2.77637300
C -4.29421400 -2.94597000 5.42906000
H -5.88794200 -3.19537700 3.99190300
C -2.94091800 -3.14578600 5.70000000
H -1.06803900 -3.92960400 4.95570700
H -4.93764900 -2.47098000 6.17188800
H -2.52103800 -2.82969900 6.65666600
C -4.60175700 -4.41097900 1.92375300
H -4.29401800 -5.43895400 1.69194400
H -5.69722800 -4.36175900 1.96095800
C -3.69114800 -4.98605600 -2.95202700
H -4.49755600 -4.72370300 -2.25042200
H -4.15873900 -5.38574300 -3.86483300
H -3.08841700 -5.78675200 -2.49603600
C 4.05303700 -0.93632200 -4.74443200
H 4.59113800 -0.11818000 -4.24310400
H 4.51021300 -1.89009500 -4.43363000
H 4.21564200 -0.82243300 -5.82755800
C 1.97573200 0.46903800 -4.73251300
H 2.48109000 1.26195100 -4.15980900
H 2.09773000 0.70608300 -5.80126400
H 0.89949300 0.50710900 -4.50193500
C -3.70862200 -2.63493300 -3.81307300
H -4.24193000 -2.96088800 -4.71958600
H -4.46595700 -2.33300900 -3.07225500
H -3.11248500 -1.74705800 -4.07292400
C -0.08777000 3.44403900 -3.38936300
H 0.52121000 2.56885700 -3.12612000
H -1.11990200 3.08508000 -3.51112900
H 0.25495100 3.83947700 -4.35345100
N -0.38781500 5.06856500 1.38189000
O -1.28606700 4.31206800 1.67129000
O 0.23272200 5.72808200 2.18088300
H -2.86479800 2.68824400 1.45526200
H -1.19634000 -0.94539300 -0.17088000
O -0.53420000 2.99502400 -0.51701400
C 1.84961000 -1.94887800 -5.31907600
H 2.22999000 -2.96432800 -5.12812700
H 0.76561400 -1.95286000 -5.13199400
H 2.01021000 -1.71478900 -6.38315000
C -1.80133200 -4.15706400 -4.35996600
H -1.18301800 -3.29474300 -4.64954100
H -1.12518600 -4.94403000 -3.99506900
H -2.31625400 -4.52454100 -5.26096700
