# Supplementary material for: Catalytic enantioselective nucleophilic desymmetrization of phosphonate esters
Source: Nat Chem. 2023 May 1;15(5):714–21. doi: 10.1038/s41557-023-01165-6 (PMC10159838; doi:10.1038/s41557-023-01165-6)
Supplement: Supplementary file 7 — XYZ coordinates for: the substrate, product, BIMP catalyst, R and S pentacoordinate intermediates, R and S transition states, R and S reaction coordinates, the phenol nucleophile and the nitrophenol leaving group. [file 41557_2023_1165_MOESM7_ESM.zip › SM.xyz]

47
SM 
P 0.471843 -0.619558 -0.876228
O 0.262784 0.03807 -2.18249
O 0.263682 0.398166 0.390583
C 0.581029 1.725704 0.357228
C -0.072453 2.639644 -0.476635
C 0.303432 3.979524 -0.510219
C 1.322834 4.413727 0.328158
C 1.957125 3.51057 1.182442
C 1.609757 2.157504 1.205448
C 2.287811 1.155504 2.097125
H 2.914712 1.663786 2.840042
H 1.544713 0.531521 2.615616
H 2.928666 0.478529 1.50981
H 2.749787 3.858065 1.847875
H 1.618104 5.463163 0.323206
H -0.220557 4.658519 -1.181785
N -1.224046 2.239662 -1.296507
O -1.961139 1.389135 -0.853119
O -1.390732 2.822294 -2.338945
O -0.572531 -1.7629 -0.400547
C -1.859081 -1.485425 -0.000828
C -2.147322 -1.053872 1.297124
C -3.444887 -0.741417 1.687772
C -4.474799 -0.90001 0.768855
C -4.192659 -1.331467 -0.527255
C -2.887911 -1.613056 -0.940337
C -2.550689 -1.993188 -2.352814
H -1.906684 -1.222116 -2.802758
H -3.462266 -2.089472 -2.954799
H -1.998361 -2.943581 -2.386883
H -5.002243 -1.43552 -1.252151
H -5.501202 -0.676639 1.060821
H -3.624605 -0.386011 2.701933
N -1.079761 -0.879284 2.286095
O -0.191708 -1.69958 2.316816
O -1.160139 0.072108 3.025138
C 2.053622 -1.410762 -0.665361
C 3.078673 -1.039171 -1.542818
C 4.352573 -1.57923 -1.374585
C 4.592198 -2.487272 -0.342837
C 3.562724 -2.863947 0.523341
C 2.287549 -2.326933 0.36789
H 1.475274 -2.608253 1.039682
H 3.75507 -3.580262 1.323302
H 5.59015 -2.910134 -0.214091
H 5.157665 -1.293653 -2.052988
H 2.871892 -0.334143 -2.350173
