# Supplementary material for: Catalytic enantioselective nucleophilic desymmetrization of phosphonate esters
Source: Nat Chem. 2023 May 1;15(5):714–21. doi: 10.1038/s41557-023-01165-6 (PMC10159838; doi:10.1038/s41557-023-01165-6)
Supplement: Supplementary file 7 — XYZ coordinates for: the substrate, product, BIMP catalyst, R and S pentacoordinate intermediates, R and S transition states, R and S reaction coordinates, the phenol nucleophile and the nitrophenol leaving group. [file 41557_2023_1165_MOESM7_ESM.zip › TS1-(R).xyz]

159
TS1-(R)
C -2.53070400 3.07203600 -1.95213000
N -1.89124500 1.77560100 -1.96998200
H -0.87473100 1.70948400 -1.99792700
C -2.64300000 0.63023000 -2.06678700
N -1.90996700 -0.51350700 -2.27626800
H -0.91970100 -0.46365500 -2.03302200
C -2.54583300 -1.81580000 -2.32297200
H -3.50291000 -1.73065700 -1.78136400
H -0.27215000 -2.23521500 -0.07006800
C -1.66623200 -2.84904100 -1.60970400
N -1.30274000 -2.54413700 -0.23313300
H -0.71155100 -2.94989400 -2.14952800
P -2.32961000 -2.49092700 1.03007700
C -1.40064400 -3.04277600 2.48186000
C -0.58518900 -4.17774600 2.36807500
C -1.48042600 -2.35647900 3.69978000
C 0.11621700 -4.64378800 3.47745900
H -0.48832200 -4.68892700 1.40877700
C -0.76075400 -2.81878400 4.80101500
H -2.09159400 -1.45704800 3.79118400
C 0.02899100 -3.96342500 4.69263800
H 0.74794000 -5.52839600 3.38444400
H -0.81703200 -2.27824700 5.74688500
H 0.58970000 -4.32182900 5.55779300
C -3.73857200 -3.58281500 0.69661800
C -3.62279700 -4.96131200 0.91878500
C -4.91075300 -3.06124900 0.13138400
C -4.67231300 -5.81061100 0.57453900
H -2.71947000 -5.37838000 1.36738900
C -5.95778700 -3.91758600 -0.20744300
H -5.01092900 -1.98866400 -0.04832300
C -5.83824800 -5.28984000 0.01152300
H -4.57926000 -6.88293600 0.75171300
H -6.86809600 -3.50694800 -0.64645800
H -6.65939500 -5.95739000 -0.25485600
C -2.96513500 -0.84628500 1.39953800
C -2.20651500 0.23651700 0.94860900
C -4.10748700 -0.63993900 2.18677500
C -2.60054900 1.53106400 1.28017000
H -1.31980400 0.07319300 0.32855200
C -4.49640800 0.65971400 2.50249500
H -4.69268500 -1.48871300 2.54914800
C -3.74412400 1.74611000 2.04674000
H -5.39075100 0.82739700 3.10463200
H -4.04546500 2.76949800 2.28069400
H -2.16538700 -3.82810400 -1.65379100
H -2.00324800 2.37045000 0.92569600
H -3.55618100 2.90672100 -1.59481900
C -2.62601100 3.74041300 -3.35411800
C -2.90644700 -2.27169300 -3.77185800
O 1.17560100 -1.86977300 0.10436000
C 1.90719300 -2.73866300 0.78193400
C 2.55992900 -2.36697900 1.97965500
C 2.05823400 -4.08398600 0.34763100
C 3.33316100 -3.26623900 2.70460800
C 2.84453600 -4.96620200 1.09759300
C 3.49787000 -4.59011800 2.27563900
H 3.81780900 -2.93567100 3.62825100
H 2.95124900 -5.99633400 0.74106900
P 2.03248500 -0.10334600 -1.16295200
O 2.83437200 1.06395300 -2.10301100
O 0.62161500 0.37293000 -1.14203800
O -3.86481700 0.63480100 -1.99810000
N -1.89083000 3.94393600 -0.98899000
C -2.58099400 4.59270500 -0.02632100
O -1.75660800 5.40541800 0.67404100
O -3.76548600 4.48823300 0.20327500
H -0.88430600 4.07781600 -1.02019900
C 3.59324400 2.09387300 -1.67993200
C 3.05747500 3.22343900 -1.04043300
C 4.98384600 2.02987800 -1.87164000
C 3.85704500 4.23430700 -0.51393400
C 5.77749800 3.07223000 -1.38432000
C 5.23217800 4.15531700 -0.69435400
H 3.38706600 5.07311300 -0.00104700
H 6.85758000 3.01340000 -1.53014100
H 5.87825900 4.94377600 -0.30784600
N 1.61093500 3.40859000 -0.95394900
O 0.94333300 3.10623500 -1.91600200
O 1.16035600 3.91543600 0.05162900
C 3.31124800 0.83010200 1.10434800
C 2.30991300 1.44195700 1.87649800
C 4.66067300 1.11939800 1.38255600
C 2.70443900 2.39026500 2.82904900
C 5.02991000 2.07377800 2.32379600
C 4.03796900 2.72491700 3.04640500
H 1.92450200 2.87129500 3.42336800
H 6.08857300 2.27641600 2.48113100
H 4.30593500 3.47076400 3.79462900
C 2.53375500 -1.48828200 -2.17295700
C 3.65088400 -2.26667700 -1.86080400
C 1.79178000 -1.72741500 -3.33431200
C 4.01696000 -3.30225800 -2.72112100
C 2.16894700 -2.76312600 -4.18800300
C 3.27956400 -3.55147400 -3.87965800
H 4.88262500 -3.92099100 -2.47881800
H 1.59477200 -2.95168100 -5.09705700
H 3.57295700 -4.36311400 -4.54771200
C 4.32910200 -5.56648000 3.06871100
H 3.91136700 -5.72543600 4.07601000
H 4.37946400 -6.54391400 2.56901600
H 5.36010400 -5.20399800 3.20284000
C 5.57296800 0.83107900 -2.55881200
H 5.05298700 0.62740000 -3.50625000
H 6.64019500 0.98724500 -2.75940200
H 5.46786700 -0.07204900 -1.93797300
H 2.42976300 -1.34450200 2.33944600
C 1.34501400 -4.56080700 -0.88823400
H 1.35163100 -3.78972800 -1.66969100
H 1.81194600 -5.47232500 -1.28813200
H 0.28555300 -4.79298600 -0.68075200
C -2.38073300 5.04320000 2.99169900
C -3.46093000 5.07052700 3.87855600
C -1.34826200 4.12121100 3.20015900
C -3.50922100 4.19372900 4.96298700
H -4.27657100 5.77789100 3.71038100
C -1.39684500 3.24432200 4.28385100
H -0.51269300 4.08596200 2.49536400
C -2.47686800 3.27786300 5.16755500
H -4.36093100 4.22060000 5.64517300
H -0.59049800 2.52437000 4.43914000
H -2.51533800 2.58755400 6.01204200
C -2.31722100 6.00734100 1.83096700
H -3.31720000 6.40249900 1.60854100
H -1.64920300 6.84771000 2.06595200
C -3.45112400 5.02331000 -3.21974500
H -2.94798100 5.75872300 -2.57380900
H -3.59586400 5.48806700 -4.20710300
H -4.44304600 4.81359800 -2.79061800
C -3.60076500 -3.64050400 -3.73103200
H -2.90335700 -4.46222300 -3.51289800
H -4.39991700 -3.65650400 -2.97106900
H -4.06262600 -3.85609300 -4.70668700
C -1.65638000 -2.34927700 -4.65336900
H -0.93414300 -3.09496000 -4.28655800
H -1.93470100 -2.63681600 -5.67933400
H -1.15553500 -1.36989800 -4.70256300
C -1.23802300 4.07190100 -3.90349400
H -1.32709500 4.52511400 -4.90309600
H -0.70532900 4.78590400 -3.25704500
H -0.61752200 3.16781400 -3.99500800
C 0.85912600 1.08158400 1.71991800
H 0.37576300 1.69177200 0.94265800
H 0.74264000 0.02963700 1.42111500
H 0.33299500 1.25559700 2.66868400
N 5.74827600 0.39951800 0.71000500
O 5.55996300 -0.75062900 0.38810900
O 6.79500600 0.98568900 0.55220000
H 0.92375500 -1.10699600 -3.57267900
H 4.21707000 -2.06806900 -0.94850300
O 3.03145700 -0.06059600 0.11587700
C -3.88080700 -1.26460800 -4.39034300
H -4.79792400 -1.17834100 -3.78985100
H -3.43702600 -0.26201100 -4.45444000
H -4.15253500 -1.58580500 -5.40824700
C -3.33271200 2.77856400 -4.31241200
H -2.71936100 1.88223800 -4.48930300
H -4.30156600 2.45020500 -3.90879000
H -3.50074100 3.26904400 -5.28357000
