# Supplementary material for: Catalytic enantioselective nucleophilic desymmetrization of phosphonate esters
Source: Nat Chem. 2023 May 1;15(5):714–21. doi: 10.1038/s41557-023-01165-6 (PMC10159838; doi:10.1038/s41557-023-01165-6)
Supplement: Supplementary file 7 — XYZ coordinates for: the substrate, product, BIMP catalyst, R and S pentacoordinate intermediates, R and S transition states, R and S reaction coordinates, the phenol nucleophile and the nitrophenol leaving group. [file 41557_2023_1165_MOESM7_ESM.zip › TS1-(R)-Me.xyz]

150
TS1-(R)-Me
C 3.84018300 -1.32478800 -2.15162300
N 2.56276200 -0.64760500 -2.22135000
H 1.71242400 -1.13475800 -1.94032700
C 2.49674100 0.67493400 -2.57030500
N 1.22987400 1.20504100 -2.60474000
H 0.50101200 0.70690000 -2.09154600
C 1.08080900 2.62534600 -2.86058500
H 1.89966400 3.14984200 -2.33845800
H -1.11406700 2.09868600 -0.60421800
C -0.25394000 3.12985400 -2.31776900
N -0.47874100 2.93089200 -0.89253000
H -1.07450700 2.61014000 -2.83839500
P 0.39807300 3.63513600 0.29189200
C -0.67435200 3.71435300 1.74307000
C -1.99662400 4.15335400 1.58290700
C -0.19698800 3.36641200 3.01214400
C -2.82285100 4.28233500 2.69652400
H -2.38132500 4.38610100 0.58828200
C -1.03811100 3.47766300 4.11872600
H 0.82437300 3.00261600 3.13956000
C -2.34360900 3.94358200 3.96266200
H -3.84980200 4.62836300 2.56968300
H -0.66929600 3.19884900 5.10676800
H -2.99688600 4.03279200 4.83245600
C 0.88432200 5.30147400 -0.24122500
C -0.00210100 6.37299600 -0.07004100
C 2.10420400 5.50610700 -0.90237300
C 0.32834500 7.63527900 -0.55906500
H -0.94922100 6.23275000 0.45282900
C 2.42725500 6.77162800 -1.38945000
H 2.80995700 4.68404600 -1.03656900
C 1.54058000 7.83472500 -1.21985400
H -0.36476300 8.46581900 -0.41888300
H 3.37793600 6.92383100 -1.90219800
H 1.79713200 8.82450600 -1.60116500
C 1.88942400 2.72928500 0.75113900
C 1.88325700 1.34816200 0.52605100
C 2.98672500 3.34485500 1.37038900
C 2.99264300 0.58946200 0.89479300
H 1.02310100 0.86154500 0.05809000
C 4.09126200 2.57583300 1.73066300
H 2.98433100 4.41951500 1.56649500
C 4.09939500 1.20097200 1.48298500
H 4.95297500 3.05150000 2.20161900
H 4.96943000 0.59519200 1.74492300
H -0.34034700 4.19943400 -2.57311300
H 2.98649300 -0.48534900 0.70720500
H 4.60458900 -0.54477600 -2.03293000
C 4.19586900 -2.12734100 -3.43546600
C 1.19595200 2.94308500 -4.34779400
O -2.01554200 0.95368900 -0.18110100
C -3.13986400 1.33575800 0.40844600
C -3.48101100 0.86937600 1.69891500
C -4.03884400 2.24323400 -0.21432300
C -4.65018800 1.26238900 2.33818800
C -5.20998600 2.62061200 0.45479700
C -5.54809300 2.14723100 1.72563100
H -4.87039000 0.87813600 3.33870700
H -5.89048600 3.31696900 -0.04680400
P -1.65010100 -1.15995300 -1.04340900
O -1.61626100 -2.72115400 -1.72397500
O -0.21270200 -0.76313900 -1.01545200
O 3.48685500 1.33656800 -2.85828200
N 3.90430500 -2.15485900 -0.96751500
C 4.89173100 -2.04989700 -0.05172800
O 4.76184300 -3.01600500 0.88608600
O 5.78320100 -1.23023800 -0.04475100
H 3.18235900 -2.85101000 -0.80828200
C -1.62970500 -3.90200000 -1.07525600
C -0.55020200 -4.36035300 -0.30435400
C -2.78121000 -4.70285900 -1.15777700
C -0.61204500 -5.52674400 0.45283400
C -2.81919600 -5.89921200 -0.43589200
C -1.76177800 -6.30369800 0.37960400
H 0.24769800 -5.81962500 1.05541500
H -3.71876600 -6.51419000 -0.49719800
H -1.82847400 -7.23176100 0.94770600
N 0.72720300 -3.65159500 -0.33532600
O 1.12099500 -3.26099100 -1.41091400
O 1.35577400 -3.55517700 0.69549000
C -2.25808500 -2.23395400 1.42670500
C -1.12994500 -1.99762300 2.22990100
C -3.19690000 -3.20046500 1.83524300
C -0.94104700 -2.81762200 3.35019100
C -2.98402900 -4.01087100 2.94428700
C -1.83410300 -3.82536800 3.70189200
H -0.05817500 -2.63960300 3.96806100
H -3.73152700 -4.76047100 3.20042700
H -1.65062900 -4.44537400 4.57937900
C -2.78896300 -0.51162700 -2.25728700
C -4.16761100 -0.50039400 -2.03186500
C -2.25280400 -0.07020900 -3.47145800
C -5.01435600 -0.02871700 -3.03506800
C -3.11004200 0.39964100 -4.46595600
C -4.48885400 0.42162300 -4.24716600
H -6.09185200 -0.00828800 -2.86341300
H -2.69842700 0.74700400 -5.41521100
H -5.15740800 0.79053300 -5.02698900
C -6.81242800 2.57966100 2.42360300
H -6.59131500 3.13327800 3.35043800
H -7.41922600 3.23220000 1.78051200
H -7.43241700 1.71501900 2.70659600
C -3.93950400 -4.23108200 -1.98956300
H -3.61306800 -3.98811500 -3.01146300
H -4.72208300 -4.99860400 -2.03446700
H -4.37881800 -3.31260200 -1.57120300
H -2.78601400 0.19834000 2.20553400
C -3.71840100 2.82773700 -1.56353800
H -3.17496600 2.10510500 -2.18552200
H -4.63461300 3.12890200 -2.09156600
H -3.07675700 3.72235000 -1.47685300
C 5.25639800 -1.91271200 2.99332500
C 6.21032700 -1.08861900 3.59676000
C 3.90961200 -1.77471400 3.34923800
C 5.82755400 -0.14200000 4.54816700
H 7.26028800 -1.18213000 3.30924000
C 3.52659300 -0.82842400 4.29916200
H 3.16132600 -2.40823400 2.86604500
C 4.48424300 -0.00997500 4.90094100
H 6.58068300 0.49965500 5.00923500
H 2.47425300 -0.72504500 4.57090600
H 4.18246000 0.73293600 5.64136700
C 5.66941400 -2.94958100 1.97690400
H 6.68495900 -2.74434700 1.61372400
H 5.64890200 -3.95371500 2.42270600
C 5.60614200 -2.70006500 -3.26688900
H 5.64647000 -3.43424000 -2.44809800
H 5.92379800 -3.20858800 -4.19006300
H 6.33371600 -1.90308400 -3.04760000
O -4.97590500 -4.47143300 1.13937000
H -1.17252300 -0.08796100 -3.63908900
H -4.56749900 -0.84672700 -1.07620800
O -2.50474300 -1.53922100 0.28385500
C 4.17741500 -1.17605800 -4.63476900
H 3.16393200 -0.79031500 -4.82013700
H 4.83932500 -0.31395500 -4.47003300
H 4.50732900 -1.70875500 -5.54012900
C 3.19831800 -3.26139200 -3.67185500
H 3.45094900 -3.79854100 -4.59929600
H 3.20975800 -3.99106000 -2.84789500
H 2.17270500 -2.87502100 -3.76886900
C -0.15987400 -0.88660600 1.93674300
H 0.66274500 -1.23852000 1.29804900
H -0.65016900 -0.05624600 1.40969400
H 0.26918500 -0.51933700 2.87936500
N -4.47048800 -3.37202600 1.12619200
O -4.97102200 -2.40193700 0.60635700
H 2.15266300 2.56550700 -4.73126900
H 1.15453800 4.02891400 -4.52202800
H 0.37604100 2.46479100 -4.90680600
