# Supplementary material for: Catalytic enantioselective nucleophilic desymmetrization of phosphonate esters
Source: Nat Chem. 2023 May 1;15(5):714–21. doi: 10.1038/s41557-023-01165-6 (PMC10159838; doi:10.1038/s41557-023-01165-6)
Supplement: Supplementary file 7 — XYZ coordinates for: the substrate, product, BIMP catalyst, R and S pentacoordinate intermediates, R and S transition states, R and S reaction coordinates, the phenol nucleophile and the nitrophenol leaving group. [file 41557_2023_1165_MOESM7_ESM.zip › TS1-(R)-PMe3.xyz]

138
TS1-(R)-PMe3
C 4.02307300 -0.96056100 -1.08323900
N 3.13817800 0.15274100 -1.36985000
H 2.15337100 -0.05001300 -1.54009500
C 3.47826900 1.41858300 -0.96668100
N 2.44988700 2.32278400 -1.00532500
H 1.50884000 1.92615200 -1.04438500
C 2.60420000 3.65109900 -0.44867700
H 3.48270500 3.61581300 0.22010900
H -0.05265700 2.47028700 1.00549900
C 1.36936400 4.01638700 0.39713900
N 0.85909700 2.96419900 1.25820100
H 0.53309400 4.29801100 -0.26149300
P 1.66638700 2.19095100 2.45079700
C 0.44441900 1.56980500 3.61343800
H 0.85614800 -1.55619800 0.33508800
H -0.21546600 -0.51691400 1.28816100
H 0.52681900 -1.98629000 2.02747700
N -4.60336700 -2.05055800 -0.68041500
O -4.86862900 -0.90720900 -0.38901000
O -5.32246100 -2.76688700 -1.33908500
H -0.54476600 2.77375000 -2.57210000
H 3.28769500 2.83879400 4.09195000
H 2.14359700 4.17518000 3.71165500
H 3.47578300 3.76768100 2.57364600
C 2.74757200 3.36026400 3.28943000
H -4.07219300 1.25708700 -0.59573500
O -2.26863700 -0.51150600 -0.26778800
C 4.26103900 4.39426800 -2.18531900
H 5.06983100 4.35867200 -1.44096200
H 4.22864800 3.41528500 -2.68413900
H 4.51087300 5.15585400 -2.94062800
C 5.60310300 -0.32808100 -2.91190900
H 4.93534400 0.45958500 -3.29001300
H 6.26196400 0.12600100 -2.15759500
H 6.21980400 -0.68590600 -3.75075300
C 2.66542400 0.78296200 1.92853800
H 2.09774900 5.48187700 -3.39286300
H 1.75444800 3.76109900 -3.09762200
C 3.85828100 -2.04963400 -3.38440600
H 4.44137000 -2.41319700 -4.24485900
H 3.26503800 -2.89720700 -3.00441700
H 3.16208600 -1.27744200 -3.74173000
C 0.08014900 -1.56157100 1.11636900
H -0.14808700 0.78064300 3.12976900
H -0.22143200 2.39064300 3.91287200
H 1.61303400 4.91021000 0.99237200
H 0.96347500 1.16285500 4.49225900
H 4.77163900 -0.58748400 -0.37135000
C 4.80038000 -1.48845800 -2.31847400
C 2.91718500 4.72753100 -1.52972200
O -1.32265800 1.54454500 0.97171500
C -2.37578100 1.73767400 1.73290300
C -2.99686500 0.67092300 2.42054100
C -2.93154000 3.03947300 1.91223300
C -4.12007100 0.86914400 3.22258600
C -4.05656000 3.20501000 2.72018700
C -4.68053900 2.13910800 3.38561700
H -4.57160900 0.01389100 3.73378500
H -4.46922200 4.21332700 2.83591300
P -1.28366300 0.45398300 -1.12525300
O -1.43026200 -0.33856800 -2.61185400
O 0.18491500 0.57225400 -0.92506700
O 4.61130100 1.71016800 -0.59557000
N 3.30491000 -2.01929900 -0.40465700
C 3.63094200 -2.41970500 0.84660400
O 2.92193100 -3.51528400 1.19110400
O 4.44986800 -1.89542600 1.57146900
H 2.62896200 -2.58699400 -0.91336400
C -1.81861900 -1.59218700 -2.91742000
C -1.00238000 -2.72604700 -2.73330000
C -3.10234700 -1.77602200 -3.46062400
C -1.44693800 -4.01543400 -3.01684900
C -3.52469500 -3.07053500 -3.77440400
C -2.71808100 -4.18548900 -3.54837400
H -0.78052700 -4.85722300 -2.83274000
H -4.52554500 -3.20276400 -4.18956700
H -3.07807900 -5.18515300 -3.79190400
N 0.36615000 -2.59093900 -2.24239600
O 0.96546100 -1.57517000 -2.49609400
O 0.84829300 -3.52152900 -1.62470100
C -2.22704400 -1.82325100 0.08529900
C -1.10518900 -2.39234100 0.70677200
C -3.35658700 -2.62737100 -0.16480900
C -1.11918200 -3.77308500 0.94447800
C -3.34971500 -3.99497300 0.08003400
C -2.21072700 -4.57525400 0.62727600
H -0.23283000 -4.21670600 1.40075000
H -4.24012900 -4.57669200 -0.15466400
H -2.18551800 -5.64681000 0.82561700
C -2.24187000 1.90109200 -1.54549200
C -3.58396900 2.03802100 -1.18242900
C -1.59459000 2.89226600 -2.29162000
C -4.27689400 3.18678200 -1.56470800
C -2.29855600 4.03376700 -2.67250900
C -3.63787500 4.18204800 -2.30581000
H -5.32206800 3.30525700 -1.27429100
H -1.79943300 4.80872800 -3.25707900
H -4.18669600 5.07809100 -2.60093400
C -5.91006200 2.36601800 4.22844400
H -6.18129200 1.45877700 4.78634500
H -5.75801800 3.17740800 4.95685700
H -6.77805800 2.64700700 3.61047600
C -3.99607600 -0.58335000 -3.64837200
H -3.45739100 0.24079700 -4.13801800
H -4.87330900 -0.85065800 -4.25062000
H -4.35141300 -0.20215000 -2.67807200
H -2.56977000 -0.32898000 2.31104900
C -2.27649800 4.21317300 1.23650000
H -2.02938600 3.97439100 0.19129900
H -2.92960800 5.09726400 1.25191100
H -1.32802900 4.48032400 1.73190700
C 2.31820200 -3.45958300 3.54264400
C 2.70123400 -2.27037400 4.17516300
C 1.08735900 -4.03744400 3.86998000
C 1.85281900 -1.65917500 5.09819300
H 3.66773100 -1.82891000 3.92454900
C 0.23215400 -3.42199900 4.78495100
H 0.79607500 -4.98001800 3.39997200
C 0.61123900 -2.22600200 5.39505900
H 2.16393100 -0.73798800 5.59540500
H -0.72998600 -3.87827600 5.02436700
H -0.05509200 -1.74212000 6.11152700
C 3.18808600 -4.07944800 2.47835900
H 4.25205900 -3.95354300 2.71542700
H 2.96282000 -5.14796900 2.37471700
C 5.76276100 -2.58198600 -1.84542100
H 5.21899100 -3.46047800 -1.46652600
H 6.40174700 -2.91430200 -2.67769300
H 6.41739700 -2.21129900 -1.04076600
C 3.02147900 6.11011200 -0.87507800
H 2.04749100 6.47984000 -0.52192600
H 3.71565200 6.09206300 -0.01869000
H 3.40714700 6.84246800 -1.60078200
C 1.83665600 4.74706500 -2.61556200
H 0.84884700 5.02741500 -2.21830400
H 2.09689000 0.22775500 1.16729200
H 2.86774500 0.13512600 2.79287600
H 3.61610600 1.12537900 1.49562500
