# Supplementary material for: Catalytic enantioselective nucleophilic desymmetrization of phosphonate esters
Source: Nat Chem. 2023 May 1;15(5):714–21. doi: 10.1038/s41557-023-01165-6 (PMC10159838; doi:10.1038/s41557-023-01165-6)
Supplement: Supplementary file 7 — XYZ coordinates for: the substrate, product, BIMP catalyst, R and S pentacoordinate intermediates, R and S transition states, R and S reaction coordinates, the phenol nucleophile and the nitrophenol leaving group. [file 41557_2023_1165_MOESM7_ESM.zip › TS1-(S).xyz]

159
TS1-(S)
C -3.08970500 -0.65238000 3.00604900
N -1.84000200 -0.14375100 2.49064400
H -1.16877200 -0.76826900 2.04280900
C -1.50599100 1.17543900 2.67761100
N -0.21735100 1.49928100 2.33169400
H 0.27605800 0.84903400 1.71674900
C 0.24166900 2.87248900 2.41790900
H -0.65407500 3.51404300 2.36312000
H 1.21534800 1.88063500 -0.43106500
C 1.14735700 3.20409800 1.22389300
N 0.66882300 2.74462400 -0.07207100
H 2.12757700 2.72198200 1.35138900
P -0.52944600 3.41881600 -0.93848200
C -0.04443400 3.29923300 -2.67898100
C 1.31684500 3.23778800 -2.99713000
C -1.00883600 3.28514200 -3.69601000
C 1.71113300 3.16800900 -4.33335600
H 2.06742700 3.22499500 -2.20430300
C -0.60573300 3.22181800 -5.02737800
H -2.07278200 3.31225100 -3.45396900
C 0.75311200 3.16270000 -5.34583300
H 2.77332600 3.10699200 -4.57611300
H -1.35632900 3.20960400 -5.81898200
H 1.06486400 3.10605000 -6.39019000
C -0.71246500 5.14769800 -0.44532100
C 0.10457500 6.11871200 -1.03744600
C -1.58592700 5.49550900 0.59426200
C 0.04431500 7.43715100 -0.59026800
H 0.78662900 5.84807800 -1.84675900
C -1.63964700 6.81716400 1.03465100
H -2.22335800 4.74037200 1.06036400
C -0.82592800 7.78471300 0.44398800
H 0.67832500 8.19490800 -1.05256300
H -2.31959400 7.08891000 1.84318500
H -0.87151400 8.81822400 0.79137500
C -2.13637300 2.60572800 -0.80280000
C -2.13485800 1.23333000 -0.53358400
C -3.33385700 3.27057700 -1.10473100
C -3.33133900 0.51988800 -0.60012700
H -1.20706700 0.72034800 -0.26069700
C -4.52757000 2.55365100 -1.14043900
H -3.33786800 4.34222300 -1.31699000
C -4.52339700 1.17797600 -0.89924100
H -5.46244800 3.06856300 -1.36607700
H -5.45682100 0.61357200 -0.94871100
H 1.31821300 4.29027100 1.20257600
H -3.32349000 -0.55329800 -0.41474900
H -3.71561500 0.22461000 3.21517100
C -2.93547500 -1.44133000 4.33430500
C 0.93431600 3.20288400 3.77671700
O 2.21772600 0.76053000 -0.57179200
C 3.43034700 0.91586700 -1.08160600
C 3.64371300 0.85103100 -2.47623800
C 4.57222800 1.12799900 -0.25933300
C 4.91499500 0.96432600 -3.03572400
C 5.83337000 1.23663800 -0.84816200
C 6.04168300 1.15121400 -2.22970000
H 5.03319800 0.89242700 -4.12130300
H 6.69966800 1.38043000 -0.19327500
P 1.50986600 -1.41997300 -0.04174700
O 1.42465800 -3.07968800 0.32482700
O 0.30091800 -0.77868900 0.55301900
O -2.28821200 1.98998600 3.15153500
N -3.77934200 -1.42551900 1.99270400
C -5.02727600 -1.12318300 1.57516000
O -5.34086500 -1.86734600 0.48753400
O -5.77777100 -0.31838800 2.07662900
H -3.24030200 -2.08531800 1.43953500
C 0.87276400 -4.03890600 -0.44720200
C -0.48221300 -4.04395400 -0.79708000
C 1.70274700 -5.06171500 -0.93821300
C -1.01674500 -4.95560100 -1.70464500
C 1.15506100 -5.99367500 -1.82226800
C -0.18155300 -5.93447600 -2.22556400
H -2.07495000 -4.90025300 -1.96042600
H 1.80168700 -6.78170700 -2.21364100
H -0.57593700 -6.66702000 -2.92990900
N -1.41499000 -3.13676600 -0.12975000
O -1.31643000 -3.01576300 1.07090700
O -2.27990800 -2.61649000 -0.79747600
C 3.52733500 -2.04201200 1.67761600
C 2.89849600 -2.37335800 2.89166300
C 4.87750500 -2.36901600 1.50231900
C 3.63947600 -3.08638300 3.83960800
C 5.61373000 -3.04702200 2.46879400
C 4.97561400 -3.43329700 3.63894400
H 3.14868900 -3.35581900 4.77690200
H 6.66620000 -3.25987900 2.28387100
H 5.52263100 -3.98271900 4.40528500
C 1.53503100 -1.50074800 -1.83692100
C 0.48572800 -0.84298200 -2.49122400
C 2.49489900 -2.19929500 -2.56880100
C 0.40545500 -0.87920600 -3.87964700
C 2.40824700 -2.23070600 -3.96241800
C 1.36969500 -1.57206200 -4.61723500
H -0.41159000 -0.36329100 -4.38688000
H 3.16626900 -2.76694700 -4.53535400
H 1.30892300 -1.59673600 -5.70675800
C 7.43368700 1.21695400 -2.80366600
H 7.41144700 1.28225500 -3.90059900
H 7.99048000 2.08660900 -2.42252700
H 8.01271400 0.31898900 -2.53371600
C 3.13278800 -5.12229200 -0.48369200
H 3.18171600 -5.37499300 0.58752100
H 3.68755700 -5.88337500 -1.04633800
H 3.63808300 -4.15240800 -0.59992100
H 2.77208600 0.68950600 -3.11465500
C 4.43410100 1.23514100 1.23632100
H 3.42554200 0.94496500 1.55046500
H 5.16284300 0.58767700 1.75140400
H 4.62652000 2.26508500 1.58242500
C -6.63920600 -1.99918000 -1.51915900
C -7.85215000 -1.97258400 -2.21918400
C -5.45403400 -2.24555600 -2.21657000
C -7.87913600 -2.18604700 -3.59507800
H -8.78243100 -1.78132900 -1.67778700
C -5.48311400 -2.45778100 -3.59731600
H -4.50831800 -2.27372700 -1.67425900
C -6.69177600 -2.42950600 -4.29003300
H -8.83081000 -2.16210000 -4.12913400
H -4.54979400 -2.64735900 -4.13118000
H -6.71209900 -2.59649300 -5.36838800
C -6.65219300 -1.74764500 -0.03202600
H -7.04823700 -0.74495000 0.18786700
H -7.31038000 -2.47509700 0.47178800
C -4.33416100 -1.73293600 4.88303600
H -4.91498200 -2.35251500 4.18339800
H -4.26483200 -2.27546500 5.83851000
H -4.89356900 -0.80083200 5.05615300
C 1.36439900 4.67541000 3.79090300
H 2.19647500 4.87530700 3.09998600
H 0.52465600 5.33654000 3.52004100
H 1.70127900 4.95923700 4.79982000
C 2.15443200 2.30753600 4.01158300
H 2.96283200 2.50487900 3.29357700
H 2.56061500 2.48245400 5.02005600
H 1.87972300 1.24332700 3.94004600
C -2.18430700 -2.75261700 4.10584300
H -2.03921800 -3.28067800 5.06129100
H -2.73917900 -3.42090800 3.42998100
H -1.19313900 -2.57165800 3.66498600
C 1.48582800 -1.95138600 3.18394000
H 1.32915100 -0.88631400 2.95608500
H 0.76726300 -2.51861200 2.57369400
H 1.25950400 -2.11947300 4.24437600
N 5.58752100 -1.97511500 0.28032500
O 5.02241000 -2.11301700 -0.77832500
O 6.71732800 -1.56687900 0.41067900
H 3.32414700 -2.69367200 -2.06594800
H -0.25807900 -0.29891500 -1.90824200
O 2.92753200 -1.26590400 0.73557500
C -0.05778100 2.98001200 4.92271800
H -0.96799400 3.58106300 4.78807600
H -0.36738900 1.92711700 4.98402600
H 0.41302800 3.25477100 5.87986500
C -2.16648100 -0.56853100 5.32954800
H -1.12761100 -0.41557300 4.99847400
H -2.63672000 0.42133900 5.43318900
H -2.14148400 -1.04940900 6.31948800
