# Supplementary material for: Catalytic enantioselective nucleophilic desymmetrization of phosphonate esters
Source: Nat Chem. 2023 May 1;15(5):714–21. doi: 10.1038/s41557-023-01165-6 (PMC10159838; doi:10.1038/s41557-023-01165-6)
Supplement: Supplementary file 7 — XYZ coordinates for: the substrate, product, BIMP catalyst, R and S pentacoordinate intermediates, R and S transition states, R and S reaction coordinates, the phenol nucleophile and the nitrophenol leaving group. [file 41557_2023_1165_MOESM7_ESM.zip › TS1-(S)-Me.xyz]

150
TS1-(S)-Me
C 2.79220300 -1.80292000 -3.03105200
N 1.59238500 -1.08861700 -2.64826100
H 1.01930600 -1.41034800 -1.86701100
C 1.32786400 0.13700400 -3.21297900
N 0.20631100 0.77941900 -2.75564400
H -0.22082600 0.44828100 -1.88701000
C -0.01181000 2.15360900 -3.18322100
H 0.95692100 2.68566700 -3.13160700
H -1.30477100 2.00667800 -0.33901900
C -0.99926900 2.85112100 -2.25199900
N -0.68873400 2.75998400 -0.83518600
H -1.99417000 2.39563200 -2.37207300
P 0.47095800 3.59659700 -0.06707500
C -0.05818200 3.74007900 1.65400500
C -1.42267500 3.64718500 1.95306900
C 0.87438500 4.00182300 2.66502900
C -1.85228000 3.82545300 3.26696200
H -2.14310300 3.43310300 1.16179300
C 0.43433300 4.18525600 3.97453500
H 1.94075500 4.06040500 2.43639600
C -0.92665200 4.10068000 4.27394100
H -2.91548600 3.74810300 3.50187800
H 1.15824000 4.39200900 4.76408000
H -1.26685100 4.24264200 5.30139700
C 0.61917800 5.24218800 -0.80591100
C -0.16607300 6.28969600 -0.30850700
C 1.42498100 5.44035200 -1.93609100
C -0.13714800 7.53381400 -0.93614400
H -0.79830900 6.13724800 0.56898000
C 1.44518000 6.68674800 -2.55934900
H 2.03805600 4.62663900 -2.33074000
C 0.66671100 7.73149100 -2.05917000
H -0.74513000 8.35085600 -0.54531200
H 2.07184200 6.84049800 -3.43886300
H 0.68694400 8.70670400 -2.54849300
C 2.10824200 2.82954200 -0.07755800
C 2.16511900 1.43061100 -0.10483900
C 3.28357600 3.58591000 0.03136100
C 3.40240100 0.79331200 -0.01877200
H 1.25105400 0.83516800 -0.19406700
C 4.51557500 2.93876000 0.10704300
H 3.24119500 4.67710300 0.05764500
C 4.57340700 1.54437500 0.08363200
H 5.43197800 3.52525300 0.18588000
H 5.53880800 1.03839800 0.15133500
H -1.08438100 3.90322500 -2.57033100
H 3.44178900 -0.29478100 -0.02673600
H 3.38399900 -1.09896700 -3.62957100
C 2.53817000 -3.05046000 -3.91685200
C -0.52143500 2.23108500 -4.61863900
O -2.31002800 0.97339400 -0.08172800
C -3.61649900 1.19172800 -0.13541100
C -4.31148300 1.71572000 0.97267600
C -4.37608200 0.85893700 -1.29240800
C -5.69807500 1.86164300 0.96685600
C -5.76246700 1.01546000 -1.26773100
C -6.45520400 1.49967000 -0.14991900
H -6.20279300 2.25055600 1.85600800
H -6.33357300 0.72925800 -2.15804900
P -1.55898700 -1.17762200 0.43444000
O -1.41081300 -2.82343200 0.85307300
O -0.34216000 -0.85604300 -0.37127900
O 2.03635600 0.62069100 -4.08824800
N 3.58571300 -2.12012600 -1.86019600
C 4.85663000 -1.68863800 -1.70526000
O 5.28155700 -1.95226300 -0.44670900
O 5.54027000 -1.14790700 -2.54322500
H 3.11903200 -2.51076800 -1.04702300
C -0.74691700 -3.24517800 1.95236500
C 0.64550100 -3.15926100 2.06759100
C -1.48700000 -3.73703600 3.04186400
C 1.32068400 -3.47270500 3.24516400
C -0.80293000 -4.07540100 4.21154000
C 0.58241500 -3.93509900 4.32559800
H 2.40499800 -3.36942900 3.28757900
H -1.37828800 -4.44769400 5.06159000
H 1.08647700 -4.19756000 5.25588100
N 1.45503700 -2.75842200 0.91957200
O 1.20219300 -3.24456400 -0.15855500
O 2.38057900 -2.00242600 1.12125000
C -3.59876700 -2.48182400 -0.86199800
C -2.95420400 -3.23535500 -1.86081800
C -4.96199800 -2.71498700 -0.61626500
C -3.68052000 -4.24194500 -2.50375500
C -5.67772000 -3.70227200 -1.28989400
C -5.02314400 -4.49024800 -2.22364500
H -3.17163700 -4.83089000 -3.26912600
H -6.73510900 -3.83249100 -1.06423800
H -5.56063800 -5.27983200 -2.74878100
C -1.59250900 -0.44352100 2.07449000
C -0.35929900 0.03549400 2.53872900
C -2.71908500 -0.40711800 2.89817300
C -0.25394400 0.53221000 3.83620900
C -2.60400300 0.09804800 4.19427800
C -1.37553200 0.55963500 4.66648700
H 0.70975500 0.89577700 4.19727100
H -3.48526700 0.12898100 4.83736500
H -1.29183300 0.94755600 5.68354700
C -7.95982800 1.56063000 -0.13996500
H -8.32916300 2.27527900 0.60931300
H -8.36035100 1.85516600 -1.12110600
H -8.38039000 0.57170000 0.10468200
C -2.97397300 -3.89372200 2.90583900
H -3.20719700 -4.76718800 2.27586800
H -3.44146400 -4.04167200 3.88739600
H -3.43180000 -3.02211700 2.41842100
H -3.73121000 1.96957700 1.86171700
C -3.69503200 0.33167200 -2.52946100
H -2.62679000 0.16178000 -2.34217900
H -4.14554800 -0.61714400 -2.86295300
H -3.79104800 1.04006300 -3.36896500
C 6.75678900 -1.37656800 1.34539600
C 8.03256200 -1.16095900 1.88155400
C 5.64452200 -1.32813800 2.18980100
C 8.19387600 -0.89800700 3.23966200
H 8.90622900 -1.19995600 1.22557800
C 5.80860400 -1.06356300 3.55192100
H 4.64969900 -1.50108100 1.77712600
C 7.07968500 -0.84806000 4.08096800
H 9.19380100 -0.73227600 3.64486000
H 4.93190800 -1.02701500 4.20176100
H 7.20523300 -0.64252600 5.14546600
C 6.62441300 -1.63111600 -0.13491400
H 6.93638900 -0.74563800 -0.70927600
H 7.28100700 -2.46287000 -0.43997500
C 3.88886700 -3.53182200 -4.45367400
H 4.56724500 -3.81037700 -3.63322100
H 3.75165100 -4.41648300 -5.09445400
H 4.38078500 -2.74812200 -5.05008400
O -6.88676700 -1.71553600 0.10856200
H -3.68085600 -0.75396200 2.52662800
H 0.51999600 0.00058400 1.89113300
O -2.99986200 -1.42297100 -0.25891300
C 1.64249900 -2.63924400 -5.08758900
H 0.63106400 -2.38013200 -4.74103000
H 2.05453000 -1.76140700 -5.60853200
H 1.55622500 -3.46511600 -5.81044000
C 1.87458100 -4.17006700 -3.11662800
H 1.64111200 -5.02239500 -3.77400200
H 2.53247100 -4.53305800 -2.31242400
H 0.93747000 -3.82761600 -2.65748400
C -1.54258900 -2.93821800 -2.27792200
H -1.41170100 -1.87012200 -2.51071900
H -0.82603500 -3.18823700 -1.48218100
H -1.29462900 -3.52277400 -3.17236900
N -5.72227300 -1.91988800 0.35536000
O -5.16513000 -1.56041500 1.36548600
H -1.49138000 1.71681200 -4.70307900
H 0.19569000 1.75193900 -5.29584100
H -0.65189500 3.27914300 -4.92831900
