# Supplementary material for: Catalytic enantioselective nucleophilic desymmetrization of phosphonate esters
Source: Nat Chem. 2023 May 1;15(5):714–21. doi: 10.1038/s41557-023-01165-6 (PMC10159838; doi:10.1038/s41557-023-01165-6)
Supplement: Supplementary file 7 — XYZ coordinates for: the substrate, product, BIMP catalyst, R and S pentacoordinate intermediates, R and S transition states, R and S reaction coordinates, the phenol nucleophile and the nitrophenol leaving group. [file 41557_2023_1165_MOESM7_ESM.zip › TS1-(S)-PMe3.xyz]

138
TS1-(S)-PMe3
C -3.08438600 2.27430600 1.93349500
N -1.75630600 2.48910300 1.39992400
H -1.13188900 1.68066100 1.38549600
C -1.54167000 3.43496300 0.42465700
N -0.34437500 3.29631700 -0.23603100
H 0.07077600 2.36392900 -0.21169900
C -0.01293300 4.15910000 -1.35283800
H -0.96573800 4.57644500 -1.72302100
H 0.80492400 1.17752000 -2.22053100
C 0.64516000 3.34671400 -2.49211600
N 0.20533100 1.97367600 -2.64400500
H 1.73003400 3.29413900 -2.32781700
P -1.28140500 1.45956000 -3.08499400
C -1.04928200 -0.20593600 -3.71347300
H -2.68061800 0.19894800 3.79715300
H -1.23532500 1.24159800 3.73448000
C 1.58226700 1.89603700 2.53828600
H 1.16693900 2.29159500 1.60256300
H 0.92342700 1.08892400 2.88333600
H 1.56057400 2.70107500 3.28354900
N 5.19875500 -0.93385700 0.38410700
O 4.59697700 -1.98142500 0.34994400
O 6.19764900 -0.69569900 -0.25127800
H 2.64875900 -3.00855100 0.30960900
C -1.95012000 2.53273800 -4.36525000
H -1.27912700 -1.63813600 -0.83852900
O 2.51992200 -0.27810300 0.64433600
C 0.09846500 6.23618700 0.06909600
H -0.86522000 6.56672100 -0.34410400
H -0.11204700 5.67974000 0.99400300
H 0.69315300 7.12440600 0.33449500
C -2.56237500 3.67131300 3.93515500
H -1.50243400 3.77491900 3.66181600
H -3.11601100 4.50258900 3.47087000
H -2.64856100 3.77103000 5.02797400
C -2.50655100 1.36897900 -1.76114200
C 1.18923900 6.22175300 -2.16986000
H 1.85223200 5.69864500 -2.87488900
H 0.26779900 6.50308000 -2.70548500
H 1.69744100 7.15064400 -1.86886800
C 2.17217600 4.90948800 -0.27087400
H 2.82310100 4.34536700 -0.95599700
H 2.74546800 5.78282500 0.07686600
H 1.96114300 4.27615300 0.60443600
C -2.28144900 1.18651000 4.07452100
H 0.50230900 3.90026000 -3.43321000
H -2.27981100 1.24943400 5.17362800
H -3.71649700 3.08501900 1.54821100
C -3.11940800 2.32081900 3.48012800
C 0.87002200 5.37256600 -0.93389600
O 1.42490300 -0.12621800 -1.75425700
C 2.47141500 -0.62583400 -2.36722700
C 2.40641700 -1.87644500 -3.02612100
C 3.72383000 0.05569000 -2.38844300
C 3.52108600 -2.44119800 -3.64304700
C 4.82000600 -0.53472500 -3.01686300
C 4.75593700 -1.78517000 -3.64716600
H 3.42989200 -3.41774600 -4.12819700
H 5.77666100 -0.00148400 -3.00192500
P 0.94231000 -0.64127400 0.62624400
O 0.82196000 -1.11348900 2.23516900
O -0.04114800 0.45350800 0.42125600
O -2.33796000 4.33077500 0.17932200
N -3.63687200 1.03477200 1.41961500
C -4.63618700 1.00855900 0.50924100
O -4.78524300 -0.24609900 0.02864300
O -5.32140300 1.94037600 0.15554400
H -3.11850900 0.16764100 1.55136300
C 0.63827200 -2.35537800 2.74672700
C -0.56561300 -3.07990500 2.65523100
C 1.72322300 -2.94267800 3.42416200
C -0.69541900 -4.36065600 3.19458600
C 1.57125000 -4.21457100 3.97707100
C 0.37697100 -4.92775100 3.86356800
H -1.64413200 -4.88286800 3.08484500
H 2.41959400 -4.65849000 4.50180700
H 0.28416100 -5.92297200 4.29829100
N -1.74884500 -2.53401300 1.98734200
O -1.81010400 -1.33215800 1.83039100
O -2.60765900 -3.30575400 1.63598000
C 3.37114700 0.40055000 1.45984500
C 2.99939700 1.42656800 2.35190700
C 4.73772400 0.10919500 1.31004400
C 4.01658600 2.06443100 3.07506700
C 5.73370200 0.77787000 2.01216700
C 5.36514700 1.75548500 2.92416800
H 3.72260600 2.85033100 3.77312700
H 6.77548700 0.51348500 1.83463600
H 6.12270800 2.28365100 3.50296000
C 0.70799700 -2.20424100 -0.19928400
C -0.52810500 -2.43185900 -0.81390500
C 1.67915900 -3.20559000 -0.15015100
C -0.79345200 -3.67737400 -1.37612500
C 1.40297000 -4.45141800 -0.71565600
C 0.17146000 -4.68764700 -1.32440900
H -1.75675700 -3.85999000 -1.85526100
H 2.16060400 -5.23583200 -0.68612300
H -0.03997900 -5.66352100 -1.76495200
C 5.98420800 -2.39539900 -4.27304600
H 5.74170400 -3.33178300 -4.79508300
H 6.45143800 -1.71452500 -5.00151000
H 6.74667400 -2.62476200 -3.51126900
C 3.02442100 -2.19939600 3.50126100
H 2.87598000 -1.17425700 3.87005000
H 3.72672500 -2.71939300 4.16424500
H 3.48324900 -2.12696500 2.50236600
H 1.44956700 -2.40625900 -3.01914500
C 3.84129000 1.41498100 -1.74963300
H 3.03049600 1.57085700 -1.02416900
H 4.81053400 1.53887800 -1.24156500
H 3.77035400 2.21900700 -2.50339200
C -5.69151600 -1.81623100 -1.51576100
C -6.43564900 -2.12727700 -2.66051500
C -4.86481000 -2.79233800 -0.95158300
C -6.36131200 -3.39656600 -3.23015200
H -7.08038400 -1.36591600 -3.10724900
C -4.79373600 -4.06508300 -1.52390200
H -4.27633400 -2.55925000 -0.06300000
C -5.53879900 -4.37170800 -2.66179900
H -6.94651400 -3.62603800 -4.12253700
H -4.15119500 -4.82214300 -1.06938000
H -5.48081600 -5.36703200 -3.10572600
C -5.82989100 -0.44557900 -0.90489000
H -5.79672000 0.33406200 -1.68132500
H -6.80389800 -0.34732300 -0.39626200
C -4.57414700 2.18903500 3.93694400
H -4.99939400 1.21968300 3.63876500
H -4.64016300 2.26854000 5.03277700
H -5.19736100 2.98469800 3.49898700
H -2.04321400 0.86184900 -0.90100500
H -3.37330100 0.79393100 -2.11896600
H -2.83616100 2.37632800 -1.46616800
H -0.47072400 -0.15673400 -4.64628600
H -2.01792800 -0.69452100 -3.88422400
H -0.45519000 -0.74341900 -2.95822900
H -1.25112000 2.56637900 -5.21205200
H -2.09963900 3.54469700 -3.96295800
H -2.91912900 2.13292900 -4.69560600
