# Supplementary material for: Catalytic enantioselective nucleophilic desymmetrization of phosphonate esters
Source: Nat Chem. 2023 May 1;15(5):714–21. doi: 10.1038/s41557-023-01165-6 (PMC10159838; doi:10.1038/s41557-023-01165-6)
Supplement: Supplementary file 7 — XYZ coordinates for: the substrate, product, BIMP catalyst, R and S pentacoordinate intermediates, R and S transition states, R and S reaction coordinates, the phenol nucleophile and the nitrophenol leaving group. [file 41557_2023_1165_MOESM7_ESM.zip › TS2-(R).xyz]

159
TS2-(R)
C -1.75685600 -3.13359400 -1.67307600
N -0.68660200 -2.16192100 -1.74237400
H -0.91514500 -1.16660600 -1.74179700
C 0.60358600 -2.55447000 -2.00684800
N 1.46365300 -1.51376800 -2.24457800
H 1.11186700 -0.57767800 -2.04138400
C 2.88936500 -1.70936800 -2.38668700
H 3.13266100 -2.67453100 -1.90980000
H 2.60959000 0.22528200 0.03738300
C 3.63398400 -0.59124000 -1.64697500
N 3.33870900 -0.45199700 -0.22136600
H 3.38675200 0.38090000 -2.10032900
P 3.82053300 -1.48657300 0.96560500
C 4.05541800 -0.48057100 2.44394600
C 4.72790000 0.74477800 2.32643500
C 3.58315300 -0.91096000 3.69032700
C 4.95908100 1.51549100 3.46300100
H 5.06492100 1.09552100 1.34797000
C 3.80056600 -0.12148400 4.81806600
H 3.03876500 -1.85206800 3.78417800
C 4.49402000 1.08376100 4.70601600
H 5.48908400 2.46446800 3.37361500
H 3.42447500 -0.45115000 5.78731000
H 4.66583600 1.69697200 5.59258700
C 5.35393800 -2.27409900 0.42258000
C 6.58512500 -1.63655200 0.62455000
C 5.29663300 -3.49495800 -0.26494500
C 7.75206100 -2.21633500 0.13218000
H 6.64173300 -0.69349300 1.17071600
C 6.47027300 -4.06791200 -0.75203400
H 4.34187100 -4.00201700 -0.42090200
C 7.69444000 -3.42879300 -0.55652900
H 8.71018200 -1.72027400 0.29216300
H 6.42395200 -5.01711400 -1.28750400
H 8.61091300 -3.88086200 -0.93915100
C 2.61826000 -2.77343600 1.33272800
C 1.29771700 -2.54380700 0.94514900
C 2.96935400 -3.94663600 2.01845600
C 0.32527000 -3.50310700 1.22006700
H 1.02943000 -1.63513200 0.40060600
C 1.98808000 -4.89381200 2.29598000
H 4.00291800 -4.12318000 2.32582500
C 0.66777500 -4.67454300 1.88963300
H 2.25532200 -5.81203900 2.82100600
H -0.10042400 -5.42464500 2.08405700
H 4.71595700 -0.73556000 -1.76641700
H -0.69684800 -3.33420700 0.88680500
H -1.29296300 -4.09163200 -1.39914500
C -2.49562500 -3.34319300 -3.02625600
C 3.34854800 -1.81910000 -3.87402100
O 1.56268900 1.73568200 0.56022700
C 2.09060500 2.66193600 1.43660100
C 1.54412100 2.79573500 2.71448200
C 3.20506800 3.41950400 1.04791600
C 2.08013000 3.71818600 3.60693300
C 3.71655900 4.34264800 1.96816800
C 3.17271600 4.51597700 3.24339500
H 1.64257300 3.82000600 4.60289200
H 4.58284700 4.94234800 1.67353700
P 0.16093400 1.95271000 -0.35554600
O -1.80778600 2.66220300 -1.35015500
O 0.09201900 0.67204000 -1.10520000
O 0.95387300 -3.72710800 -2.02045700
N -2.67357800 -2.78507500 -0.60567900
C -3.07413900 -3.66682600 0.33183600
O -3.99437800 -3.10007400 1.14460900
O -2.67949700 -4.80458300 0.47407500
H -3.09963700 -1.85797700 -0.60919100
C -2.86935900 2.73180700 -2.03367700
C -3.90381900 1.73356000 -2.10409000
C -3.16731300 3.95365100 -2.76523200
C -5.11428800 1.92117800 -2.80530200
C -4.34376500 4.09650900 -3.46437200
C -5.33418500 3.08448100 -3.50059300
H -5.84577400 1.11387500 -2.79381000
H -4.52182100 5.03402700 -3.99872900
H -6.25361000 3.22838100 -4.06838100
N -3.74911500 0.48174200 -1.43234800
O -2.62372600 0.06879800 -1.19880400
O -4.74338500 -0.16816700 -1.13563900
C -2.04892000 1.88676000 1.22845700
C -2.30931400 0.57131500 1.63468300
C -3.10075500 2.80642400 1.17182100
C -3.62565900 0.22081900 1.95170200
C -4.41050800 2.44379000 1.46999000
C -4.67022600 1.13996200 1.87213600
H -3.83347900 -0.81227000 2.23874500
H -5.19914700 3.18934500 1.37781800
H -5.68846500 0.83416800 2.11462300
C 0.65082900 3.43822800 -1.23345300
C 0.70672700 4.68811100 -0.61540400
C 1.09511300 3.26911000 -2.54826600
C 1.21808500 5.77597600 -1.32438900
C 1.60821000 4.35998900 -3.24748500
C 1.67222000 5.61331000 -2.63431700
H 1.25935300 6.75722700 -0.84868400
H 1.95109700 4.23333000 -4.27577600
H 2.07098900 6.46866500 -3.18267900
C 3.77244000 5.49032800 4.22257800
H 4.36828400 4.96257800 4.98503800
H 4.43315100 6.20892400 3.71947400
H 2.99103700 6.05218300 4.75380400
C -2.15356200 5.05385600 -2.66396700
H -1.16649000 4.72107600 -3.01901200
H -2.46515400 5.93384700 -3.24325400
H -2.02333900 5.34911100 -1.61050400
H 0.69012000 2.17770300 2.99108000
C 3.84567700 3.24925200 -0.30189500
H 3.42772900 3.95997800 -1.03285200
H 4.92712500 3.43608600 -0.24003700
H 3.68401000 2.23646600 -0.69488600
C -5.69149700 -3.21770400 2.81114000
C -6.11987600 -3.62127200 4.08094000
C -6.38249400 -2.19683800 2.15037400
C -7.22569100 -3.02035000 4.67946200
H -5.57967000 -4.41359800 4.60531700
C -7.48793000 -1.59294600 2.75334200
H -6.04385800 -1.87006200 1.16554300
C -7.91362500 -2.00241700 4.01655200
H -7.54862600 -3.34426800 5.67053100
H -8.02001400 -0.79710200 2.22822800
H -8.77761100 -1.52848900 4.48554400
C -4.52316400 -3.92183800 2.17057200
H -3.74502700 -4.14197200 2.91871200
H -4.83968600 -4.88581300 1.74124500
C -3.50984300 -4.47686200 -2.84991600
H -4.29548300 -4.20369700 -2.12931100
H -4.00014700 -4.70044800 -3.80976800
H -3.02063500 -5.39572100 -2.49143700
C 4.85373500 -2.10853600 -3.94113200
H 5.46770900 -1.24699300 -3.63952500
H 5.12024700 -2.96376600 -3.29868300
H 5.13979800 -2.36464600 -4.97272200
C 3.02735700 -0.53332100 -4.64241000
H 3.60498700 0.32903100 -4.27527500
H 3.26994100 -0.65959400 -5.70878600
H 1.95531100 -0.29328300 -4.56848900
C -3.21783000 -2.06818600 -3.46583000
H -3.69342100 -2.22559900 -4.44635000
H -4.00875900 -1.78757900 -2.75375500
H -2.51713400 -1.22417200 -3.56431700
C -1.21438100 -0.45375200 1.63899800
H -1.08240200 -0.84880800 0.61878500
H -0.25326700 -0.02248900 1.95627000
H -1.46993900 -1.28667900 2.30788600
N -2.86844100 4.19296700 0.76403800
O -1.84219600 4.72966700 1.11155900
O -3.74934500 4.73910900 0.14122500
H 1.02239800 2.28885100 -3.02368500
H 0.34156800 4.81401300 0.40436100
O -0.76958200 2.25735600 0.93380300
C 2.60845300 -2.98613600 -4.53481000
H 2.79783300 -3.92970200 -4.00322200
H 1.52202200 -2.82263700 -4.53455300
H 2.93941100 -3.09461000 -5.57940800
C -1.47049800 -3.73862000 -4.09235200
H -0.77959100 -2.90771000 -4.30032900
H -0.87174100 -4.60427000 -3.77377200
H -1.98516900 -3.99044800 -5.03230400
