# Supplementary material for: Catalytic enantioselective nucleophilic desymmetrization of phosphonate esters
Source: Nat Chem. 2023 May 1;15(5):714–21. doi: 10.1038/s41557-023-01165-6 (PMC10159838; doi:10.1038/s41557-023-01165-6)
Supplement: Supplementary file 7 — XYZ coordinates for: the substrate, product, BIMP catalyst, R and S pentacoordinate intermediates, R and S transition states, R and S reaction coordinates, the phenol nucleophile and the nitrophenol leaving group. [file 41557_2023_1165_MOESM7_ESM.zip › TS2-(S).xyz]

159
TS2-(S)
C -2.90920600 -1.68595800 2.80951900
N -1.86328800 -0.81553800 2.31950500
H -1.01648400 -1.21668300 1.91341100
C -1.89028100 0.52525600 2.62202900
N -0.70067300 1.17844100 2.42027400
H 0.03546200 0.66110500 1.93707300
C -0.59134900 2.61555500 2.55961900
H -1.60257300 3.03020400 2.40276100
H 0.60469900 1.96170900 -0.22510700
C 0.33892200 3.17476800 1.47491000
N 0.04406000 2.74728200 0.11155200
H 1.37426100 2.85519100 1.66279000
P -1.21540400 3.24753700 -0.81799000
C -0.63420000 3.09496300 -2.51967900
C 0.72721000 3.28526300 -2.79287400
C -1.52910100 2.79001700 -3.55197900
C 1.19046700 3.16985400 -4.10148200
H 1.41881600 3.51958000 -1.98147100
C -1.05756500 2.68730600 -4.85968200
H -2.58627100 2.61931900 -3.33890500
C 0.29778700 2.87498900 -5.13320600
H 2.25182900 3.30851200 -4.31461300
H -1.75194700 2.44838200 -5.66629600
H 0.66319300 2.78278400 -6.15748200
C -1.58250800 4.95659300 -0.37147200
C -0.92042200 6.00279500 -1.02610400
C -2.46347200 5.22731300 0.68572800
C -1.13943000 7.31777100 -0.62076200
H -0.23870900 5.79703600 -1.85385400
C -2.67340700 6.54586300 1.08511800
H -2.98782000 4.41586600 1.19560000
C -2.01228400 7.58794400 0.43376200
H -0.62743500 8.13337300 -1.13285700
H -3.35740700 6.75732800 1.90811200
H -2.18129500 8.61908300 0.74839900
C -2.70726200 2.26061700 -0.65240000
C -2.53954100 0.90421800 -0.35453300
C -3.98318400 2.78387700 -0.90716800
C -3.65276500 0.07067400 -0.30377000
H -1.54878300 0.49826800 -0.12966400
C -5.09139900 1.94143600 -0.84148600
H -4.11351200 3.84051800 -1.15130200
C -4.92624100 0.58795800 -0.53858000
H -6.08866900 2.34334100 -1.02683500
H -5.79190200 -0.07625600 -0.48510300
H 0.32267900 4.27240200 1.51277900
H -3.49877100 -0.98462700 -0.08322200
H -3.77243300 -1.04279800 3.02512300
C -2.51456700 -2.42258200 4.12009800
C -0.13777600 3.07002200 3.98263200
O 2.34352000 1.02017900 0.22964300
C 3.59957600 1.55206700 0.01343400
C 3.91427900 2.06832800 -1.24229900
C 4.53825600 1.58044200 1.05766600
C 5.18643900 2.57898700 -1.49159600
C 5.80517400 2.09761600 0.77427900
C 6.15994500 2.58309500 -0.48902800
H 5.42799100 2.96587800 -2.48429000
H 6.55054600 2.10821200 1.57524700
P 1.96944000 -0.60751900 -0.00195700
O 1.97168900 -2.88989400 -0.40101800
O 0.66812500 -0.72118300 0.72024700
O -2.89029000 1.08721800 3.04852100
N -3.32372500 -2.62307400 1.78977900
C -4.59221900 -2.70287900 1.33785400
O -4.68905500 -3.66303800 0.38794700
O -5.53496800 -2.04299100 1.71621900
H -2.60133600 -3.12883300 1.28398600
C 1.44082400 -3.48468000 -1.39414200
C 0.03715900 -3.56575500 -1.62770400
C 2.26813000 -4.06226000 -2.42390600
C -0.52451800 -4.05797300 -2.81462100
C 1.69877100 -4.57782500 -3.57347200
C 0.30410600 -4.57287600 -3.79115800
H -1.60883900 -4.04771500 -2.93110100
H 2.35614200 -4.99524200 -4.34134000
H -0.11351800 -4.98443000 -4.71017400
N -0.87609100 -3.08490300 -0.61784400
O -0.64833600 -3.32843600 0.55232100
O -1.88039100 -2.49529200 -0.98205300
C 4.01268700 -2.16070100 1.14499000
C 3.42935900 -3.03297900 2.08303000
C 5.37894800 -2.29146400 0.86147400
C 4.21382900 -4.07434500 2.58298300
C 6.15843400 -3.31643500 1.39527500
C 5.55616100 -4.23996000 2.23399200
H 3.75411500 -4.76572600 3.29198200
H 7.21754600 -3.36395200 1.14449800
H 6.13535200 -5.06610800 2.64679200
C 1.85063200 -0.61141000 -1.79881000
C 0.54863300 -0.54523000 -2.31007500
C 2.94365000 -0.65656800 -2.66875500
C 0.34236600 -0.52315300 -3.68979300
C 2.72815900 -0.63102100 -4.04613900
C 1.43100200 -0.56668600 -4.55905200
H -0.67689100 -0.48830100 -4.07945200
H 3.58338100 -0.66991900 -4.72309600
H 1.26932400 -0.55588000 -5.63864500
C 7.56325100 3.05785400 -0.75541900
H 7.62633600 3.61475700 -1.69987200
H 7.93018700 3.70380100 0.05512600
H 8.24737600 2.19726600 -0.82401900
C 3.74754900 -4.04936400 -2.17214500
H 3.99753700 -4.68109600 -1.30352300
H 4.30739900 -4.41317200 -3.04440000
H 4.09053800 -3.03438000 -1.91642300
H 3.15815300 2.03664400 -2.02720000
C 4.22237700 1.05814500 2.43333100
H 3.14886500 0.86926100 2.55597400
H 4.75377400 0.11142500 2.62237800
H 4.54822900 1.77331200 3.20251000
C -6.10627400 -2.78498600 -1.37806400
C -7.34968200 -2.20502500 -1.64740900
C -5.00691200 -2.44772100 -2.17504400
C -7.49599500 -1.30674600 -2.70544100
H -8.20757900 -2.45274200 -1.01754100
C -5.15285900 -1.54949400 -3.23162500
H -4.02712100 -2.87060600 -1.94259000
C -6.39733800 -0.97780900 -3.50095100
H -8.47040600 -0.85637600 -2.90393100
H -4.28503400 -1.28659400 -3.84021700
H -6.51042900 -0.27118400 -4.32524800
C -5.94895900 -3.78206400 -0.25493100
H -6.76042400 -3.66725700 0.47540200
H -5.97226400 -4.80745700 -0.65047300
C -3.74392700 -3.16343400 4.65051700
H -4.09350200 -3.92020700 3.93247000
H -3.50347600 -3.67863400 5.59330800
H -4.57332500 -2.46534300 4.84399400
C -0.08318800 4.60204000 4.04687200
H 0.74825300 5.02044000 3.46094300
H -1.02298200 5.04697600 3.67988900
H 0.05581900 4.92903800 5.08864800
C 1.23421600 2.48547700 4.33229700
H 2.03400500 2.87850200 3.68684700
H 1.49791500 2.73772200 5.37110000
H 1.22298900 1.38759600 4.24541500
C -1.38085600 -3.41250200 3.84867400
H -1.03830600 -3.87295800 4.78853500
H -1.70267000 -4.22066300 3.17435800
H -0.52015400 -2.90796500 3.38509700
C 2.02404700 -2.82900800 2.56441800
H 1.86271300 -1.78361100 2.87114400
H 1.30558100 -3.04311200 1.76070100
H 1.82922300 -3.48062100 3.42577900
N 6.07940000 -1.29528900 0.04273800
O 5.54105200 -0.87575900 -0.95379500
O 7.18194000 -0.96371700 0.41300700
H 3.95560200 -0.70980500 -2.27291000
H -0.30682600 -0.54648400 -1.63165800
O 3.36949900 -1.06781000 0.66825700
C -1.15370600 2.58297300 5.02027300
H -2.16231900 2.96053200 4.80059800
H -1.21299400 1.48624900 5.03859500
H -0.85418000 2.92882900 6.02210600
C -2.06029100 -1.38465200 5.14970300
H -1.12225500 -0.90054000 4.83696300
H -2.82002700 -0.59908800 5.28121700
H -1.88353600 -1.86619700 6.12366400
